# Supplementary material for: Pharmacological Mechanism of NRICM101 for COVID-19 Treatments by Combined Network Pharmacology and Pharmacodynamics
Source: Int J Mol Sci. 2022 Dec 6;23(23):15385. doi: 10.3390/ijms232315385 (PMC9740625; doi:10.3390/ijms232315385)
Supplement: Supplementary file 1 [file ijms-23-15385-s001.zip]

Archive with 11 entries (11 files):
- TableS1.xlsx
- TableS10_30enrichment.DISEASES.xlsx
- TableS11.pdf
- TableS2.xlsx
- TableS3.xlsx
- TableS4_434GO.xlsx
- TableS5_434pathway.xlsx
- TableS6_30enrichment.MF.xlsx
- TableS7_30enrichment.KEGG.xlsx
- TableS8_30enrichment.REACT.xlsx
- TableS9_434all Disease.xlsx
