# Supplementary material for: Pharmacological Mechanism of NRICM101 for COVID-19 Treatments by Combined Network Pharmacology and Pharmacodynamics
Source: Int J Mol Sci. 2022 Dec 6;23(23):15385. doi: 10.3390/ijms232315385 (PMC9740625; doi:10.3390/ijms232315385)
Supplement: Supplementary file 1 [file ijms-23-15385-s001.zip › TableS1.xlsx]

## Sheet: TableS1_CTD_venn_chem_TW_BATMAN
Table S1. NRICM101 included 10 herbs interacting chemicals
TCM chemicals were found to interact with 218 and 181 unique chemicals, and 89 of them were in common. Thus, there were 310 unique TCM chemicals. (TW:TCM Database@Taiwan, BATMAN: Bioinformatics Analysis Tool for Molecular mechANism of TCM)
TW_only(92)	TW_only_IDs	BATMAN_only(129)	BATMAN_only_IDs	TW_BATMAN_intersect(89)	TW_BATMAN_intersect_IDs	TW_all(181)	TW_all_IDs	BATMAN_all(218)	BATMAN_all_IDs	TCM chemicals(310)
(4Z)-4-((E)-but-2-enylidene)-3,5,5-trimethylcyclohex- 2-en-1-one	C549856	1,4-cineole	C058951	1-octen-3-ol	C038844	(4Z)-4-((E)-but-2-enylidene)-3,5,5-trimethylcyclohex- 2-en-1-one	C549856	1,4-cineole	C058951	(4Z)-4-((E)-but-2-enylidene)-3,5,5-trimethylcyclohex- 2-en-1-one
1-nonanol	C014713	1,8-heptadecadiene-4,6-diyne-3,10-diol	C056818	3'-O-acetylhamaudol	C531008	1-nonanol	C014713	1,8-heptadecadiene-4,6-diyne-3,10-diol	C056818	1-nonanol
2,3-dihydro-3,5-dihydroxy-6-methyl-4H-pyran-4-one	C110646	1-hexanol	C036260	3-octanone	C017582	1-octen-3-ol	C038844	1-hexanol	C036260	2,3-dihydro-3,5-dihydroxy-6-methyl-4H-pyran-4-one
2-nonanone	C026636	18alpha-glycyrrhetinic acid	C119129	4-cresol	C032538	2,3-dihydro-3,5-dihydroxy-6-methyl-4H-pyran-4-one	C110646	1-octen-3-ol	C038844	2-nonanone
2-tridecanone	C009541	2-hexanol	C037076	4-cymene	C007210	2-nonanone	C026636	18alpha-glycyrrhetinic acid	C119129	2-tridecanone
2-undecanol	C542376	2-nonenal	C013166	4-hydroxycoumarin	C068805	2-tridecanone	C009541	2-hexanol	C037076	2-undecanol
3,7,11,15-tetramethyl-2-hexadecen-1-ol	C549873	3,7-dimethyl-1,6-octadien-3-yl benzoate	C475594	acanthoside B	C087806	2-undecanol	C542376	2-nonenal	C013166	3,7,11,15-tetramethyl-2-hexadecen-1-ol
3-butenyl glucosinolate	C552436	3-cresol	C042041	Adenine	D000225	3'-O-acetylhamaudol	C531008	3'-O-acetylhamaudol	C531008	3-butenyl glucosinolate
3-hexen-1-ol	C051918	3-hydroxycoumarin	C000607123	afzelin	C477954	3,7,11,15-tetramethyl-2-hexadecen-1-ol	C549873	3,7-dimethyl-1,6-octadien-3-yl benzoate	C475594	3-hexen-1-ol
4'-methoxymagnaldehyde B	C524952	4'-hydroxywogonin	C501636	alpha-pinene	C005451	3-butenyl glucosinolate	C552436	3-cresol	C042041	4'-methoxymagnaldehyde B
4'-methoxymagnaldehyde E	C524953	5,7,2',3'-tetrahydroxyflavone	C075128	anonaine	C098138	3-hexen-1-ol	C051918	3-hydroxycoumarin	C000607123	4'-methoxymagnaldehyde E
4'-methoxymagndialdehyde	C524951	5,7,2'-trihydroxyflavone	C075127	aromadendrene	C510134	3-octanone	C017582	3-octanone	C017582	4'-methoxymagndialdehyde
4-Aminopyridine	D015761	5,7,4'-trihydroxy-8-methoxyflavone	C093385	baicalein	C006680	4'-methoxymagnaldehyde B	C524952	4'-hydroxywogonin	C501636	4-Aminopyridine
4-hydroxyindol-3-ylmethylglucosinolate	C428965	5,7-dihydroxy-6-methoxy-2-phenylchromen-4-one	C080669	baicalin	C038044	4'-methoxymagnaldehyde E	C524953	4-cresol	C032538	4-hydroxyindol-3-ylmethylglucosinolate
4-methoxyhonokiol	C531035	5,7-dihydroxychromone	C080094	beta-bisabolene	C531191	4'-methoxymagndialdehyde	C524951	4-cymene	C007210	4-methoxyhonokiol
alloaromadendrene	C419726	5-hydroxy-7,8-dimethoxyflavone	C035064	beta-eudesmol	C051082	4-Aminopyridine	D015761	4-hydroxycoumarin	C068805	alloaromadendrene
alpha phellandrene	C005403	5-Methoxypsoralen	D000078223	beta-pinene	C010789	4-cresol	C032538	5,7,2',3'-tetrahydroxyflavone	C075128	alpha phellandrene
alpha-eudesmol	C118684	5-O-methylvisamminol	C000613355	bryonolic acid	C074984	4-cymene	C007210	5,7,2'-trihydroxyflavone	C075127	alpha-eudesmol
alpha-Linolenic Acid	D017962	7-hydroxycoumarin	C031477	campesterol	C021273	4-hydroxycoumarin	C068805	5,7,4'-trihydroxy-8-methoxyflavone	C093385	alpha-Linolenic Acid
anthracene	C034020	Acetic Acid	D019342	camphene	C019286	4-hydroxyindol-3-ylmethylglucosinolate	C428965	5,7-dihydroxy-6-methoxy-2-phenylchromen-4-one	C080669	anthracene
aristolactam BII	C487927	Adenosine	D000241	cepharadione B	C457230	4-methoxyhonokiol	C531035	5,7-dihydroxychromone	C080094	aristolactam BII
Aspartic Acid	D001224	Amygdalin	D000678	Chlorogenic Acid	D002726	acanthoside B	C087806	5-hydroxy-7,8-dimethoxyflavone	C035064	Aspartic Acid
benzamide	C037689	asimilobine	C054614	chrysin	C043561	Adenine	D000225	5-Methoxypsoralen	D000078223	benzamide
Benzoic Acid	D019817	astragalin	C001579	cucurbitacin B	C041246	afzelin	C477954	5-O-methylvisamminol	C000613355	Benzoic Acid
beta-farnesene	C062671	behenic acid	C007547	dauricine	C035934	alloaromadendrene	C419726	7-hydroxycoumarin	C031477	beta-farnesene
campesteryl ferulate	C584530	brassicasterol	C003532	decanaldehyde	C021170	alpha phellandrene	C005403	acanthoside B	C087806	campesteryl ferulate
caryophyllene	C024714	caffeic acid	C040048	elemicin	C002135	alpha-eudesmol	C118684	Acetic Acid	D019342	caryophyllene
Catechin	D002392	calycosin-7-O-beta-D-glucoside	C526426	gamma-Aminobutyric Acid	D005680	alpha-Linolenic Acid	D017962	Adenine	D000225	Catechin
cetene	C010734	caprylic aldehyde	C031639	gamma-sitosterol	C025473	alpha-pinene	C005451	Adenosine	D000241	cetene
coniferaldehyde	C075384	carvacrol	C073316	Glycyrrhetinic Acid	D006034	anonaine	C098138	afzelin	C477954	coniferaldehyde
coptisine	C034384	Chromones	D002867	Glycyrrhizic Acid	D019695	anthracene	C034020	alpha-pinene	C005451	coptisine
decanoic acid	C031071	chrysoeriol	C007054	guaiol	C469146	aristolactam BII	C487927	Amygdalin	D000678	decanoic acid
Dodecanol	D007851	cimicifugoside	C031436	hancinol	C053586	aromadendrene	C510134	anonaine	C098138	Dodecanol
eleostearic acid	C004934	citral	C007076	heptadecane	C016486	Aspartic Acid	D001224	aromadendrene	C510134	eleostearic acid
epiberberine	C061432	citronellal	C108217	hesperetin	C013015	baicalein	C006680	asimilobine	C054614	epiberberine
erythro-honokitriol	C535135	coprine	C014423	Hexanols	D000441	baicalin	C038044	astragalin	C001579	erythro-honokitriol
formononetin	C007768	cucurbitacin C	C474429	honokiol	C005499	benzamide	C037689	baicalein	C006680	formononetin
genkwanin	C014568	cuparene	C483527	hyperoside	C021304	Benzoic Acid	D019817	baicalin	C038044	genkwanin
glabrene	C439678	decane	C012867	Indican	D007200	beta-bisabolene	C531191	behenic acid	C007547	glabrene
glabridin	C107601	decanoyl acetaldehyde	C023969	Indigo Carmine	D007203	beta-eudesmol	C051082	beta-bisabolene	C531191	glabridin
glabrol	C420863	deltoin	C122142	indirubin	C027185	beta-farnesene	C062671	beta-eudesmol	C051082	glabrol
glucobrassicin	C048308	deoxynivalenol	C007262	Isatin	D007510	beta-pinene	C010789	beta-pinene	C010789	glucobrassicin
glucoerucin	C119493	Ecdysterone	D004441	isoquercitrin	C016527	bryonolic acid	C074984	brassicasterol	C003532	glucoerucin
gluconasturtiin	C443697	elemol	C033011	isoschaftoside	C515113	campesterol	C021273	bryonolic acid	C074984	gluconasturtiin
Glucosinolates	D005961	eriodictyol	C007619	karounidiol	C088116	campesteryl ferulate	C584530	caffeic acid	C040048	Glucosinolates
hexadecanal	C001647	Eucalyptol	D000077591	Kinetin	D007701	camphene	C019286	calycosin-7-O-beta-D-glucoside	C526426	hexadecanal
Hispaglabridin B	C000705451	Eugenol	D005054	ledol	C421806	caryophyllene	C024714	campesterol	C021273	Hispaglabridin B
isoborneol	C022871	falcarinol	C018541	lignoceric acid	C010210	Catechin	D002392	camphene	C019286	isoborneol
isoliquiritigenin	C040920	Ficusin	D005363	Limonene	D000077222	cepharadione B	C457230	caprylic aldehyde	C031639	isoliquiritigenin
isovitexin	C049772	fumaric acid	C032005	linalool	C018584	cetene	C010734	carvacrol	C073316	isovitexin
jatrorrhizine	C055785	Guaiacol	D006139	macranthoidin A	C083462	Chlorogenic Acid	D002726	cepharadione B	C457230	jatrorrhizine
lariciresinol	C060282	Guanidine	D019791	magnaldehyde B	C587664	chrysin	C043561	Chlorogenic Acid	D002726	lariciresinol
lauric acid	C030358	Hesperidin	D006569	magnocurarine	C048506	coniferaldehyde	C075384	Chromones	D002867	lauric acid
Leucovorin	D002955	hexanoic acid	C037652	magnoflorine	C001670	coptisine	C034384	chrysin	C043561	Leucovorin
licochalcone B	C541528	imperatorin	C031534	magnolol	C005498	cucurbitacin B	C041246	chrysoeriol	C007054	licochalcone B
licoricidin	C401293	indole	C030374	methyleugenol	C005223	dauricine	C035934	cimicifugoside	C031436	licoricidin
liquiritigenin	C083152	inokosterone	C100084	moracin C	C475758	decanaldehyde	C021170	citral	C007076	liquiritigenin
liquiritin	C512196	Inositol	D007294	morellic acid	C558352	decanoic acid	C031071	citronellal	C108217	liquiritin
lysicamine	C069090	isaindigotidione	C555152	moscatin	C091085	Dodecanol	D007851	coprine	C014423	lysicamine
magnolianone	C535134	isatan B	C469389	myrcene	C509595	elemicin	C002135	cucurbitacin B	C041246	magnolianone
monoterpenylmagnolol	C071756	isobutyric acid	C020380	n-tetradecane	C024713	eleostearic acid	C004934	cucurbitacin C	C474429	monoterpenylmagnolol
Myristic Acid	D019814	isomenthone	C575995	naphthazarin	C005503	epiberberine	C061432	cuparene	C483527	Myristic Acid
neoglucobrassicin	C555404	isoscutellarein	C526133	obovatol	C036795	erythro-honokitriol	C535135	dauricine	C035934	neoglucobrassicin
neoisoliquiritin	C098467	kaurene	C002627	octane	C026728	formononetin	C007768	decanaldehyde	C021170	neoisoliquiritin
nerolidol	C037055	kuwanon G	C095194	octopinic acid	C013167	gamma-Aminobutyric Acid	D005680	decane	C012867	nerolidol
nonacosane	C047577	kuwanon H	C095195	oxysanguinarine	C511014	gamma-sitosterol	C025473	decanoyl acetaldehyde	C023969	nonacosane
nonane	C017573	laurifoline	C008255	panaxytriol	C057682	genkwanin	C014568	deltoin	C122142	nonane
octacosane	C002763	linalyl acetate	C074463	peiminine	C047331	glabrene	C439678	deoxynivalenol	C007262	octacosane
octadecane	C022883	lupeol	C010480	Phenylethyl Alcohol	D010626	glabridin	C107601	Ecdysterone	D004441	octadecane
Palmitic Acid	D019308	Luteolin	D047311	Phytol	D010836	glabrol	C420863	elemicin	C002135	Palmitic Acid
palmitoleic acid	C008757	luteolin-7-glucoside	C066408	piperitone	C496656	glucobrassicin	C048308	elemol	C033011	palmitoleic acid
pelargonic acid	C008776	lyoniside	C011015	piperolactam A	C457227	glucoerucin	C119493	eriodictyol	C007619	pelargonic acid
pentadecanoic acid	C117025	magnolin	C094148	primetin	C039641	gluconasturtiin	C443697	Eucalyptol	D000077591	pentadecanoic acid
perillene	C090823	magnosalicin	C074501	Quercetin	D011794	Glucosinolates	D005961	Eugenol	D005054	perillene
pinocembrin	C016063	magnosprengerine	C058228	quercitrin	C012526	Glycyrrhetinic Acid	D006034	falcarinol	C018541	pinocembrin
progoitrin	C009048	manassantin A	C054895	Rutin	D012431	Glycyrrhizic Acid	D019695	Ficusin	D005363	progoitrin
prunetin	C083295	manassantin B	C482885	salicifoline	C058227	guaiol	C469146	fumaric acid	C032005	prunetin
Pyrrolidonecarboxylic Acid	D011761	Menthol	D008610	Salicylic Acid	D020156	hancinol	C053586	gamma-Aminobutyric Acid	D005680	Pyrrolidonecarboxylic Acid
qingdainone	C046244	menthone	C019466	schaftoside	C515112	heptadecane	C016486	gamma-sitosterol	C025473	qingdainone
Quinic Acid	D011801	meranzin	C508407	schkuhrin I	C587658	hesperetin	C013015	Glycyrrhetinic Acid	D006034	Quinic Acid
roemerine	C030169	methyl palmitate	C019012	scutellarin	C484876	hexadecanal	C001647	Glycyrrhizic Acid	D019695	roemerine
sabinene	C035127	methyl salicylate	C033069	sinapaldehyde	C075386	Hexanols	D000441	Guaiacol	D006139	sabinene
saponarin	C457771	morin	C008548	sinigrin	C010330	Hispaglabridin B	C000705451	guaiol	C469146	saponarin
spathulenol	C013258	morusin	C057451	stigmastanol	C021255	honokiol	C005499	Guanidine	D019791	spathulenol
spinasterol	C031312	Mulberrin	C000629744	Stigmasterol	D013265	hyperoside	C021304	hancinol	C053586	spinasterol
splendidine	C457226	mulberrofuran G	C047825	tryptanthrine	C046243	Indican	D007200	heptadecane	C016486	splendidine
stearic acid	C031183	myricadiol	C008576	vomifoliol	C525026	Indigo Carmine	D007203	hesperetin	C013015	stearic acid
syringic acid	C001945	myristicin	C005246	wogonin	C085514	indirubin	C027185	Hesperidin	D006569	syringic acid
tetradecanal	C019102	n-hexadecane	C007932	wogonoside	C473995	Isatin	D007510	hexanoic acid	C037652	tetradecanal
threo-honokitriol	C535136	n-hexanal	C010463			isoborneol	C022871	Hexanols	D000441	threo-honokitriol
undecanal	C479548	naphthalene	C031721			isoliquiritigenin	C040920	honokiol	C005499	undecanal
uralsaponin B	C051423	narcissin flavonol	C031062			isoquercitrin	C016527	hyperoside	C021304	uralsaponin B
		norcepharadione B	C457229			isoschaftoside	C515113	imperatorin	C031534	1,4-cineole
		norwogonin	C055505			isovitexin	C049772	Indican	D007200	1,8-heptadecadiene-4,6-diyne-3,10-diol
		osladin	C103830			jatrorrhizine	C055785	Indigo Carmine	D007203	1-hexanol
		oxofangchirine	C049410			karounidiol	C088116	indirubin	C027185	18alpha-glycyrrhetinic acid
		paeonol	C013638			Kinetin	D007701	indole	C030374	2-hexanol
		palmitone	C423862			lariciresinol	C060282	inokosterone	C100084	2-nonenal
		panaxydol	C055778			lauric acid	C030358	Inositol	D007294	3,7-dimethyl-1,6-octadien-3-yl benzoate
		paniculatin	C452987			ledol	C421806	isaindigotidione	C555152	3-cresol
		pentanal	C046012			Leucovorin	D002955	isatan B	C469389	3-hydroxycoumarin
		phellopterin	C104601			licochalcone B	C541528	Isatin	D007510	4'-hydroxywogonin
		piperitenone	C044956			licoricidin	C401293	isobutyric acid	C020380	5,7,2',3'-tetrahydroxyflavone
		piperlonguminine	C498077			lignoceric acid	C010210	isomenthone	C575995	5,7,2'-trihydroxyflavone
		prim-O-glucosylcimifugin	C498945			Limonene	D000077222	isoquercitrin	C016527	5,7,4'-trihydroxy-8-methoxyflavone
		pulegone	C039648			linalool	C018584	isoschaftoside	C515113	5,7-dihydroxy-6-methoxy-2-phenylchromen-4-one
		pyrene	C030984			liquiritigenin	C083152	isoscutellarein	C526133	5,7-dihydroxychromone
		Quinazolinones	D052999			liquiritin	C512196	karounidiol	C088116	5-hydroxy-7,8-dimethoxyflavone
		reynoutrin	C000613606			lysicamine	C069090	kaurene	C002627	5-Methoxypsoralen
		rosmarinic acid	C041376			macranthoidin A	C083462	Kinetin	D007701	5-O-methylvisamminol
		salicin	C005696			magnaldehyde B	C587664	kuwanon G	C095194	7-hydroxycoumarin
		salutaridine	C009270			magnocurarine	C048506	kuwanon H	C095195	Acetic Acid
		Scopoletin	D012603			magnoflorine	C001670	laurifoline	C008255	Adenosine
		scopolin	C417572			magnolianone	C535134	ledol	C421806	Amygdalin
		sebacic acid	C011107			magnolol	C005498	lignoceric acid	C010210	asimilobine
		sinapinic acid	C073734			methyleugenol	C005223	Limonene	D000077222	astragalin
		skimmin	C581268			monoterpenylmagnolol	C071756	linalool	C018584	behenic acid
		skullcapflavone I	C506426			moracin C	C475758	linalyl acetate	C074463	brassicasterol
		skullcapflavone II	C047405			morellic acid	C558352	lupeol	C010480	caffeic acid
		Succinic Acid	D019802			moscatin	C091085	Luteolin	D047311	calycosin-7-O-beta-D-glucoside
		Sucrose	D013395			myrcene	C509595	luteolin-7-glucoside	C066408	caprylic aldehyde
		terpinenol-4	C034019			Myristic Acid	D019814	lyoniside	C011015	carvacrol
		Thiamine	D013831			n-tetradecane	C024713	macranthoidin A	C083462	Chromones
		Thymol	D013943			naphthazarin	C005503	magnaldehyde B	C587664	chrysoeriol
		trichothecin	C025711			neoglucobrassicin	C555404	magnocurarine	C048506	cimicifugoside
		trigonelline	C009560			neoisoliquiritin	C098467	magnoflorine	C001670	citral
		Uracil	D014498			nerolidol	C037055	magnolin	C094148	citronellal
		Uridine	D014529			nonacosane	C047577	magnolol	C005498	coprine
		woodorien	C085279			nonane	C017573	magnosalicin	C074501	cucurbitacin C
						obovatol	C036795	magnosprengerine	C058228	cuparene
						octacosane	C002763	manassantin A	C054895	decane
						octadecane	C022883	manassantin B	C482885	decanoyl acetaldehyde
						octane	C026728	Menthol	D008610	deltoin
						octopinic acid	C013167	menthone	C019466	deoxynivalenol
						oxysanguinarine	C511014	meranzin	C508407	Ecdysterone
						Palmitic Acid	D019308	methyl palmitate	C019012	elemol
						palmitoleic acid	C008757	methyl salicylate	C033069	eriodictyol
						panaxytriol	C057682	methyleugenol	C005223	Eucalyptol
						peiminine	C047331	moracin C	C475758	Eugenol
						pelargonic acid	C008776	morellic acid	C558352	falcarinol
						pentadecanoic acid	C117025	morin	C008548	Ficusin
						perillene	C090823	morusin	C057451	fumaric acid
						Phenylethyl Alcohol	D010626	moscatin	C091085	Guaiacol
						Phytol	D010836	Mulberrin	C000629744	Guanidine
						pinocembrin	C016063	mulberrofuran G	C047825	Hesperidin
						piperitone	C496656	myrcene	C509595	hexanoic acid
						piperolactam A	C457227	myricadiol	C008576	imperatorin
						primetin	C039641	myristicin	C005246	indole
						progoitrin	C009048	n-hexadecane	C007932	inokosterone
						prunetin	C083295	n-hexanal	C010463	Inositol
						Pyrrolidonecarboxylic Acid	D011761	n-tetradecane	C024713	isaindigotidione
						qingdainone	C046244	naphthalene	C031721	isatan B
						Quercetin	D011794	naphthazarin	C005503	isobutyric acid
						quercitrin	C012526	narcissin flavonol	C031062	isomenthone
						Quinic Acid	D011801	norcepharadione B	C457229	isoscutellarein
						roemerine	C030169	norwogonin	C055505	kaurene
						Rutin	D012431	obovatol	C036795	kuwanon G
						sabinene	C035127	octane	C026728	kuwanon H
						salicifoline	C058227	octopinic acid	C013167	laurifoline
						Salicylic Acid	D020156	osladin	C103830	linalyl acetate
						saponarin	C457771	oxofangchirine	C049410	lupeol
						schaftoside	C515112	oxysanguinarine	C511014	Luteolin
						schkuhrin I	C587658	paeonol	C013638	luteolin-7-glucoside
						scutellarin	C484876	palmitone	C423862	lyoniside
						sinapaldehyde	C075386	panaxydol	C055778	magnolin
						sinigrin	C010330	panaxytriol	C057682	magnosalicin
						spathulenol	C013258	paniculatin	C452987	magnosprengerine
						spinasterol	C031312	peiminine	C047331	manassantin A
						splendidine	C457226	pentanal	C046012	manassantin B
						stearic acid	C031183	phellopterin	C104601	Menthol
						stigmastanol	C021255	Phenylethyl Alcohol	D010626	menthone
						Stigmasterol	D013265	Phytol	D010836	meranzin
						syringic acid	C001945	piperitenone	C044956	methyl palmitate
						tetradecanal	C019102	piperitone	C496656	methyl salicylate
						threo-honokitriol	C535136	piperlonguminine	C498077	morin
						tryptanthrine	C046243	piperolactam A	C457227	morusin
						undecanal	C479548	prim-O-glucosylcimifugin	C498945	Mulberrin
						uralsaponin B	C051423	primetin	C039641	mulberrofuran G
						vomifoliol	C525026	pulegone	C039648	myricadiol
						wogonin	C085514	pyrene	C030984	myristicin
						wogonoside	C473995	Quercetin	D011794	n-hexadecane
								quercitrin	C012526	n-hexanal
								Quinazolinones	D052999	naphthalene
								reynoutrin	C000613606	narcissin flavonol
								rosmarinic acid	C041376	norcepharadione B
								Rutin	D012431	norwogonin
								salicifoline	C058227	osladin
								salicin	C005696	oxofangchirine
								Salicylic Acid	D020156	paeonol
								salutaridine	C009270	palmitone
								schaftoside	C515112	panaxydol
								schkuhrin I	C587658	paniculatin
								Scopoletin	D012603	pentanal
								scopolin	C417572	phellopterin
								scutellarin	C484876	piperitenone
								sebacic acid	C011107	piperlonguminine
								sinapaldehyde	C075386	prim-O-glucosylcimifugin
								sinapinic acid	C073734	pulegone
								sinigrin	C010330	pyrene
								skimmin	C581268	Quinazolinones
								skullcapflavone I	C506426	reynoutrin
								skullcapflavone II	C047405	rosmarinic acid
								stigmastanol	C021255	salicin
								Stigmasterol	D013265	salutaridine
								Succinic Acid	D019802	Scopoletin
								Sucrose	D013395	scopolin
								terpinenol-4	C034019	sebacic acid
								Thiamine	D013831	sinapinic acid
								Thymol	D013943	skimmin
								trichothecin	C025711	skullcapflavone I
								trigonelline	C009560	skullcapflavone II
								tryptanthrine	C046243	Succinic Acid
								Uracil	D014498	Sucrose
								Uridine	D014529	terpinenol-4
								vomifoliol	C525026	Thiamine
								wogonin	C085514	Thymol
								wogonoside	C473995	trichothecin
								woodorien	C085279	trigonelline
										Uracil
										Uridine
										woodorien
										1-octen-3-ol
										3'-O-acetylhamaudol
										3-octanone
										4-cresol
										4-cymene
										4-hydroxycoumarin
										acanthoside B
										Adenine
										afzelin
										alpha-pinene
										anonaine
										aromadendrene
										baicalein
										baicalin
										beta-bisabolene
										beta-eudesmol
										beta-pinene
										bryonolic acid
										campesterol
										camphene
										cepharadione B
										Chlorogenic Acid
										chrysin
										cucurbitacin B
										dauricine
										decanaldehyde
										elemicin
										gamma-Aminobutyric Acid
										gamma-sitosterol
										Glycyrrhetinic Acid
										Glycyrrhizic Acid
										guaiol
										hancinol
										heptadecane
										hesperetin
										Hexanols
										honokiol
										hyperoside
										Indican
										Indigo Carmine
										indirubin
										Isatin
										isoquercitrin
										isoschaftoside
										karounidiol
										Kinetin
										ledol
										lignoceric acid
										Limonene
										linalool
										macranthoidin A
										magnaldehyde B
										magnocurarine
										magnoflorine
										magnolol
										methyleugenol
										moracin C
										morellic acid
										moscatin
										myrcene
										n-tetradecane
										naphthazarin
										obovatol
										octane
										octopinic acid
										oxysanguinarine
										panaxytriol
										peiminine
										Phenylethyl Alcohol
										Phytol
										piperitone
										piperolactam A
										primetin
										Quercetin
										quercitrin
										Rutin
										salicifoline
										Salicylic Acid
										schaftoside
										schkuhrin I
										scutellarin
										sinapaldehyde
										sinigrin
										stigmastanol
										Stigmasterol
										tryptanthrine
										vomifoliol
										wogonin
										wogonoside
