# Supplementary material for: Pharmacological Mechanism of NRICM101 for COVID-19 Treatments by Combined Network Pharmacology and Pharmacodynamics
Source: Int J Mol Sci. 2022 Dec 6;23(23):15385. doi: 10.3390/ijms232315385 (PMC9740625; doi:10.3390/ijms232315385)
Supplement: Supplementary file 1 [file ijms-23-15385-s001.zip › TableS10_30enrichment.DISEASES.xlsx]

## Sheet: enrichment.DISEASES (1)
Table S10. Functional enrichments: The Disease-gene associations in these 30 most frequently curated TCM chemicals and COVID-19 related genes
#term ID	term description	observed gene count	background gene count	strength	false discovery rate	matching proteins in your network (IDs)	matching proteins in your network (labels)
DOID:326	Ischemia	9	23	2.41	1.46e-15	9606.ENSP00000216117,9606.ENSP00000263341,9606.ENSP00000295897,9606.ENSP00000311032,9606.ENSP00000385675,9606.ENSP00000398698,9606.ENSP00000437955,9606.ENSP00000451828,9606.ENSP00000478570	HMOX1,IL1B,ALB,CASP3,IL6,TNF,HIF1A,AKT1,VEGFA
DOID:178	Vascular disease	12	223	1.55	1.04e-12	9606.ENSP00000216117,9606.ENSP00000225831,9606.ENSP00000263341,9606.ENSP00000295897,9606.ENSP00000306512,9606.ENSP00000311032,9606.ENSP00000380432,9606.ENSP00000385675,9606.ENSP00000398698,9606.ENSP00000437955,9606.ENSP00000451828,9606.ENSP00000478570	HMOX1,CCL2,IL1B,ALB,CXCL8,CASP3,INS,IL6,TNF,HIF1A,AKT1,VEGFA
DOID:77	Gastrointestinal system disease	13	510	1.22	3.46e-10	9606.ENSP00000225831,9606.ENSP00000263341,9606.ENSP00000264657,9606.ENSP00000269305,9606.ENSP00000295897,9606.ENSP00000306512,9606.ENSP00000311032,9606.ENSP00000363089,9606.ENSP00000380432,9606.ENSP00000385675,9606.ENSP00000398698,9606.ENSP00000451828,9606.ENSP00000478570	CCL2,IL1B,STAT3,TP53,ALB,CXCL8,CASP3,TLR4,INS,IL6,TNF,AKT1,VEGFA
DOID:14566	Disease of cellular proliferation	15	1012	0.99	3.61e-09	9606.ENSP00000227507,9606.ENSP00000263341,9606.ENSP00000264657,9606.ENSP00000269305,9606.ENSP00000293288,9606.ENSP00000295897,9606.ENSP00000311032,9606.ENSP00000351273,9606.ENSP00000363822,9606.ENSP00000380432,9606.ENSP00000381185,9606.ENSP00000385675,9606.ENSP00000398698,9606.ENSP00000451828,9606.ENSP00000478570	CCND1,IL1B,STAT3,TP53,BAX,ALB,CASP3,CASP8,AR,INS,BCL2,IL6,TNF,AKT1,VEGFA
DOID:0050686	Organ system cancer	13	677	1.1	5.47e-09	9606.ENSP00000227507,9606.ENSP00000263341,9606.ENSP00000264657,9606.ENSP00000269305,9606.ENSP00000293288,9606.ENSP00000295897,9606.ENSP00000311032,9606.ENSP00000351273,9606.ENSP00000363822,9606.ENSP00000385675,9606.ENSP00000398698,9606.ENSP00000451828,9606.ENSP00000478570	CCND1,IL1B,STAT3,TP53,BAX,ALB,CASP3,CASP8,AR,IL6,TNF,AKT1,VEGFA
DOID:5295	Intestinal disease	9	181	1.51	5.47e-09	9606.ENSP00000225831,9606.ENSP00000263341,9606.ENSP00000264657,9606.ENSP00000269305,9606.ENSP00000295897,9606.ENSP00000385675,9606.ENSP00000398698,9606.ENSP00000451828,9606.ENSP00000478570	CCL2,IL1B,STAT3,TP53,ALB,IL6,TNF,AKT1,VEGFA
DOID:0050828	Artery disease	8	118	1.65	6.62e-09	9606.ENSP00000225831,9606.ENSP00000263341,9606.ENSP00000295897,9606.ENSP00000306512,9606.ENSP00000380432,9606.ENSP00000385675,9606.ENSP00000398698,9606.ENSP00000478570	CCL2,IL1B,ALB,CXCL8,INS,IL6,TNF,VEGFA
DOID:162	Cancer	14	895	1.01	6.82e-09	9606.ENSP00000227507,9606.ENSP00000263341,9606.ENSP00000264657,9606.ENSP00000269305,9606.ENSP00000293288,9606.ENSP00000295897,9606.ENSP00000311032,9606.ENSP00000351273,9606.ENSP00000363822,9606.ENSP00000381185,9606.ENSP00000385675,9606.ENSP00000398698,9606.ENSP00000451828,9606.ENSP00000478570	CCND1,IL1B,STAT3,TP53,BAX,ALB,CASP3,CASP8,AR,BCL2,IL6,TNF,AKT1,VEGFA
DOID:11162	Respiratory failure	5	10	2.51	7.68e-09	9606.ENSP00000263341,9606.ENSP00000295897,9606.ENSP00000306512,9606.ENSP00000385675,9606.ENSP00000398698	IL1B,ALB,CXCL8,IL6,TNF
DOID:1936	Atherosclerosis	5	17	2.28	6.08e-08	9606.ENSP00000225831,9606.ENSP00000263341,9606.ENSP00000380432,9606.ENSP00000385675,9606.ENSP00000398698	CCL2,IL1B,INS,IL6,TNF
DOID:3571	Liver cancer	5	18	2.26	6.57e-08	9606.ENSP00000269305,9606.ENSP00000295897,9606.ENSP00000311032,9606.ENSP00000451828,9606.ENSP00000478570	TP53,ALB,CASP3,AKT1,VEGFA
DOID:850	Lung disease	8	172	1.48	6.66e-08	9606.ENSP00000221930,9606.ENSP00000263341,9606.ENSP00000269305,9606.ENSP00000295897,9606.ENSP00000306512,9606.ENSP00000385675,9606.ENSP00000398698,9606.ENSP00000451828	TGFB1,IL1B,TP53,ALB,CXCL8,IL6,TNF,AKT1
DOID:11396	Pulmonary edema	4	4	2.81	8.49e-08	9606.ENSP00000263341,9606.ENSP00000295897,9606.ENSP00000385675,9606.ENSP00000398698	IL1B,ALB,IL6,TNF
DOID:11394	Adult respiratory distress syndrome	4	5	2.72	1.44e-07	9606.ENSP00000263341,9606.ENSP00000306512,9606.ENSP00000385675,9606.ENSP00000398698	IL1B,CXCL8,IL6,TNF
DOID:8283	Peritonitis	4	5	2.72	1.44e-07	9606.ENSP00000263341,9606.ENSP00000295897,9606.ENSP00000385675,9606.ENSP00000398698	IL1B,ALB,IL6,TNF
DOID:552	Pneumonia	5	25	2.12	1.89e-07	9606.ENSP00000263341,9606.ENSP00000295897,9606.ENSP00000306512,9606.ENSP00000385675,9606.ENSP00000398698	IL1B,ALB,CXCL8,IL6,TNF
DOID:2914	Immune system disease	11	611	1.07	1.98e-07	9606.ENSP00000225831,9606.ENSP00000227507,9606.ENSP00000263341,9606.ENSP00000264657,9606.ENSP00000269305,9606.ENSP00000293288,9606.ENSP00000351273,9606.ENSP00000380432,9606.ENSP00000385675,9606.ENSP00000398698,9606.ENSP00000451828	CCL2,CCND1,IL1B,STAT3,TP53,BAX,CASP8,INS,IL6,TNF,AKT1
DOID:409	Liver disease	6	72	1.74	3.57e-07	9606.ENSP00000269305,9606.ENSP00000295897,9606.ENSP00000311032,9606.ENSP00000398698,9606.ENSP00000451828,9606.ENSP00000478570	TP53,ALB,CASP3,TNF,AKT1,VEGFA
DOID:4	Disease	25	5921	0.44	5.28e-07	9606.ENSP00000216117,9606.ENSP00000221930,9606.ENSP00000225831,9606.ENSP00000227507,9606.ENSP00000241052,9606.ENSP00000242057,9606.ENSP00000263341,9606.ENSP00000264657,9606.ENSP00000269305,9606.ENSP00000293288,9606.ENSP00000295897,9606.ENSP00000306512,9606.ENSP00000311032,9606.ENSP00000351273,9606.ENSP00000355759,9606.ENSP00000363089,9606.ENSP00000363822,9606.ENSP00000380432,9606.ENSP00000381185,…	HMOX1,TGFB1,CCL2,CCND1,CAT,AHR,IL1B,STAT3,TP53,BAX,ALB,CXCL8,CASP3,CASP8,PARP1,TLR4,AR,INS,BCL2,ABCC1,IL6,TNF,HIF1A,AKT1,VEGFA
DOID:7	Disease of anatomical entity	22	4452	0.51	1.05e-06	9606.ENSP00000216117,9606.ENSP00000221930,9606.ENSP00000225831,9606.ENSP00000227507,9606.ENSP00000242057,9606.ENSP00000263341,9606.ENSP00000264657,9606.ENSP00000269305,9606.ENSP00000293288,9606.ENSP00000295897,9606.ENSP00000306512,9606.ENSP00000311032,9606.ENSP00000351273,9606.ENSP00000363089,9606.ENSP00000363822,9606.ENSP00000380432,9606.ENSP00000382342,9606.ENSP00000385675,9606.ENSP00000398698,…	HMOX1,TGFB1,CCL2,CCND1,AHR,IL1B,STAT3,TP53,BAX,ALB,CXCL8,CASP3,CASP8,TLR4,AR,INS,ABCC1,IL6,TNF,HIF1A,AKT1,VEGFA
DOID:824	Periodontitis	4	11	2.38	1.05e-06	9606.ENSP00000263341,9606.ENSP00000306512,9606.ENSP00000385675,9606.ENSP00000398698	IL1B,CXCL8,IL6,TNF
DOID:15	Reproductive system disease	8	283	1.27	1.53e-06	9606.ENSP00000263341,9606.ENSP00000264657,9606.ENSP00000269305,9606.ENSP00000306512,9606.ENSP00000363822,9606.ENSP00000380432,9606.ENSP00000385675,9606.ENSP00000451828	IL1B,STAT3,TP53,CXCL8,AR,INS,IL6,AKT1
DOID:229	Female reproductive system disease	7	177	1.41	1.53e-06	9606.ENSP00000263341,9606.ENSP00000269305,9606.ENSP00000306512,9606.ENSP00000363822,9606.ENSP00000380432,9606.ENSP00000385675,9606.ENSP00000451828	IL1B,TP53,CXCL8,AR,INS,IL6,AKT1
DOID:6713	Cerebrovascular disease	5	43	1.88	1.53e-06	9606.ENSP00000263341,9606.ENSP00000295897,9606.ENSP00000311032,9606.ENSP00000380432,9606.ENSP00000385675	IL1B,ALB,CASP3,INS,IL6
DOID:5679	Retinal disease	8	297	1.24	1.99e-06	9606.ENSP00000227507,9606.ENSP00000242057,9606.ENSP00000269305,9606.ENSP00000295897,9606.ENSP00000363089,9606.ENSP00000380432,9606.ENSP00000398698,9606.ENSP00000478570	CCND1,AHR,TP53,ALB,TLR4,INS,TNF,VEGFA
DOID:686	Liver carcinoma	4	15	2.24	2.4e-06	9606.ENSP00000269305,9606.ENSP00000295897,9606.ENSP00000451828,9606.ENSP00000478570	TP53,ALB,AKT1,VEGFA
DOID:0050117	Disease by infectious agent	8	317	1.22	3.05e-06	9606.ENSP00000263341,9606.ENSP00000264657,9606.ENSP00000295897,9606.ENSP00000306512,9606.ENSP00000355759,9606.ENSP00000363089,9606.ENSP00000385675,9606.ENSP00000398698	IL1B,STAT3,ALB,CXCL8,PARP1,TLR4,IL6,TNF
DOID:0050589	Inflammatory bowel disease	5	52	1.8	3.1e-06	9606.ENSP00000225831,9606.ENSP00000263341,9606.ENSP00000264657,9606.ENSP00000385675,9606.ENSP00000398698	CCL2,IL1B,STAT3,IL6,TNF
DOID:104	Bacterial infectious disease	6	122	1.51	4.5e-06	9606.ENSP00000295897,9606.ENSP00000306512,9606.ENSP00000355759,9606.ENSP00000363089,9606.ENSP00000385675,9606.ENSP00000398698	ALB,CXCL8,PARP1,TLR4,IL6,TNF
DOID:0060180	Colitis	4	22	2.07	7.69e-06	9606.ENSP00000263341,9606.ENSP00000264657,9606.ENSP00000385675,9606.ENSP00000398698	IL1B,STAT3,IL6,TNF
DOID:345	Uterine disease	5	68	1.68	9.46e-06	9606.ENSP00000263341,9606.ENSP00000269305,9606.ENSP00000306512,9606.ENSP00000385675,9606.ENSP00000451828	IL1B,TP53,CXCL8,IL6,AKT1
DOID:0050697	Chorioamnionitis	3	4	2.69	1.23e-05	9606.ENSP00000263341,9606.ENSP00000306512,9606.ENSP00000385675	IL1B,CXCL8,IL6
DOID:8947	Diabetic retinopathy	3	5	2.59	1.92e-05	9606.ENSP00000295897,9606.ENSP00000380432,9606.ENSP00000478570	ALB,INS,VEGFA
DOID:10763	Hypertension	4	36	1.86	3.92e-05	9606.ENSP00000295897,9606.ENSP00000380432,9606.ENSP00000398698,9606.ENSP00000478570	ALB,INS,TNF,VEGFA
DOID:2703	Synovitis	3	7	2.45	3.92e-05	9606.ENSP00000263341,9606.ENSP00000385675,9606.ENSP00000398698	IL1B,IL6,TNF
DOID:1176	Bronchial disease	4	38	1.84	4.65e-05	9606.ENSP00000263341,9606.ENSP00000306512,9606.ENSP00000385675,9606.ENSP00000398698	IL1B,CXCL8,IL6,TNF
DOID:0060073	Lymphatic system cancer	5	105	1.49	6.15e-05	9606.ENSP00000227507,9606.ENSP00000269305,9606.ENSP00000293288,9606.ENSP00000351273,9606.ENSP00000451828	CCND1,TP53,BAX,CASP8,AKT1
DOID:4195	Hyperglycemia	3	10	2.29	8.24e-05	9606.ENSP00000380432,9606.ENSP00000385675,9606.ENSP00000451828	INS,IL6,AKT1
DOID:863	Nervous system disease	14	2132	0.63	8.24e-05	9606.ENSP00000227507,9606.ENSP00000242057,9606.ENSP00000263341,9606.ENSP00000264657,9606.ENSP00000269305,9606.ENSP00000295897,9606.ENSP00000311032,9606.ENSP00000363089,9606.ENSP00000363822,9606.ENSP00000380432,9606.ENSP00000382342,9606.ENSP00000385675,9606.ENSP00000398698,9606.ENSP00000478570	CCND1,AHR,IL1B,STAT3,TP53,ALB,CASP3,TLR4,AR,INS,ABCC1,IL6,TNF,VEGFA
DOID:16	Integumentary system disease	8	534	0.99	9.72e-05	9606.ENSP00000225831,9606.ENSP00000263341,9606.ENSP00000269305,9606.ENSP00000295897,9606.ENSP00000363822,9606.ENSP00000380432,9606.ENSP00000398698,9606.ENSP00000451828	CCL2,IL1B,TP53,ALB,AR,INS,TNF,AKT1
DOID:403	Mouth disease	5	122	1.43	0.00011	9606.ENSP00000263341,9606.ENSP00000269305,9606.ENSP00000306512,9606.ENSP00000385675,9606.ENSP00000398698	IL1B,TP53,CXCL8,IL6,TNF
DOID:4194	Glucose metabolism disease	5	125	1.42	0.00012	9606.ENSP00000264657,9606.ENSP00000380432,9606.ENSP00000385675,9606.ENSP00000398698,9606.ENSP00000451828	STAT3,INS,IL6,TNF,AKT1
DOID:0050687	Cell type cancer	7	406	1.05	0.00018	9606.ENSP00000269305,9606.ENSP00000295897,9606.ENSP00000351273,9606.ENSP00000363822,9606.ENSP00000398698,9606.ENSP00000451828,9606.ENSP00000478570	TP53,ALB,CASP8,AR,TNF,AKT1,VEGFA
DOID:1612	Breast cancer	4	58	1.65	0.00018	9606.ENSP00000227507,9606.ENSP00000269305,9606.ENSP00000351273,9606.ENSP00000451828	CCND1,TP53,CASP8,AKT1
DOID:219	Colon cancer	3	14	2.15	0.00018	9606.ENSP00000269305,9606.ENSP00000451828,9606.ENSP00000478570	TP53,AKT1,VEGFA
DOID:684	Hepatocellular carcinoma	3	14	2.15	0.00018	9606.ENSP00000269305,9606.ENSP00000295897,9606.ENSP00000451828	TP53,ALB,AKT1
DOID:26	Pancreas disease	4	63	1.62	0.00024	9606.ENSP00000269305,9606.ENSP00000380432,9606.ENSP00000385675,9606.ENSP00000451828	TP53,INS,IL6,AKT1
DOID:305	Carcinoma	6	275	1.15	0.00026	9606.ENSP00000269305,9606.ENSP00000295897,9606.ENSP00000363822,9606.ENSP00000398698,9606.ENSP00000451828,9606.ENSP00000478570	TP53,ALB,AR,TNF,AKT1,VEGFA
DOID:2531	Hematologic cancer	5	158	1.31	0.00031	9606.ENSP00000227507,9606.ENSP00000263341,9606.ENSP00000269305,9606.ENSP00000293288,9606.ENSP00000351273	CCND1,IL1B,TP53,BAX,CASP8
DOID:3908	Lung non-small cell carcinoma	3	19	2.01	0.00032	9606.ENSP00000269305,9606.ENSP00000398698,9606.ENSP00000451828	TP53,TNF,AKT1
DOID:417	Autoimmune disease	6	294	1.12	0.00035	9606.ENSP00000225831,9606.ENSP00000263341,9606.ENSP00000264657,9606.ENSP00000380432,9606.ENSP00000385675,9606.ENSP00000398698	CCL2,IL1B,STAT3,INS,IL6,TNF
DOID:37	Skin disease	7	481	0.98	0.00045	9606.ENSP00000225831,9606.ENSP00000263341,9606.ENSP00000269305,9606.ENSP00000295897,9606.ENSP00000380432,9606.ENSP00000398698,9606.ENSP00000451828	CCL2,IL1B,TP53,ALB,INS,TNF,AKT1
DOID:0060158	Acquired metabolic disease	6	320	1.09	0.00052	9606.ENSP00000264657,9606.ENSP00000295897,9606.ENSP00000380432,9606.ENSP00000385675,9606.ENSP00000398698,9606.ENSP00000451828	STAT3,ALB,INS,IL6,TNF,AKT1
DOID:0060058	Lymphoma	4	85	1.49	0.00059	9606.ENSP00000227507,9606.ENSP00000269305,9606.ENSP00000293288,9606.ENSP00000351273	CCND1,TP53,BAX,CASP8
DOID:2916	Hypersensitivity reaction type iv disease	3	26	1.88	0.00066	9606.ENSP00000264657,9606.ENSP00000351273,9606.ENSP00000398698	STAT3,CASP8,TNF
DOID:3393	Coronary artery disease	3	27	1.86	0.00073	9606.ENSP00000306512,9606.ENSP00000380432,9606.ENSP00000385675	CXCL8,INS,IL6
DOID:0040085	Bacterial sepsis	2	2	2.81	0.00075	9606.ENSP00000363089,9606.ENSP00000385675	TLR4,IL6
DOID:13207	Proliferative diabetic retinopathy	2	2	2.81	0.00075	9606.ENSP00000380432,9606.ENSP00000478570	INS,VEGFA
DOID:13208	Background diabetic retinopathy	2	2	2.81	0.00075	9606.ENSP00000380432,9606.ENSP00000478570	INS,VEGFA
DOID:2841	Asthma	3	28	1.84	0.00075	9606.ENSP00000263341,9606.ENSP00000385675,9606.ENSP00000398698	IL1B,IL6,TNF
DOID:1100	Ovarian disease	4	101	1.41	0.001	9606.ENSP00000269305,9606.ENSP00000363822,9606.ENSP00000380432,9606.ENSP00000451828	TP53,AR,INS,AKT1
DOID:0050758	Metabolic acidosis	2	3	2.64	0.0011	9606.ENSP00000295897,9606.ENSP00000380432	ALB,INS
DOID:6132	Bronchitis	2	3	2.64	0.0011	9606.ENSP00000306512,9606.ENSP00000385675	CXCL8,IL6
DOID:8677	Perinatal necrotizing enterocolitis	2	3	2.64	0.0011	9606.ENSP00000363089,9606.ENSP00000385675	TLR4,IL6
DOID:9261	Nasopharynx carcinoma	2	3	2.64	0.0011	9606.ENSP00000269305,9606.ENSP00000451828	TP53,AKT1
DOID:934	Viral infectious disease	4	108	1.38	0.0012	9606.ENSP00000264657,9606.ENSP00000295897,9606.ENSP00000385675,9606.ENSP00000398698	STAT3,ALB,IL6,TNF
DOID:331	Central nervous system disease	9	1107	0.72	0.0014	9606.ENSP00000263341,9606.ENSP00000264657,9606.ENSP00000269305,9606.ENSP00000295897,9606.ENSP00000311032,9606.ENSP00000363822,9606.ENSP00000380432,9606.ENSP00000385675,9606.ENSP00000398698	IL1B,STAT3,TP53,ALB,CASP3,AR,INS,IL6,TNF
DOID:557	Kidney disease	5	243	1.13	0.0016	9606.ENSP00000269305,9606.ENSP00000295897,9606.ENSP00000380432,9606.ENSP00000398698,9606.ENSP00000478570	TP53,ALB,INS,TNF,VEGFA
DOID:74	Hematopoietic system disease	6	409	0.98	0.0016	9606.ENSP00000227507,9606.ENSP00000263341,9606.ENSP00000269305,9606.ENSP00000293288,9606.ENSP00000351273,9606.ENSP00000478570	CCND1,IL1B,TP53,BAX,CASP8,VEGFA
DOID:9351	Diabetes mellitus	4	118	1.34	0.0016	9606.ENSP00000264657,9606.ENSP00000380432,9606.ENSP00000385675,9606.ENSP00000398698	STAT3,INS,IL6,TNF
DOID:76	Stomach disease	3	45	1.64	0.0024	9606.ENSP00000269305,9606.ENSP00000306512,9606.ENSP00000451828	TP53,CXCL8,AKT1
DOID:986	Alopecia areata	3	46	1.63	0.0025	9606.ENSP00000225831,9606.ENSP00000263341,9606.ENSP00000398698	CCL2,IL1B,TNF
DOID:193	Reproductive organ cancer	4	145	1.26	0.0033	9606.ENSP00000264657,9606.ENSP00000269305,9606.ENSP00000363822,9606.ENSP00000451828	STAT3,TP53,AR,AKT1
DOID:3602	Toxic encephalopathy	2	7	2.27	0.0035	9606.ENSP00000263341,9606.ENSP00000311032	IL1B,CASP3
DOID:820	Myocarditis	2	8	2.21	0.0043	9606.ENSP00000385675,9606.ENSP00000398698	IL6,TNF
DOID:2316	Brain ischemia	2	9	2.16	0.0051	9606.ENSP00000263341,9606.ENSP00000311032	IL1B,CASP3
DOID:9471	Meningitis	2	9	2.16	0.0051	9606.ENSP00000385675,9606.ENSP00000398698	IL6,TNF
DOID:0060032	Autoimmune disease of musculoskeletal system	4	170	1.19	0.0055	9606.ENSP00000225831,9606.ENSP00000263341,9606.ENSP00000385675,9606.ENSP00000398698	CCL2,IL1B,IL6,TNF
DOID:8469	Influenza	2	10	2.12	0.0058	9606.ENSP00000385675,9606.ENSP00000398698	IL6,TNF
DOID:2237	Hepatitis	2	12	2.04	0.0077	9606.ENSP00000295897,9606.ENSP00000398698	ALB,TNF
DOID:28	Endocrine system disease	5	362	0.95	0.0081	9606.ENSP00000269305,9606.ENSP00000363822,9606.ENSP00000380432,9606.ENSP00000385675,9606.ENSP00000451828	TP53,AR,INS,IL6,AKT1
DOID:6688	Autoimmune lymphoproliferative syndrome	2	13	2	0.0087	9606.ENSP00000264657,9606.ENSP00000351273	STAT3,CASP8
DOID:784	Chronic kidney disease	2	13	2	0.0087	9606.ENSP00000295897,9606.ENSP00000380432	ALB,INS
DOID:341	Peripheral vascular disease	2	14	1.97	0.0098	9606.ENSP00000380432,9606.ENSP00000478570	INS,VEGFA
DOID:768	Retinoblastoma	2	15	1.94	0.011	9606.ENSP00000227507,9606.ENSP00000269305	CCND1,TP53
DOID:866	Vein disease	2	15	1.94	0.011	9606.ENSP00000295897,9606.ENSP00000478570	ALB,VEGFA
DOID:8466	Retinal degeneration	4	228	1.06	0.0144	9606.ENSP00000242057,9606.ENSP00000363089,9606.ENSP00000398698,9606.ENSP00000478570	AHR,TLR4,TNF,VEGFA
DOID:5844	Myocardial infarction	2	20	1.81	0.0175	9606.ENSP00000306512,9606.ENSP00000380432	CXCL8,INS
DOID:11612	Polycystic ovary syndrome	2	21	1.79	0.019	9606.ENSP00000363822,9606.ENSP00000380432	AR,INS
DOID:848	Arthritis	3	108	1.26	0.0216	9606.ENSP00000263341,9606.ENSP00000385675,9606.ENSP00000398698	IL1B,IL6,TNF
DOID:0014667	Disease of metabolism	7	997	0.66	0.0218	9606.ENSP00000241052,9606.ENSP00000264657,9606.ENSP00000295897,9606.ENSP00000380432,9606.ENSP00000385675,9606.ENSP00000398698,9606.ENSP00000451828	CAT,STAT3,ALB,INS,IL6,TNF,AKT1
DOID:1793	Pancreatic cancer	2	23	1.75	0.022	9606.ENSP00000269305,9606.ENSP00000451828	TP53,AKT1
DOID:289	Endometriosis	2	23	1.75	0.022	9606.ENSP00000269305,9606.ENSP00000451828	TP53,AKT1
DOID:65	Connective tissue disease	6	715	0.74	0.022	9606.ENSP00000221930,9606.ENSP00000225831,9606.ENSP00000263341,9606.ENSP00000269305,9606.ENSP00000385675,9606.ENSP00000398698	TGFB1,CCL2,IL1B,TP53,IL6,TNF
DOID:8778	Crohns disease	2	24	1.74	0.0231	9606.ENSP00000264657,9606.ENSP00000398698	STAT3,TNF
DOID:707	B-cell lymphoma	2	25	1.72	0.0248	9606.ENSP00000227507,9606.ENSP00000293288	CCND1,BAX
DOID:9744	Type 1 diabetes mellitus	2	25	1.72	0.0248	9606.ENSP00000380432,9606.ENSP00000385675	INS,IL6
DOID:936	Brain disease	6	739	0.72	0.0253	9606.ENSP00000263341,9606.ENSP00000269305,9606.ENSP00000295897,9606.ENSP00000311032,9606.ENSP00000380432,9606.ENSP00000385675	IL1B,TP53,ALB,CASP3,INS,IL6
DOID:10534	Stomach cancer	2	27	1.68	0.0278	9606.ENSP00000269305,9606.ENSP00000451828	TP53,AKT1
DOID:3459	Breast carcinoma	2	28	1.67	0.0295	9606.ENSP00000227507,9606.ENSP00000269305	CCND1,TP53
DOID:676	Juvenile rheumatoid arthritis	2	28	1.67	0.0295	9606.ENSP00000385675,9606.ENSP00000398698	IL6,TNF
DOID:9352	Type 2 diabetes mellitus	2	29	1.65	0.0311	9606.ENSP00000380432,9606.ENSP00000398698	INS,TNF
DOID:0080001	Bone disease	5	523	0.79	0.034	9606.ENSP00000221930,9606.ENSP00000263341,9606.ENSP00000269305,9606.ENSP00000385675,9606.ENSP00000398698	TGFB1,IL1B,TP53,IL6,TNF
DOID:535	Sleep disorder	2	31	1.62	0.0345	9606.ENSP00000380432,9606.ENSP00000398698	INS,TNF
DOID:2921	Glomerulonephritis	2	32	1.61	0.0364	9606.ENSP00000295897,9606.ENSP00000398698	ALB,TNF
DOID:1923	Disorders of sexual development	2	33	1.6	0.038	9606.ENSP00000363822,9606.ENSP00000380432	AR,INS
DOID:6050	Esophageal disease	2	33	1.6	0.038	9606.ENSP00000269305,9606.ENSP00000295897	TP53,ALB
DOID:3082	Interstitial lung disease	2	35	1.57	0.0419	9606.ENSP00000221930,9606.ENSP00000263341	TGFB1,IL1B
DOID:0050736	Autosomal dominant disease	7	1163	0.59	0.0459	9606.ENSP00000263341,9606.ENSP00000264657,9606.ENSP00000269305,9606.ENSP00000363089,9606.ENSP00000380432,9606.ENSP00000451828,9606.ENSP00000478570	IL1B,STAT3,TP53,TLR4,INS,AKT1,VEGFA
