# Supplementary material for: Pharmacological Mechanism of NRICM101 for COVID-19 Treatments by Combined Network Pharmacology and Pharmacodynamics
Source: Int J Mol Sci. 2022 Dec 6;23(23):15385. doi: 10.3390/ijms232315385 (PMC9740625; doi:10.3390/ijms232315385)
Supplement: Supplementary file 1 [file ijms-23-15385-s001.zip › TableS2.xlsx]

## Sheet: A_7522
Table S2. NRICM101 chemicals and COVID-19 related gene sets
BATMAN-TCM chemicals related 7522 gene/protein from CTD
Gene Symbol	Gene ID
A1BG	1
A1CF	29974
AAAS	8086
AADAT	51166
AASDH	132949
AASS	10157
AATK	9625
ABAT	18
ABCA1	19
ABCA12	26154
ABCA5	23461
ABCA6	23460
ABCA7	10347
ABCB1	5243
ABCB11	8647
ABCB4	5244
ABCC1	4363
ABCC11	85320
ABCC2	1244
ABCC3	8714
ABCC4	10257
ABCC5	10057
ABCC6	368
ABCC6P1	653190
ABCC9	10060
ABCD3	5825
ABCE1	6059
ABCF2	10061
ABCG2	9429
ABCG4	64137
ABCG5	64240
ABCG8	64241
ABHD12	26090
ABHD14B	84836
ABHD16A	7920
ABHD2	11057
ABHD4	63874
ABHD5	51099
ABHD6	57406
ABI1	10006
ABL1	25
ABL2	27
ABLIM1	3983
ABLIM3	22885
ABP1	39520
ABRACL	58527
ABRAXAS1	84142
ABRAXAS2	23172
ABS	40530
ACAA1	30
ACAA2	10449
ACACA	31
ACACB	32
ACAD11	84129
ACADSB	36
ACADVL	37
ACAN	176
ACAT1	38
ACAT2	39
ACBD6	84320
ACBD7	414149
ACE2	59272
ACER3	55331
ACHE	43
ACKR1	2532
ACLY	47
ACMSD	130013
ACNATP	347275
ACO1	48
ACO2	50
ACOT1	641371
ACOT11	26027
ACOT12	134526
ACOT13	55856
ACOT9	23597
ACOX1	51
ACOX2	8309
ACOX3	8310
ACP1	52
ACP2	53
ACP3	55
ACSF2	80221
ACSL1	2180
ACSL3	2181
ACSL4	2182
ACSL5	51703
ACSL6	23305
ACSM2A	123876
ACSM2B	348158
ACSM3	6296
ACSM5	54988
ACSS1	84532
ACSS2	55902
ACSS3	79611
ACTA1	58
ACTA2	59
ACTB	60
ACTG1	71
ACTL10	170487
ACTN1	87
ACTN4	81
ACTR1A	10121
ACTR1B	10120
ACTR3	10096
ACTR6	64431
ACTR8	93973
ACVR2B-AS1	100128640
ACY1	95
ACYP1	97
ACYP2	98
ADA	100
ADAL	161823
ADAM11	4185
ADAM12	8038
ADAM15	8751
ADAM17	6868
ADAM19	8728
ADAM9	8754
ADAMTS10	81794
ADAMTS17	170691
ADAMTS19	171019
ADAMTS3	9508
ADAMTS6	11174
ADAMTS8	11095
ADAMTSL3	57188
ADAMTSL4	54507
ADAP2	55803
ADAR	103
ADARB2	105
ADCY3	109
ADCY5	111
ADCY7	113
ADCY8	114
ADD1	118
ADD3	120
ADGRA2	25960
ADGRA3	166647
ADGRB1	575
ADGRE2	30817
ADGRE5	976
ADGRF1	266977
ADGRF4	221393
ADGRG1	9289
ADGRG4	139378
ADGRG6	57211
ADGRG7	84873
ADGRL2	23266
ADGRV1	84059
ADH1B	125
ADH4	127
ADH5	128
ADH6	130
ADIPOQ	9370
ADIRF	10974
ADK	132
ADM	133
ADM2	79924
ADNP	23394
ADORA1	134
ADORA2A	135
ADORA3	140
ADPGK	83440
ADPRM	56985
ADRA1A	148
ADRA2B	151
ADRA2C	152
ADRB2	154
ADRM1	11047
ADSS1	122622
AEN	64782
AFAP1L1	134265
AFAP1L2	84632
AFDN	4301
AFDN-DT	653483
AFF1	4299
AFF2	2334
AFF3	3899
AFF4	27125
AFG1L	246269
AFG3L1	114896
AFM	173
AFP	174
AGAP2	116986
AGBL2	79841
AGBL5	60509
AGBL5-AS1	100874031
AGER	177
AGFG1	3267
AGFG2	3268
AGL	178
AGMAT	79814
AGMO	392636
AGO2	27161
AGO4	192670
AGPAT2	10555
AGPAT3	56894
AGR2	10551
AGRN	375790
AGT	183
AGTPBP1	23287
AGTR1	185
AGTR2	186
AGXT	189
AGXT2	64902
AHCTF1	25909
AHNAK	79026
AHNAK2	113146
AHR	196
AHRR	57491
AHSG	197
AIF1	199
AIF1L	83543
AIFM1	9131
AIFM3	150209
AIG1	51390
AIR	7808
AIRE	326
AJUBA	84962
AK3	50808
AK4	205
AK7	122481
AKAP1	8165
AKAP12	9590
AKAP13	11214
AKAP6	9472
AKAP8L	26993
AKIP1	56672
AKIRIN1	79647
AKIRIN2	55122
AKR1B1	231
AKR1B10	57016
AKR1B15	441282
AKR1C1	1645
AKR1C2	1646
AKR1C3	8644
AKR1C4	1109
AKR1C6P	389932
AKR1D1	6718
AKR7A2	8574
AKR7A3	22977
AKT1	207
AKT1S1	84335
AKT2	208
AKT3	10000
ALAS1	211
ALB	213
ALDH16A1	126133
ALDH1A1	216
ALDH1A3	220
ALDH1B1	219
ALDH1L1	10840
ALDH2	217
ALDH3A1	218
ALDH3A2	224
ALDH3B1	221
ALDH4A1	8659
ALDH5A1	7915
ALDH6A1	4329
ALDH7A1	501
ALDH8A1	64577
ALDOA	226
ALDOAP2	228
ALDOB	229
ALDOC	230
ALG10	84920
ALG13	79868
ALG14	199857
ALG6	29929
ALKAL2	285016
ALKBH1	8846
ALKBH7	84266
ALKBH8	91801
ALMS1	7840
ALOX12	239
ALOX15	246
ALOX5	240
ALOX5AP	241
ALPI	248
ALPK1	80216
ALPK2	115701
ALPL	249
AMACR	23600
AMBP	259
AMD1	262
AMDHD1	144193
AMDHD2	51005
AMFR	267
AMHR2	269
AMIGO2	347902
AMMECR1	9949
AMMECR1L	83607
AMN1	196394
AMOTL1	154810
AMOTL2	51421
AMPD2	271
AMPD3	272
AMT	275
AMZ2	51321
ANAPC1	64682
ANAPC10	10393
ANAPC11	51529
ANAPC15	25906
ANAPC4	29945
ANG	283
ANGPTL3	27329
ANGPTL4	51129
ANGPTL7	10218
ANGPTL8	55908
ANK1	286
ANK2	287
ANKDD1A	348094
ANKEF1	63926
ANKFY1	51479
ANKH	56172
ANKHD1	54882
ANKHD1-EIF4EBP3	404734
ANKMY2	57037
ANKRA2	57763
ANKRD1	27063
ANKRD10	55608
ANKRD11	29123
ANKRD12	23253
ANKRD13C	81573
ANKRD16	54522
ANKRD17	26057
ANKRD2	26287
ANKRD26	22852
ANKRD34B	340120
ANKRD37	353322
ANKRD42	338699
ANKRD55	79722
ANKS1B	56899
ANKS4B	257629
ANLN	54443
ANO1	55107
ANO4	121601
ANO6	196527
ANP32A	8125
ANP32E	81611
ANPEP	290
ANTXR1	84168
ANTXR2	118429
ANXA1	301
ANXA10	11199
ANXA11	311
ANXA13	312
ANXA2	302
ANXA3	306
ANXA4	307
ANXA5	308
ANXA6	309
ANXA8L1	728113
AOC1	26
AOC2	314
AOC3	8639
AOC4P	90586
AOPEP	84909
AOX1	316
AP1AR	55435
AP1B1	162
AP1G1	164
AP1G2	8906
AP1M2	10053
AP1S1	1174
AP1S2	8905
AP2A1	160
AP2A2	161
AP2M1	1173
AP3D1	8943
AP3M2	10947
AP5M1	55745
AP5Z1	9907
APAF1	317
APBA1	320
APBA3	9546
APBB1IP	54518
APBB2	323
APBB3	10307
APC	324
APCDD1L	164284
APCDD1L-DT	149773
APCS	325
APLP1	333
APLP2	334
APMAP	57136
APOA1	335
APOA4	337
APOA5	116519
APOB	338
APOBEC3B	9582
APOBEC3G	60489
APOC1	341
APOC2	344
APOC3	345
APOE	348
APOF	319
APOH	350
APOL3	80833
APOL4	80832
APOL6	80830
APOLD1	81575
APOM	55937
APP	351
APPL2	55198
APRG1	339883
APTX	54840
AQP1	358
AQP11	282679
AQP3	360
AQP4	361
AQP4-AS1	147429
AQP5	362
AQP7P1	375719
AQP7P2	389756
AQP7P4	100132938
AQP9	366
AR	367
ARAF	369
ARAP1	116985
ARAP2	116984
ARC	23237
ARCN1	372
AREL1	9870
ARF3	377
ARF4	378
ARFGAP2	84364
ARFGAP3	26286
ARFGEF1	10565
ARFGEF3	57221
ARFIP1	27236
ARFIP2	23647
ARG1	383
ARG2	384
ARHGAP11A	9824
ARHGAP17	55114
ARHGAP18	93663
ARHGAP19	84986
ARHGAP22	58504
ARHGAP23	57636
ARHGAP24	83478
ARHGAP26	23092
ARHGAP27	201176
ARHGAP29	9411
ARHGAP44	9912
ARHGAP45	23526
ARHGAP5-AS1	84837
ARHGAP6	395
ARHGDIB	397
ARHGDIG	398
ARHGEF12	23365
ARHGEF16	27237
ARHGEF28	64283
ARHGEF3	50650
ARHGEF37	389337
ARHGEF4	50649
ARHGEF7	8874
ARHGEF9	23229
ARID1B	57492
ARID2	196528
ARID4A	5926
ARID4B	51742
ARID5A	10865
ARID5B	84159
ARIH2	10425
ARL13B	200894
ARL14	80117
ARL15	54622
ARL4C	10123
ARL4D	379
ARL5B	221079
ARL6	84100
ARL6IP4	51329
ARL6IP5	10550
ARL8B	55207
ARMCX2	9823
ARMCX5	64860
ARMT1	79624
ARNT	405
ARNTL	406
ARNTL2	56938
ARPC1B	10095
ARPC5L	81873
ARPIN-AP3S2	100526783
ARPP19	10776
ARRB1	408
ARRB2	409
ARRDC2	27106
ARRDC3	57561
ARSA	410
ARSB	411
ARSD	414
ARSF	416
ARSG	22901
ARSI	340075
ARSL	415
ART3	419
ART4	420
ARVCF	421
ASAH1	427
ASAP2	8853
ASB1	51665
ASB12	142689
ASB16-AS1	339201
ASB2	51676
ASB4	51666
ASB6	140459
ASB8	140461
ASB9	140462
ASCC3	10973
ASCL1	429
ASCL2	430
ASF1B	55723
ASGR1	432
ASMTL	8623
ASNS	440
ASNSD1	54529
ASPDH	554235
ASPH	444
ASPHD1	253982
ASPHD2	57168
ASPM	259266
ASPRV1	151516
ASPSCR1	79058
ASRGL1	80150
ASS1	445
ASTE1	28990
ATAD3A	55210
ATAT1	79969
ATCAY	85300
ATE1	11101
ATF1	466
ATF2	1386
ATF3	467
ATF4	468
ATF6	22926
ATF6B	1388
ATF7IP	55729
ATG10	83734
ATG12	9140
ATG14	22863
ATG16L2	89849
ATG2A	23130
ATG3	64422
ATG4B	23192
ATG5	9474
ATG7	10533
ATL1	51062
ATL2	64225
ATL3	25923
ATM	472
ATP10A	57194
ATP11AUN	400165
ATP13A1	57130
ATP13A2	23400
ATP13A4	84239
ATP1A1	476
ATP1A1-AS1	84852
ATP1A1OS	748006
ATP1A3	478
ATP1B2	482
ATP1B3	483
ATP23	91419
ATP2A1	487
ATP2A2	488
ATP2A3	489
ATP2B2	491
ATP2B4	493
ATP2C1	27032
ATP4A	495
ATP5C1	11949
ATP5F1A	498
ATP5F1B	506
ATP5F1D	513
ATP5H	71679
ATP5MC1	516
ATP5PB	515
ATP6AP1L	92270
ATP6AP2	10159
ATP6V0A1	535
ATP6V0B	533
ATP6V0D1	9114
ATP6V0D2	245972
ATP6V1A	523
ATP6V1B1	525
ATP6V1B2	526
ATP6V1C1	528
ATP6V1D	51382
ATP6V1E2	90423
ATP6V1G1	9550
ATP6V1H	51606
ATP7A	538
ATP7B	540
ATP8B1	5205
ATP8B2	57198
ATP8B3	148229
ATP8B4	79895
ATP8B5P	158381
ATP9A	10079
ATPAF1	64756
ATR	545
ATRNL1	26033
ATRX	546
ATXN1	6310
ATXN1L	342371
ATXN3	4287
ATXN7L3	56970
AUH	549
AURKA	6790
AURKB	9212
AVIL	10677
AXIN2	8313
AXL	558
AZGP1	563
AZGP1P1	646282
AZGP1P2	401393
AZIN1	51582
B2M	567
B3GALNT1	8706
B3GALT1	8708
B3GALT4	8705
B3GAT3	26229
B3GLCT	145173
B3GNT3	10331
B3GNTL1	146712
B4GALNT1	2583
B4GALT2	8704
B4GALT4	8702
B4GALT7	11285
BAAT	570
BABAM2	9577
BACE1	23621
BACH1	571
BACH2	60468
BAD	572
BAG1	573
BAG2	9532
BAG3	9531
BAG4	9530
BAG5	9529
BAIAP2	10458
BAIAP2L2	80115
BAIAP3	8938
BAK1	578
BAMBI	25805
BANF1P2	414169
BANK1	55024
BARX1	56033
BAS	8213
BATF2	116071
BATF3	55509
BAX	581
BAZ1A	11177
BAZ2B	29994
BBC3	27113
BBOF1	80127
BBOX1	8424
BBS12	166379
BBS2	583
BBS4	585
BBS5	129880
BBS9	27241
BBX	56987
BCAM	4059
BCAR1	9564
BCAR3	8412
BCAS1	8537
BCAS3	54828
BCAT1	586
BCKDHA	593
BCKDHB	594
BCKDK	10295
BCL10	8915
BCL11A	53335
BCL2	596
BCL2A1	597
BCL2L1	598
BCL2L10	10017
BCL2L11	10018
BCL2L12	83596
BCL2L13	23786
BCL2L14	79370
BCL2L15	440603
BCL2L2	599
BCL3	602
BCL6	604
BCL7B	9275
BCL9L	283149
BCLAF1	9774
BCOR	54880
BCR	613
BDH1	622
BDH2	56898
BDKRB1	623
BDKRB2	624
BECN1	8678
BEGAIN	57596
BEND4	389206
BEND7	222389
BEST1	7439
BEX1	55859
BEX2	84707
BEX3	27018
BEX4	56271
BFAR	51283
BGLAP	632
BHLHE40	8553
BHLHE40-AS1	100507582
BHLHE41	79365
BHMT	635
BHMT2	23743
BID	637
BIK	638
BIRC2	329
BIRC3	330
BIRC5	332
BIVM	54841
BLK	640
BLM	641
BLOC1S2	282991
BLOC1S5	63915
BLOC1S5-TXNDC5	100526836
BMERB1	89927
BMF	90427
BMP1	649
BMP10	27302
BMP2	650
BMP2K	55589
BMP4	652
BMP6	654
BMP7	655
BMP8A	353500
BMPR1A	657
BMPR1B	658
BMT2	154743
BNIP1	662
BNIP2	663
BNIP3	664
BNIP3L	665
BOD1	91272
BOK	666
BORA	79866
BORCS7	119032
BPIFB2	80341
BPTF	2186
BRAF	673
BRCA1	672
BRCA2	675
BRD1	23774
BRD2	6046
BRD7	29117
BRD8	10902
BRDT	676
BRE	247927
BRINP1	1620
BROX	148362
BRPF3	27154
BSCL2	26580
BSDC1	55108
BSG	682
BSN	8927
BST1	683
BST2	684
BTBD11	121551
BTBD16	118663
BTBD17	388419
BTBD2	55643
BTBD3	22903
BTBD7	55727
BTBD8	284697
BTBD9	114781
BTF3L4	91408
BTG1	694
BTG2	7832
BTG3	10950
BTN2A1	11120
BTRC	8945
BUB1	699
BUB1B	701
BUB3	9184
BUD31	8896
BZW1	9689
BZW2	28969
C11ORF52	91894
C11ORF54	28970
C11ORF65	160140
C11ORF80	79703
C11ORF86	254439
C11ORF96	387763
C12ORF4	57102
C12ORF60	144608
C12ORF75	387882
C14ORF178	283579
C14ORF28	122525
C15ORF48	84419
C16ORF72	29035
C16ORF87	388272
C17ORF100	388327
C17ORF58	284018
C17ORF75	64149
C17ORF97	400566
C18ORF25	147339
C18ORF54	162681
C19ORF18	147685
C19ORF25	148223
C1GALT1	56913
C1GALT1C1	29071
C1ORF109	54955
C1ORF112	55732
C1ORF115	79762
C1ORF162	128346
C1ORF216	127703
C1ORF226	400793
C1QBP	708
C1QL4	338761
C1QTNF2	114898
C1QTNF3	114899
C1QTNF6	114904
C1R	715
C1S	716
C22ORF31	25770
C22ORF42	150297
C2CD2	25966
C2CD4A	145741
C2CD4C	126567
C2CD4D	100191040
C2CD5	9847
C2ORF15	150590
C2ORF49	79074
C2ORF72	257407
C2ORF76	130355
C2ORF83	56918
C3ORF33	285315
C3ORF38	285237
C3ORF52	79669
C3P1	388503
C4A	720
C4B	721
C4BPA	722
C4BPB	725
C4ORF3	401152
C4ORF48	401115
C5	727
C5AR1	728
C5AR2	27202
C5ORF24	134553
C5ORF34	375444
C6	729
C6ORF141	135398
C6ORF226	441150
C6ORF52	347744
C6ORF58	352999
C7ORF50	84310
C8A	731
C8B	732
C8G	733
C9	735
C9ORF152	401546
C9ORF57	138240
C9ORF85	138241
CA1	759
CA12	771
CA13	377677
CA2	760
CA3	761
CA4	762
CA9	768
CABIN1	23523
CABLES1	91768
CACNA1B	774
CACNA1D	776
CACNA1E	777
CACNA1F	778
CACNA1G	8913
CACNA1H	8912
CACNA2D1	781
CACNA2D2	9254
CACNA2D3	55799
CACNB1	782
CACNB2	783
CACNB3	784
CACNB4	785
CACNG6	59285
CACNG7	59284
CACYBP	27101
CAD	790
CADM1	23705
CADM2	253559
CADM3	57863
CADM4	199731
CADPS2	93664
CAGE1	285782
CALB1	793
CALB2	794
CALCA	796
CALCOCO2	10241
CALCRL	10203
CALD1	800
CALHM3	119395
CALM1	801
CALM2	805
CALML4	91860
CALN1	83698
CALR	811
CAMK1	8536
CAMK1D	57118
CAMK2B	816
CAMK2N1	55450
CAMK2N2	94032
CAMK4	814
CAMKK1	84254
CAMKMT	79823
CAMKV	79012
CAMLG	819
CAMP	820
CAMSAP1	157922
CAMSAP3	57662
CAMTA1	23261
CAMTA2	23125
CAND1	55832
CANT1	124583
CANX	821
CAP1	10487
CAPG	822
CAPN1	823
CAPN10	11132
CAPN11	11131
CAPN15	6650
CAPN2	824
CAPN5	726
CAPN6	827
CAPN9	10753
CAPRIN1	4076
CAPRIN2	65981
CAPS	828
CAPZA1	829
CARD10	29775
CARD11	84433
CARD14	79092
CARD18	59082
CARD6	84674
CARD8	22900
CARD9	64170
CARF	79800
CARHSP1	23589
CARMIL3	90668
CARNMT1	138199
CASC2	255082
CASD1	64921
CASP1	834
CASP10	843
CASP12	100506742
CASP14	23581
CASP16P	197350
CASP2	835
CASP3	836
CASP4	837
CASP5	838
CASP6	839
CASP7	840
CASP8	841
CASP8AP2	9994
CASP9	842
CAST	831
CAT	847
CATSPER3	347732
CATSPERE	257044
CATSPERZ	25858
CAV1	857
CAVIN1	284119
CAVIN2	8436
CBARP	255057
CBFA2T3	863
CBL	867
CBLB	868
CBLL1	79872
CBR1	873
CBR3	874
CBR4	84869
CBS	875
CBWD3	445571
CBWD5	220869
CBX2	84733
CBX4	8535
CBX5	23468
CBX6	23466
CC2D1B	200014
CC2D2A	57545
CCBE1	147372
CCDC112	153733
CCDC12	151903
CCDC121	79635
CCDC126	90693
CCDC13	152206
CCDC13-AS2	729083
CCDC138	165055
CCDC141	285025
CCDC146	57639
CCDC149	91050
CCDC15	80071
CCDC153	283152
CCDC160	347475
CCDC17	149483
CCDC170	80129
CCDC171	203238
CCDC3	83643
CCDC34	91057
CCDC51	79714
CCDC62	84660
CCDC68	80323
CCDC69	26112
CCDC81	60494
CCDC86	79080
CCDC88A	55704
CCDC92	80212
CCHCR1	54535
CCK	885
CCKBR	887
CCL13	6357
CCL15	6359
CCL16	6360
CCL19	6363
CCL2	6347
CCL20	6364
CCL26	10344
CCL3	6348
CCL3L1	6349
CCL4	6351
CCL5	6352
CCL7	6354
CCM2L	140706
CCN1	3491
CCN2	1490
CCN3	4856
CCN5	8839
CCNA1	8900
CCNA2	890
CCNB1	891
CCNB1IP1	57820
CCNB2	9133
CCND1	595
CCND2	894
CCND3	896
CCNDBP1	23582
CCNE1	898
CCNE2	9134
CCNF	899
CCNG1	900
CCNG2	901
CCNI	10983
CCNJL	79616
CCNL1	57018
CCNT2	905
CCNY	219771
CCNYL1	151195
CCPG1	9236
CCR2	729230
CCR4	1233
CCR5	1234
CCR6	1235
CCR7	1236
CCR9	10803
CCRL2	9034
CCSER1	401145
CCT2	10576
CCT4	10575
CCT5	22948
CCT6A	908
CCZ1B	221960
CD109	135228
CD14	929
CD151	977
CD163L1	283316
CD164	8763
CD22	933
CD24	100133941
CD248	57124
CD27	939
CD274	29126
CD302	9936
CD36	948
CD38	952
CD3D	915
CD40	958
CD40LG	959
CD44	960
CD46	4179
CD47	961
CD52	1043
CD55	1604
CD58	965
CD59	966
CD63	967
CD69	969
CD7	924
CD70	970
CD74	972
CD79B	974
CD81	975
CD82	3732
CD83	9308
CD86	942
CD8A	925
CD9	928
CD93	22918
CDA	978
CDADC1	81602
CDAN1	146059
CDC123	8872
CDC14A	8556
CDC16	8881
CDC20	991
CDC20B	166979
CDC25A	993
CDC25C	995
CDC27	996
CDC34	997
CDC37	11140
CDC42	998
CDC42EP4	23580
CDC45	8318
CDC6	990
CDC7	8317
CDC73	79577
CDCA3	83461
CDCA5	113130
CDCA7	83879
CDCA7L	55536
CDCP1	64866
CDH1	999
CDH11	1009
CDH12	1010
CDH13	1012
CDH15	1013
CDH16	1014
CDH19	28513
CDH2	1000
CDH24	64403
CDH3	1001
CDIN1	84529
CDIP1	29965
CDK1	983
CDK10	8558
CDK13	8621
CDK14	5218
CDK2	1017
CDK2AP2	10263
CDK4	1019
CDK5R1	8851
CDK5R2	8941
CDK5RAP1	51654
CDK5RAP2	55755
CDK5RAP3	80279
CDK6	1021
CDK7	1022
CDK8	1024
CDK9	1025
CDKAL1	54901
CDKN1A	1026
CDKN1B	1027
CDKN1C	1028
CDKN2A	1029
CDKN2B	1030
CDKN2C	1031
CDKN2D	1032
CDKN3	1033
CDO1	1036
CDR2L	30850
CDRT4	284040
CDS1	1040
CDS2	8760
CDT1	81620
CDYL2	124359
CEACAM1	634
CEACAM20	125931
CEACAM3	1084
CEACAM5	1048
CEBPA	1050
CEBPB	1051
CEBPB-AS1	101927559
CEBPD	1052
CEL	1056
CELF1	10658
CELF2	10659
CELF3	11189
CELF4	56853
CELSR3	1951
CEMIP	57214
CEMIP2	23670
CEMP1	752014
CEND1	51286
CENPA	1058
CENPC	1060
CENPE	1062
CENPF	1063
CENPI	2491
CENPJ	55835
CENPK	64105
CENPT	80152
CENPU	79682
CENPV	201161
CENPW	387103
CENPX	201254
CEP120	153241
CEP126	57562
CEP128	145508
CEP135	9662
CEP152	22995
CEP170B	283638
CEP350	9857
CEP44	80817
CEP55	55165
CEP57	9702
CEP68	23177
CEP70	80321
CEP72	55722
CEP78	84131
CEP83	51134
CEP85	64793
CEP89	84902
CEP95	90799
CEPT1	10390
CERCAM	51148
CERS1	10715
CERS5	91012
CES1	1066
CES2	8824
CES3	23491
CETN3	1070
CFAP20DC	200844
CFAP251	144406
CFAP298	56683
CFAP410	755
CFAP418	157657
CFAP418-AS1	100616530
CFAP44	55779
CFAP52	146845
CFAP69	79846
CFAP74	85452
CFAP92	57501
CFB	629
CFHR1	3078
CFHR2	3080
CFHR3	10878
CFHR4	10877
CFHR5	81494
CFI	3426
CFL1	1072
CFLAR	8837
CFLAR-AS1	65072
CFTR	1080
CGA	1081
CGN	57530
CGNL1	84952
CGREF1	10669
CHAC1	79094
CHAC2	494143
CHAF1A	10036
CHAF1B	8208
CHCHD10	400916
CHCHD3	54927
CHCHD6	84303
CHCHD7	79145
CHD1L	9557
CHD2	1106
CHD3	1107
CHD4	1108
CHD5	26038
CHD7	55636
CHD8	57680
CHEK1	1111
CHEK2	11200
CHI3L1	1116
CHI3L2	1117
CHKA	1119
CHML	1122
CHMP7	91782
CHN1	1123
CHN2	1124
CHORDC1	26973
CHP2	63928
CHPF	79586
CHRNA10	57053
CHRNA3	1136
CHRNA5	1138
CHRNB1	1140
CHST1	8534
CHST13	166012
CHST15	51363
CHST2	9435
CHST3	9469
CHST5	23563
CHST6	4166
CHST9	83539
CHTF18	63922
CHTF8	54921
CHUK	1147
CIAO3	64428
CIAPIN1	57019
CIB2	10518
CIDEA	1149
CIDEB	27141
CIDEC	63924
CIP2A	57650
CIPC	85457
CIRBP	1153
CIT	11113
CITED1	4435
CITED2	10370
CITED4	163732
CIZ1	25792
CKAP2	26586
CKAP5	9793
CKB	1152
CKLF	51192
CKMT1A	548596
CKS1B	1163
CLASP1	23332
CLASP2	23122
CLASRP	11129
CLC	1178
CLCN3	1182
CLCN5	1184
CLCN7	1186
CLCNKA	1187
CLDN1	9076
CLDN10	9071
CLDN11	5010
CLDN12	9069
CLDN14	23562
CLDN16	10686
CLDN22	53842
CLDN23	137075
CLDN3	1365
CLDN4	1364
CLDN8	9073
CLDND1	56650
CLEC2D	29121
CLEC4A	50856
CLEC4E	26253
CLGN	1047
CLIC3	9022
CLIP1	6249
CLIP2	7461
CLIP4	79745
CLK1	1195
CLK4	57396
CLMN	79789
CLMP	79827
CLN3	1201
CLN5	1203
CLN8	2055
CLOCK	9575
CLP1	10978
CLPB	81570
CLPP	8192
CLPSL2	389383
CLPTM1	1209
CLPX	10845
CLRN3	119467
CLTB	1212
CLTCL1	8218
CLTRN	57393
CLU	1191
CLUH	23277
CLYBL	171425
CMBL	134147
CMPK2	129607
CMSS1	84319
CMTM5	116173
CMTM7	112616
CMTR2	55783
CNGA1	1259
CNKSR2	22866
CNKSR3	154043
CNN1	1264
CNN2P3	392343
CNNM4	26504
CNOT4	4850
CNOT8	9337
CNOT9	9125
CNP	1267
CNPY2	10330
CNR1	1268
CNR2	1269
CNTLN	54875
CNTN1	1272
CNTN5	53942
CNTNAP1	8506
CNTNAP3	79937
CNTRL	11064
COA7	65260
COBL	23242
COBLL1	22837
COG2	22796
COG4	25839
COG5	10466
COG6	57511
COIL	8161
COL12A1	1303
COL13A1	1305
COL15A1	1306
COL16A1	1307
COL17A1	1308
COL18A1	80781
COL1A1	1277
COL2A1	1280
COL3A1	1281
COL4A1	1282
COL4A3	1285
COL4A6	1288
COL5A1	1289
COL5A2	1290
COL6A2	1292
COL7A1	1294
COL8A1	1295
COL9A2	1298
COLCA2	120376
COLEC12	81035
COMMD1	150684
COMMD10	51397
COMMD6	170622
COMMD8	54951
COMT	1312
COPA	1314
COPE	11316
COPG2	26958
COPS2	9318
COPS4	51138
COPS5	10987
COPZ1	22818
COQ3	51805
CORO1A	11151
CORO1C	23603
CORO2A	7464
CORO2B	10391
CORO7	79585
COTL1	23406
COX1	4512
COX11	1353
COX17	10063
COX19	90639
COX2	4513
COX20	116228
COX5B	1329
COX6A2	1339
COX6B1	1340
COX7B	1349
CP	1356
CPA4	51200
CPA5	93979
CPB2	1361
CPB2-AS1	100509894
CPEB2	132864
CPEB3	22849
CPEB4	80315
CPED1	79974
CPLANE1	65250
CPLX1	10815
CPN1	1369
CPN2	1370
CPNE2	221184
CPNE4	131034
CPNE6	9362
CPQ	10404
CPS1	1373
CPSF2	53981
CPT1A	1374
CPT1B	1375
CPT2	1376
CPVL	54504
CRABP1	1381
CRACD	57482
CRACR2A	84766
CRAMP1	57585
CRB1	23418
CREB1	1385
CREB3L2	64764
CREB3L3	84699
CREB5	9586
CREBBP	1387
CREG2	200407
CRELD1	78987
CRELD2	79174
CREM	1390
CRHR1	1394
CRIP3	401262
CRIPT	9419
CRISP1	167
CRISP2	7180
CRLF1	9244
CRLF3	51379
CRLS1	54675
CRMP1	1400
CRNDE	643911
CROCCP3	114819
CRP	1401
CRPPA	729920
CRY1	1407
CRYBG1	202
CRYBG2	55057
CRYGS	1427
CRYL1	51084
CRYM	1428
CRYZL1	9946
CSAG2	102723547
CSAG4	100130935
CSE1L	1434
CSF1R	1436
CSF2	1437
CSF2RA	1438
CSF3	1440
CSF3R	1441
CSGALNACT1	55790
CSGALNACT2	55454
CSKMT	751071
CSN2	1447
CSNK1A1P1	161635
CSNK1G3	1456
CSNK2A1	1457
CSNK2A2	1459
CSNK2A3	283106
CSNK2B	1460
CSRNP1	64651
CSRP1	1465
CSRP2	1466
CSTA	1475
CSTF1	1477
CSTF2	1478
CSTPP1	79096
CT45A1	541466
CT45A5	441521
CTBP1	1487
CTC1	80169
CTCF	10664
CTDSP1	58190
CTDSPL2	51496
CTF1	1489
CTH	1491
CTHRC1	115908
CTNNA1	1495
CTNNA3	29119
CTNNAL1	8727
CTNNB1	1499
CTNND1	1500
CTPS	51797
CTPS1	1503
CTRL	1506
CTSB	1508
CTSC	1075
CTSD	1509
CTSG	1511
CTSH	1512
CTSL	1514
CTSO	1519
CTTN	2017
CTTNBP2	83992
CTXN1	404217
CUEDC1	404093
CUEDC2	79004
CUL3	8452
CUL4A	8451
CUL4B	8450
CUTALP	253039
CUTC	51076
CUX1	1523
CUX2	23316
CUZD1	50624
CWF19L2	143884
CX3CL1	6376
CX3CR1	1524
CXCL1	2919
CXCL10	3627
CXCL11	6373
CXCL13	10563
CXCL16	58191
CXCL2	2920
CXCL3	2921
CXCL5	6374
CXCL8	3576
CXCR1	3577
CXCR4	7852
CXCR5	643
CXXC1	30827
CXXC4	80319
CYB561	1534
CYB561D1	284613
CYB5A	1528
CYB5B	80777
CYB5D1	124637
CYB5R2	51700
CYBA	1535
CYBC1	79415
CYC1	1537
CYCB	37618
CYCS	54205
CYGB	114757
CYLD	1540
CYORF15A	100270688
CYP11B1	1584
CYP11B2	1585
CYP17A1	1586
CYP19A1	1588
CYP1A1	1543
CYP1A2	1544
CYP1B1	1545
CYP21A2	1589
CYP24A1	1591
CYP26A1	1592
CYP26B1	56603
CYP27A1	1593
CYP27B1	1594
CYP2A13	1553
CYP2A6	1548
CYP2A7	1549
CYP2B6	1555
CYP2B7P	1556
CYP2C19	1557
CYP2C8	1558
CYP2C9	1559
CYP2D6	1565
CYP2E1	1571
CYP2F1	1572
CYP2F2	13107
CYP2J2	1573
CYP2S1	29785
CYP2U1-AS1	101929595
CYP3A4	1576
CYP3A5	1577
CYP3A7	1551
CYP46A1	10858
CYP4A11	1579
CYP4A22	284541
CYP4B1	1580
CYP4F11	57834
CYP4F2	8529
CYP4F22	126410
CYP4F24P	388514
CYP4F3	4051
CYP4F8	11283
CYP4X1	260293
CYP51A1	1595
CYP7A1	1581
CYP7B1	9420
CYP8B1	1582
CYRIA	81553
CYTH1	9267
CYTH4	27128
CYTIP	9595
CYTL1	54360
CYTOR	112597
DAB1	1600
DAB2	1601
DACH2	117154
DACT3	147906
DAD1	1603
DAG1	1605
DAO	1610
DAP	1611
DAP3	7818
DAPK1	1612
DAPK2	23604
DAPK3	1613
DARS1	1615
DARS2	55157
DAW1	164781
DAXX	1616
DAZAP1	26528
DBF4	10926
DBH-AS1	138948
DBN1	1627
DBNDD1	79007
DBNDD2	55861
DBR1	51163
DCAF1	9730
DCAF11	80344
DCAF12	25853
DCAF13	25879
DCAF16	54876
DCAF6	55827
DCAF8	50717
DCAKD	79877
DCBLD2	131566
DCDC1	341019
DCDC2	51473
DCHS2	54798
DCK	1633
DCLK1	9201
DCLK2	166614
DCP1B	196513
DCPS	28960
DCTD	1635
DCTN1	1639
DCTN2	10540
DCUN1D2	55208
DCUN1D5	84259
DCXR	51181
DDB2	1643
DDC	1644
DDIAS	220042
DDIT3	1649
DDIT4	54541
DDOST	1650
DDR2	4921
DDT	1652
DDX10	1662
DDX11	1663
DDX17	10521
DDX19B	11269
DDX20	11218
DDX23	9416
DDX26B	102865995
DDX39A	10212
DDX3X	1654
DDX41	51428
DDX42	11325
DDX46	9879
DDX5	1655
DDX52	11056
DDX55	57696
DDX56	54606
DDX58	23586
DECR1	1666
DED	47284
DEF8	54849
DEFA1	1667
DEFA2	100294660
DEFB1	1672
DEFB131A	644414
DEK	7913
DELE1	9812
DENND1A	57706
DENND1B	163486
DENND2C	163259
DENND3	22898
DENR	8562
DEPDC1	55635
DEPDC1B	55789
DEPDC7	91614
DEPP1	11067
DEPTOR	64798
DET1	55070
DEXI	28955
DFFA	1676
DFFB	1677
DGAT1	8694
DGAT2	84649
DGCR8	54487
DGKA	1606
DGKH	160851
DGKQ	1609
DGLUCY	80017
DHCR24	1718
DHCR7	1717
DHFR2	200895
DHODH	1723
DHPS	1725
DHRS11	79154
DHRS13	147015
DHRS2	10202
DHRS7	51635
DHRS9	10170
DHRSX	207063
DHTKD1	55526
DHX29	54505
DHX30	22907
DHX40	79665
DHX58	79132
DHX9	1660
DIABLO	56616
DIAPH2	1730
DIDO1	11083
DIMT1L	445162
DIO1	1733
DIO2	1734
DIO3	1735
DIP2A	23181
DIP2C	22982
DIPK1B	138311
DIRAS1	148252
DIRAS3	9077
DIS3L2	129563
DISC1	27185
DKC1	1736
DKK1	22943
DKK3	27122
DKK4	27121
DLC1	10395
DLD	1738
DLG1	1739
DLG2	1740
DLGAP1-AS3	201477
DLGAP3	58512
DLGAP5	9787
DLK1	8788
DLL1	28514
DLX2	1746
DLX6	1750
DMAC1	90871
DMBT1	1755
DMC1	11144
DMGDH	29958
DMKN	93099
DMPK	1760
DMRTA2	63950
DMXL1	1657
DMXL2	23312
DNAAF2	55172
DNAAF3	352909
DNAH1	25981
DNAH11	8701
DNAH12	201625
DNAH5	1767
DNAH6	1768
DNAJA1	3301
DNAJA3	9093
DNAJB1	3337
DNAJB11	51726
DNAJB2	3300
DNAJB4	11080
DNAJB6	10049
DNAJB9	4189
DNAJC1	64215
DNAJC12	56521
DNAJC13	23317
DNAJC2	27000
DNAJC3	5611
DNAJC9-AS1	414245
DNASE1	1773
DNASE1L1	1774
DNASE1L3	1776
DNASE2	1777
DNHD1	144132
DNM1L	10059
DNM2	1785
DNM3	26052
DNMT1	1786
DNPEP	23549
DNTTIP2	30836
DOCK1	1793
DOCK10	55619
DOCK4	9732
DOCK5	80005
DOCK8	81704
DOCK9	23348
DOK6	220164
DOLK	22845
DOP1A	23033
DPF2	5977
DPF3	8110
DPH2	1802
DPH3	285381
DPH6	89978
DPM2	8818
DPM3	54344
DPP4	1803
DPP8	54878
DPP9	91039
DPY19L2P2	349152
DPY30	84661
DPYD	1806
DPYS	1807
DPYSL2	1808
DPYSL4	10570
DPYSL5	56896
DRAIC	145837
DRAM1	55332
DRAP1	10589
DRAXIN	374946
DRC1	92749
DRG2	1819
DRGX	644168
DROSHA	29102
DSC1	1823
DSC2	1824
DSCAML1	57453
DSCC1	79075
DSE	29940
DSG3	1830
DSN1	79980
DSPP	1834
DST	667
DSTN	11034
DTD2	112487
DTL	51514
DTNB	1838
DTWD1	56986
DTWD2	285605
DTX1	1840
DUOX2	50506
DUS2	54920
DUS4L	11062
DUSP1	1843
DUSP14	11072
DUSP15	128853
DUSP2	1844
DUSP26	78986
DUSP28	285193
DUSP4	1846
DUSP5	1847
DUSP6	1848
DUSP7	1849
DUSP8	1850
DUSP9	1852
DVL2	1856
DYDC2	84332
DYNC1H1	1778
DYNC1I2	1781
DYNC1LI1	51143
DYNC1LI2	1783
DYNC2H1	79659
DYNC2I2	89891
DYNLL1	8655
DYNLT2	6991
DYNLT2B	255758
DYNLT3	6990
DZIP1L	199221
E2F1	1869
E2F2	1870
E2F3	1871
E2F4	1874
E2F5	1875
E2F6	1876
E2F7	144455
EAF2	55840
EARS2	124454
EBF1	1879
EBI3	10148
ECD	11319
ECH1	1891
ECHDC1	55862
ECHS1	1892
ECI2	10455
ECM1	1893
ECM2	1842
ECPAS	23392
ECT2	1894
EDA2R	60401
EDAR	10913
EDC3	80153
EDIL3	10085
EDN1	1906
EDN2	1907
EDNRA	1909
EDNRB	1910
EDRF1	26098
EEF1A1	1915
EEF1A2	1917
EEF1AKMT1	221143
EEF1AKMT2	399818
EEF1AKMT3	25895
EEF1B2	1933
EEF1D	1936
EEF1G	1937
EFCAB11	90141
EFCAB2	84288
EFCAB6	64800
EFCAB7	84455
EFCAB8	388795
EFEMP1	2202
EFHC1	114327
EFHD1	80303
EFL1	79631
EFNA1	1942
EFNA4	1945
EFNB2	1948
EFR3A	23167
EFTUD2	9343
EGF	1950
EGFR	1956
EGLN1	54583
EGLN3	112399
EGR1	1958
EGR2	1959
EGR3	1960
EGR4	1961
EHBP1	23301
EHBP1L1	254102
EHHADH	1962
EHMT1	79813
EI24	9538
EID2	163126
EID2B	126272
EID3	493861
EIF1	10209
EIF1B-AS1	440952
EIF2A	83939
EIF2AK2	5610
EIF2AK3	9451
EIF2B2	8892
EIF2B4	8890
EIF2B5	8893
EIF2D	1939
EIF2S1	1965
EIF2S2	8894
EIF3A	8661
EIF3B	8662
EIF3C	8663
[truncated: 5,525 more rows]

## Sheet: B_7483
Table S2. NRICM101 chemicals and COVID-19 related gene sets
TCM database@TW chemicals related 7483 gene/protein from CTD
Gene Symbol	Gene ID
A1BG	1
A1CF	29974
AAAS	8086
AADAT	51166
AASDH	132949
AASS	10157
AATF	26574
ABAT	18
ABCA1	19
ABCA10	10349
ABCA12	26154
ABCA2	20
ABCA5	23461
ABCA6	23460
ABCA7	10347
ABCA8	10351
ABCB1	5243
ABCB11	8647
ABCB4	5244
ABCC1	4363
ABCC11	85320
ABCC2	1244
ABCC3	8714
ABCC4	10257
ABCC5	10057
ABCC6	368
ABCC6P1	653190
ABCC9	10060
ABCD3	5825
ABCE1	6059
ABCF1	23
ABCF2	10061
ABCG1	9619
ABCG2	9429
ABCG5	64240
ABCG8	64241
ABHD12	26090
ABHD14B	84836
ABHD16A	7920
ABHD2	11057
ABHD4	63874
ABHD5	51099
ABHD6	57406
ABI1	10006
ABL	45821
ABL1	25
ABL2	27
ABLIM1	3983
ABLIM3	22885
ABRACL	58527
ABRAXAS1	84142
ACAA1	30
ACAA2	10449
ACACA	31
ACACB	32
ACAD11	84129
ACADSB	36
ACADVL	37
ACAP3	116983
ACAT1	38
ACAT2	39
ACBD6	84320
ACBD7	414149
ACE2	59272
ACER3	55331
ACHE	43
ACIN1	22985
ACKR1	2532
ACKR3	57007
ACLY	47
ACMSD	130013
ACNATP	347275
ACO1	48
ACO2	50
ACOT1	641371
ACOT11	26027
ACOT12	134526
ACOT13	55856
ACOX1	51
ACOX2	8309
ACOX3	8310
ACP1	52
ACP2	53
ACP3	55
ACSBG1	23205
ACSF2	80221
ACSL1	2180
ACSL3	2181
ACSL4	2182
ACSL5	51703
ACSL6	23305
ACSM2A	123876
ACSM2B	348158
ACSM3	6296
ACSM4	341392
ACSM5	54988
ACSS1	84532
ACSS2	55902
ACSS3	79611
ACTA1	58
ACTA2	59
ACTB	60
ACTG1	71
ACTL10	170487
ACTN1	87
ACTN3	89
ACTN4	81
ACTR1A	10121
ACTR1B	10120
ACTR3	10096
ACTR6	64431
ACTR8	93973
ACY1	95
ACYP1	97
ACYP2	98
ADA	100
ADAD2	161931
ADAL	161823
ADAM12	8038
ADAM15	8751
ADAM17	6868
ADAM18	8749
ADAM19	8728
ADAM3	11497
ADAM9	8754
ADAMTS17	170691
ADAMTS3	9508
ADAMTS5	11096
ADAMTS6	11174
ADAMTS9	56999
ADAMTSL3	57188
ADAMTSL4	54507
ADAP1	11033
ADAR	103
ADARB2	105
ADAT3	113179
ADCY3	109
ADCY5	111
ADCY7	113
ADCY8	114
ADD1	118
ADD3	120
ADGRA3	166647
ADGRB1	575
ADGRB2	576
ADGRE5	976
ADGRF1	266977
ADGRF4	221393
ADGRG1	9289
ADGRG3	222487
ADGRG4	139378
ADGRG6	57211
ADGRG7	84873
ADGRL2	23266
ADGRV1	84059
ADH1B	125
ADH4	127
ADH5	128
ADH6	130
ADIPOQ	9370
ADIPOR1	51094
ADIPOR2	79602
ADK	132
ADM	133
ADNP	23394
ADNP2	22850
ADORA2A	135
ADPGK	83440
ADPRM	56985
ADRA1A	148
ADRA1D	146
ADRA2B	151
ADRA2C	152
ADRB2	154
ADRM1	11047
ADSS1	122622
AEBP2	121536
AEN	64782
AFDN	4301
AFDN-DT	653483
AFF1	4299
AFF2	2334
AFF3	3899
AFF4	27125
AFG1L	246269
AFG3L1	114896
AFM	173
AFMID	125061
AGBL2	79841
AGBL5	60509
AGBL5-AS1	100874031
AGER	177
AGFG1	3267
AGL	178
AGMAT	79814
AGMO	392636
AGO1	26523
AGO2	27161
AGO4	192670
AGPAT2	10555
AGPAT3	56894
AGPAT5	55326
AGR2	10551
AGRN	375790
AGT	183
AGTPBP1	23287
AGTR1	185
AGXT	189
AGXT2	64902
AHCTF1	25909
AHDC1	27245
AHNAK	79026
AHNAK2	113146
AHR	196
AHRR	57491
AHSG	197
AIFM1	9131
AIG1	51390
AIR	7808
AJAP1	55966
AK3	50808
AK4	205
AKAP1	8165
AKAP12	9590
AKAP13	11214
AKAP5	9495
AKAP6	9472
AKAP8L	26993
AKIP1	56672
AKIRIN1	79647
AKIRIN2	55122
AKR1B1	231
AKR1B10	57016
AKR1B15	441282
AKR1C1	1645
AKR1C2	1646
AKR1C3	8644
AKR1C4	1109
AKR1C6P	389932
AKR1D1	6718
AKR7A2	8574
AKR7A3	22977
AKT1	207
AKT1S1	84335
AKT2	208
ALAS1	211
ALB	213
ALDH16A1	126133
ALDH1A1	216
ALDH1A3	220
ALDH1B1	219
ALDH1L1	10840
ALDH1L2	160428
ALDH2	217
ALDH3A1	218
ALDH3A2	224
ALDH3B1	221
ALDH4A1	8659
ALDH5A1	7915
ALDH6A1	4329
ALDH7A1	501
ALDH8A1	64577
ALDOA	226
ALDOB	229
ALDOC	230
ALG10	84920
ALG13	79868
ALG14	199857
ALG6	29929
ALG9	79796
ALKAL2	285016
ALKBH7	84266
ALKBH8	91801
ALMS1	7840
ALOX12	239
ALOX15	246
ALOX5	240
ALOX5AP	241
ALOXE3	59344
ALPI	248
ALPK1	80216
ALPK2	115701
ALPK3	57538
ALS2	57679
ALX1	8092
AMACR	23600
AMBP	259
AMD1	262
AMDHD1	144193
AMDHD2	51005
AMFR	267
AMMECR1	9949
AMMECR1L	83607
AMN1	196394
AMOTL1	154810
AMOTL2	51421
AMPD2	271
AMPD3	272
AMT	275
AMZ2	51321
AMZ2P1	201283
ANAPC1	64682
ANAPC10	10393
ANAPC11	51529
ANAPC15	25906
ANAPC4	29945
ANG	283
ANGPTL2	23452
ANGPTL3	27329
ANGPTL4	51129
ANGPTL8	55908
ANK1	286
ANK2	287
ANKEF1	63926
ANKFY1	51479
ANKH	56172
ANKHD1	54882
ANKHD1-EIF4EBP3	404734
ANKMY2	57037
ANKRA2	57763
ANKRD1	27063
ANKRD10	55608
ANKRD11	29123
ANKRD12	23253
ANKRD16	54522
ANKRD2	26287
ANKRD20A20P	728788
ANKRD37	353322
ANKRD39	51239
ANKRD49	54851
ANKS1B	56899
ANKS4B	257629
ANLN	54443
ANO1	55107
ANO4	121601
ANO6	196527
ANP32A	8125
ANP32E	81611
ANPEP	290
ANTXR1	84168
ANTXR2	118429
ANXA1	301
ANXA10	11199
ANXA13	312
ANXA2	302
ANXA2R	389289
ANXA3	306
ANXA4	307
ANXA5	308
ANXA6	309
ANXA7	310
ANXA9	8416
AOC1	26
AOC2	314
AOC3	8639
AOC4P	90586
AOPEP	84909
AOX1	316
AOX2P	344454
AP1AR	55435
AP1B1	162
AP1G1	164
AP1G2	8906
AP1M2	10053
AP1S1	1174
AP1S2	8905
AP2A1	160
AP2A2	161
AP2M1	1173
AP3B2	8120
AP3D1	8943
AP3M2	10947
AP3S1	1176
AP5M1	55745
AP5Z1	9907
APAF1	317
APBA1	320
APBA3	9546
APBB1	322
APBB1IP	54518
APBB2	323
APBB3	10307
APC	324
APCDD1L	164284
APCDD1L-DT	149773
APCS	325
APEX2	27301
APH1A	51107
APLN	8862
APLP1	333
APLP2	334
APMAP	57136
APOA1	335
APOA4	337
APOA5	116519
APOB	338
APOBEC3B	9582
APOBEC3G	60489
APOBR	55911
APOC1	341
APOC2	344
APOC3	345
APOE	348
APOF	319
APOH	350
APOL3	80833
APOLD1	81575
APOM	55937
APP	351
APPL2	55198
APRG1	339883
APTX	54840
AQP1	358
AQP11	282679
AQP3	360
AQP4	361
AQP4-AS1	147429
AQP5	362
AQP7P1	375719
AQP7P2	389756
AQP7P4	100132938
AQP9	366
AR	367
ARAF	369
ARAP1	116985
ARAP2	116984
ARC	23237
ARCN1	372
AREL1	9870
ARF3	377
ARF4	378
ARFGAP2	84364
ARFGAP3	26286
ARFGEF1	10565
ARFGEF3	57221
ARFIP1	27236
ARFIP2	23647
ARG1	383
ARG2	384
ARGLU1	55082
ARHGAP11A	9824
ARHGAP12	94134
ARHGAP17	55114
ARHGAP18	93663
ARHGAP19	84986
ARHGAP23	57636
ARHGAP26	23092
ARHGAP27	201176
ARHGAP29	9411
ARHGAP4	393
ARHGAP44	9912
ARHGAP45	23526
ARHGAP5-AS1	84837
ARHGAP6	395
ARHGDIB	397
ARHGEF12	23365
ARHGEF16	27237
ARHGEF28	64283
ARHGEF3	50650
ARHGEF33	100271715
ARHGEF37	389337
ARHGEF9	23229
ARID1A	8289
ARID1B	57492
ARID2	196528
ARID4B	51742
ARID5A	10865
ARIH2	10425
ARL13B	200894
ARL14	80117
ARL15	54622
ARL4C	10123
ARL4D	379
ARL5B	221079
ARL6	84100
ARL6IP4	51329
ARL6IP5	10550
ARL8B	55207
ARMC10	83787
ARMCX2	9823
ARMCX5	64860
ARMS2	387715
ARMT1	79624
ARNT	405
ARNT2	9915
ARNTL	406
ARNTL2	56938
ARPC1B	10095
ARPC5L	81873
ARPIN	348110
ARPIN-AP3S2	100526783
ARPP19	10776
ARRB1	408
ARRB2	409
ARRDC2	27106
ARRDC3	57561
ARSA	410
ARSB	411
ARSF	416
ARSG	22901
ARSK	153642
ARSL	415
ART3	419
ART4	420
ARVCF	421
ASAH1	427
ASAP2	8853
ASAP3	55616
ASB1	51665
ASB16-AS1	339201
ASB2	51676
ASB4	51666
ASB6	140459
ASB9	140462
ASCC3	10973
ASF1B	55723
ASGR1	432
ASIC4	55515
ASNS	440
ASNSD1	54529
ASPA	443
ASPDH	554235
ASPH	444
ASPHD1	253982
ASPM	259266
ASPRV1	151516
ASPSCR1	79058
ASRGL1	80150
ASS1	445
ASTE1	28990
ASXL2	55252
ATAD3A	55210
ATCAY	85300
ATE1	11101
ATF1	466
ATF2	1386
ATF3	467
ATF4	468
ATF6	22926
ATF6B	1388
ATF7	11016
ATF7IP	55729
ATG10	83734
ATG12	9140
ATG14	22863
ATG16L2	89849
ATG2A	23130
ATG3	64422
ATG4B	23192
ATG5	9474
ATG7	10533
ATG9B	285973
ATL1	51062
ATL2	64225
ATL3	25923
ATM	472
ATP11B	23200
ATP13A1	57130
ATP13A2	23400
ATP13A4	84239
ATP1A1	476
ATP1A3	478
ATP1B3	483
ATP23	91419
ATP2A1	487
ATP2A2	488
ATP2B2	491
ATP2B3	492
ATP2B4	493
ATP2C1	27032
ATP5F1A	498
ATP5F1B	506
ATP5F1D	513
ATP5MC1	516
ATP5MC3	518
ATP5ME	521
ATP5PB	515
ATP5PO	539
ATP6AP1L	92270
ATP6AP2	10159
ATP6V0A1	535
ATP6V0B	533
ATP6V0C	527
ATP6V0D1	9114
ATP6V1B2	526
ATP6V1C1	528
ATP6V1D	51382
ATP6V1E2	90423
ATP7A	538
ATP7B	540
ATP8	4509
ATP8B1	5205
ATP8B4	79895
ATP9A	10079
ATPAF1	64756
ATR	545
ATRNL1	26033
ATRX	546
ATXN1	6310
ATXN1L	342371
ATXN3	4287
ATXN7L3	56970
AUH	549
AURKA	6790
AURKB	9212
AURKC	6795
AVIL	10677
AXIN2	8313
AXL	558
AZGP1	563
AZGP1P1	646282
AZGP1P2	401393
AZIN1	51582
AZU1	566
B3GALNT1	8706
B3GALT1	8708
B3GALT2	8707
B3GAT3	26229
B3GLCT	145173
B3GNT3	10331
B3GNT4	79369
B3GNTL1	146712
B4GALNT1	2583
B4GALNT3	283358
B4GALT1	2683
B4GALT2	8704
B4GALT4	8702
B4GALT5	9334
B4GALT7	11285
BAAT	570
BABAM2	9577
BACE1	23621
BACH1	571
BAD	572
BAG1	573
BAG2	9532
BAG3	9531
BAG4	9530
BAIAP2	10458
BAIAP2-DT	440465
BAIAP2L2	80115
BAIAP3	8938
BAK1	578
BAMBI	25805
BANF1P2	414169
BANK1	55024
BARD1	580
BARHL1	56751
BASP1	10409
BATF3	55509
BAX	581
BAZ1A	11177
BAZ2B	29994
BBC3	27113
BBOX1	8424
BBS12	166379
BBS2	583
BBS4	585
BBS5	129880
BBS9	27241
BBX	56987
BCAM	4059
BCAR1	9564
BCAR3	8412
BCAS2	10286
BCAS3	54828
BCAT1	586
BCHE	590
BCKDHA	593
BCKDHB	594
BCKDK	10295
BCL2	596
BCL2A1	597
BCL2L1	598
BCL2L11	10018
BCL2L13	23786
BCL2L14	79370
BCL2L15	440603
BCL2L2	599
BCL3	602
BCL9L	283149
BCLAF1	9774
BCOR	54880
BCR	613
BDH1	622
BDH2	56898
BDKRB1	623
BDKRB2	624
BDNF-AS	497258
BECN1	8678
BEST1	7439
BET1L	51272
BEX1	55859
BEX2	84707
BEX4	56271
BFAR	51283
BGLAP	632
BHLHE22	27319
BHLHE40	8553
BHLHE40-AS1	100507582
BHLHE41	79365
BHMT	635
BHMT2	23743
BICDL2	146439
BID	637
BIK	638
BIRC2	329
BIRC3	330
BIRC5	332
BIVM	54841
BLM	641
BLOC1S2	282991
BLOC1S5	63915
BLOC1S5-TXNDC5	100526836
BLVRB	645
BMERB1	89927
BMF	90427
BMP1	649
BMP2	650
BMP2K	55589
BMP4	652
BMP8A	353500
BMPER	168667
BMPR1A	657
BMPR1B	658
BMT2	154743
BNIP3	664
BNIP3L	665
BOD1	91272
BOD1L1	259282
BOLA3	388962
BOLL	66037
BORA	79866
BORCS7	119032
BPGM	669
BPIFB2	80341
BPTF	2186
BRAF	673
BRCA1	672
BRCA2	675
BRCC3	79184
BRD1	23774
BRD2	6046
BRD7	29117
BRD8	10902
BRDT	676
BRF1	2972
BRINP1	1620
BRMS1	25855
BROX	148362
BRP16	100194562
BRWD1	54014
BSCL2	26580
BSDC1	55108
BSG	682
BSN	8927
BST1	683
BTBD11	121551
BTBD16	118663
BTBD2	55643
BTBD3	22903
BTBD7	55727
BTBD8	284697
BTBD9	114781
BTF3L4	91408
BTG1	694
BTG2	7832
BTG3	10950
BTLA	151888
BTN3A1	11119
BTRC	8945
BUB1	699
BUB1B	701
BUB3	9184
BUD31	8896
BYSL	705
BZW1	9689
BZW2	28969
C10ORF95	79946
C11ORF16	56673
C11ORF52	91894
C11ORF54	28970
C11ORF65	160140
C11ORF86	254439
C11ORF94	143678
C11ORF96	387763
C12ORF60	144608
C12ORF75	387882
C13ORF46	100507747
C14ORF28	122525
C15ORF48	84419
C16ORF46	123775
C16ORF72	29035
C16ORF87	388272
C17ORF100	388327
C17ORF58	284018
C17ORF75	64149
C18ORF54	162681
C19ORF18	147685
C19ORF25	148223
C1GALT1	56913
C1GALT1C1	29071
C1ORF109	54955
C1ORF112	55732
C1ORF115	79762
C1ORF162	128346
C1ORF216	127703
C1ORF226	400793
C1QBP	708
C1QL3	389941
C1QTNF1	114897
C1QTNF4	114900
C1QTNF6	114904
C1R	715
C1S	716
C22ORF39	128977
C2CD2	25966
C2CD2L	9854
C2CD4A	145741
C2CD5	9847
C2ORF16	84226
C2ORF49	79074
C2ORF69	205327
C2ORF72	257407
C2ORF76	130355
C3	718
C3ORF22	152065
C3ORF33	285315
C3ORF38	285237
C3ORF52	79669
C3P1	388503
C4A	720
C4B	721
C4BPA	722
C4BPB	725
C4ORF3	401152
C4ORF46	201725
C4ORF48	401115
C5	727
C5AR1	728
C5AR2	27202
C5ORF24	134553
C5ORF34	375444
C5ORF64	285668
C6	729
C6ORF141	135398
C6ORF223	221416
C6ORF226	441150
C6ORF52	347744
C7ORF50	84310
C8A	731
C8B	732
C8G	733
C8ORF58	541565
C8ORF82	414919
C9	735
C9ORF129	445577
C9ORF152	401546
C9ORF72	203228
C9ORF85	138241
CA12	771
CA2	760
CA3	761
CA9	768
CABIN1	23523
CABLES1	91768
CABP7	164633
CACNA1D	776
CACNA2D1	781
CACNA2D2	9254
CACNA2D3	55799
CACNB2	783
CACNB3	784
CACYBP	27101
CAD	790
CADM1	23705
CADM2	253559
CADM4	199731
CADPS2	93664
CALB1	793
CALB2	794
CALCA	796
CALCOCO2	10241
CALD1	800
CALM1	801
CALM2	805
CALML4	91860
CALN1	83698
CALR	811
CAMK1	8536
CAMK1D	57118
CAMK2B	816
CAMK4	814
CAMKK1	84254
CAMKMT	79823
CAMSAP1	157922
CAMSAP2	23271
CAMSAP3	57662
CAMTA2	23125
CAND1	55832
CANT1	124583
CANX	821
CAP1	10487
CAPG	822
CAPN1	823
CAPN10	11132
CAPN15	6650
CAPN2	824
CAPN5	726
CAPNS1	826
CAPRIN1	4076
CAPRIN2	65981
CAPZA1	829
CARD11	84433
CARD6	84674
CARD9	64170
CARF	79800
CARHSP1	23589
CARMIL2	146206
CARMIL3	90668
CARNMT1	138199
CASC15	401237
CASD1	64921
CASP1	834
CASP10	843
CASP12	100506742
CASP14	23581
CASP16P	197350
CASP2	835
CASP3	836
CASP4	837
CASP6	839
CASP7	840
CASP8	841
CASP9	842
CASS4	57091
CAST	831
CAT	847
CATSPER3	347732
CATSPERE	257044
CATSPERG	57828
CAV1	857
CAV2	858
CAVIN1	284119
CAVIN2	8436
CBARP	255057
CBL	867
CBLB	868
CBR1	873
CBR3	874
CBR4	84869
CBS	875
CBWD3	445571
CBWD5	220869
CBX1	10951
CBX2	84733
CBX3	11335
CBX4	8535
CBX5	23468
CBX6	23466
CC2D1B	200014
CC2D2A	57545
CCBE1	147372
CCDC102B	79839
CCDC107	203260
CCDC115	84317
CCDC12	151903
CCDC126	90693
CCDC13	152206
CCDC13-AS2	729083
CCDC138	165055
CCDC141	285025
CCDC142	84865
CCDC144A	9720
CCDC146	57639
CCDC148	130940
CCDC15	80071
CCDC17	149483
CCDC170	80129
CCDC171	203238
CCDC194	110806280
CCDC51	79714
CCDC6	8030
CCDC62	84660
CCDC68	80323
CCDC69	26112
CCDC7	79741
CCDC74B	91409
CCDC81	60494
CCDC86	79080
CCDC88A	55704
CCDC9	26093
CCDC92	80212
CCDC96	257236
CCHCR1	54535
CCL15	6359
CCL16	6360
CCL2	6347
CCL3	6348
CCL5	6352
CCM2L	140706
CCN1	3491
CCN2	1490
CCNA1	8900
CCNA2	890
CCNB1	891
CCNB1IP1	57820
CCNB2	9133
CCND1	595
CCND2	894
CCND3	896
CCNE1	898
CCNE2	9134
CCNF	899
CCNG1	900
CCNG2	901
CCNH	902
CCNI	10983
CCNJL	79616
CCNL1	57018
CCNP	79935
CCNT2	905
CCNY	219771
CCNYL1	151195
CCPG1	9236
CCR6	1235
CCR7	1236
CCR9	10803
CCRL2	9034
CCSER1	401145
CCT4	10575
CCT5	22948
CCT6A	908
CCZ1B	221960
CD109	135228
CD14	929
CD151	977
CD164	8763
CD19	930
CD22	933
CD24	100133941
CD244	51744
CD247	919
CD27	939
CD302	9936
CD36	948
CD38	952
CD3D	915
CD4	920
CD40	958
CD40LG	959
CD44	960
CD46	4179
CD47	961
CD55	1604
CD58	965
CD59	966
CD59A	12509
CD63	967
CD7	924
CD74	972
CD79A	973
CD81	975
CD83	9308
CD86	942
CD9	928
CD93	22918
CD99L2	83692
CDA	978
CDC123	8872
CDC14A	8556
CDC16	8881
CDC20	991
CDC20B	166979
CDC25A	993
CDC25B	994
CDC25C	995
CDC27	996
CDC34	997
CDC37	11140
CDC42	998
CDC42EP2	10435
CDC42EP4	23580
CDC45	8318
CDC6	990
CDC7	8317
CDC73	79577
CDCA3	83461
CDCA5	113130
CDCA7	83879
CDCA7L	55536
CDCP2	200008
CDH1	999
CDH11	1009
CDH12	1010
CDH15	1013
CDH2	1000
CDH23	64072
CDH24	64403
CDH3	1001
CDIN1	84529
CDIP1	29965
CDK1	983
CDK10	8558
CDK11A	728642
CDK14	5218
CDK2	1017
CDK2AP2	10263
CDK4	1019
CDK5R1	8851
CDK5R2	8941
CDK5RAP1	51654
CDK5RAP2	55755
CDK5RAP3	80279
CDK6	1021
CDK7	1022
CDK8	1024
CDK9	1025
CDKAL1	54901
CDKN1A	1026
CDKN1B	1027
CDKN1C	1028
CDKN2A	1029
CDKN2B	1030
CDKN2C	1031
CDKN2D	1032
CDKN3	1033
CDO1	1036
CDR2L	30850
CDRT4	284040
CDS1	1040
CDS2	8760
CDT1	81620
CDX4	1046
CEACAM1	634
CEACAM20	125931
CEACAM5	1048
CEBPA	1050
CEBPB	1051
CEBPD	1052
CEBPG	1054
CEL	1056
CELA3A	10136
CELF1	10658
CELF5	60680
CELSR3	1951
CEMIP	57214
CEMIP2	23670
CEMP1	752014
CENPA	1058
CENPC	1060
CENPE	1062
CENPF	1063
CENPI	2491
CENPJ	55835
CENPK	64105
CENPT	80152
CENPU	79682
CENPV	201161
CENPW	387103
CENPX	201254
CEP120	153241
CEP128	145508
CEP135	9662
CEP152	22995
CEP170B	283638
CEP350	9857
CEP55	55165
CEP57	9702
CEP68	23177
CEP70	80321
CEP72	55722
CEP78	84131
CEP83	51134
CEP85	64793
CEP89	84902
CEP95	90799
CEPT1	10390
CERS5	91012
CES1	1066
CES2	8824
CES3	23491
CETN3	1070
CFAP141	388701
CFAP20	29105
CFAP20DC	200844
CFAP251	144406
CFAP298	56683
CFAP418-AS1	100616530
CFAP43	80217
CFAP47	286464
CFAP52	146845
CFAP65	255101
CFAP74	85452
CFAP97D1	284067
CFAP99	402160
CFB	629
CFHR1	3078
CFHR2	3080
CFHR3	10878
CFHR4	10877
CFHR5	81494
CFI	3426
CFL1	1072
CFLAR	8837
CFP	5199
CFTR	1080
CGNL1	84952
CHAC1	79094
CHAC2	494143
CHAF1A	10036
CHAF1B	8208
CHCHD10	400916
CHCHD3	54927
CHCHD6	84303
CHCHD7	79145
CHD1L	9557
CHD2	1106
CHD3	1107
CHD4	1108
CHD7	55636
CHD8	57680
CHEK1	1111
CHEK2	11200
CHI3L1	1116
CHKA	1119
CHKB	1120
CHML	1122
CHMP7	91782
CHN1	1123
CHN2	1124
CHORDC1	26973
CHPF	79586
CHRD	8646
CHRM3	1131
CHRM4	1132
CHRNA10	57053
CHRNA3	1136
CHRNA5	1138
CHRNA7	1139
CHRNB1	1140
CHRND	1144
CHRNE	1145
CHRNG	1146
CHST10	9486
CHST13	166012
CHST15	51363
CHST3	9469
CHST5	23563
CHST9	83539
CHTF18	63922
CHTF8	54921
CHUK	1147
CIAO3	64428
CIAPIN1	57019
CIDEB	27141
CIDEC	63924
CIP2A	57650
CIPC	85457
CIRBP	1153
CIT	11113
CITED1	4435
CITED2	10370
CIZ1	25792
CKAP5	9793
CKB	1152
CKLF	51192
CKS2	1164
CLASP1	23332
CLASP2	23122
CLASRP	11129
CLCN3	1182
CLCN5	1184
CLCN7	1186
CLCNKA	1187
CLCNKB	1188
CLDN1	9076
CLDN10	9071
CLDN11	5010
CLDN12	9069
CLDN14	23562
CLDN16	10686
CLDN19	149461
CLDN22	53842
CLDN23	137075
CLDN4	1364
CLDN6	9074
CLDN8	9073
CLDN9	9080
CLDND1	56650
CLEC12A	160364
CLEC4D	338339
CLEC4E	26253
CLEC4N	56620
CLGN	1047
CLIP1	6249
CLIP2	7461
CLIP4	79745
CLK1	1195
CLK4	57396
CLMN	79789
CLMP	79827
CLN3	1201
CLN5	1203
CLN8	2055
CLOCK	9575
CLP1	10978
CLPB	81570
CLPP	8192
CLPTM1	1209
CLPX	10845
CLRN3	119467
CLTB	1212
CLTCL1	8218
CLTRN	57393
CLU	1191
CLUH	23277
CLUHP3	100132341
CLYBL	171425
CMBL	134147
CMPK2	129607
CMSS1	84319
CMTM7	112616
CMTR2	55783
CNBD1	168975
CNGA1	1259
CNIH3	149111
CNKSR2	22866
CNN2P3	392343
CNNM2	54805
CNNM4	26504
CNOT2	4848
CNOT8	9337
CNOT9	9125
CNP	1267
CNPY2	10330
CNR2	1269
CNTN1	1272
CNTN2	6900
CNTN5	53942
CNTNAP1	8506
CNTRL	11064
COA7	65260
COBL	23242
COBLL1	22837
COG2	22796
COG4	25839
COG5	10466
COG6	57511
COIL	8161
COL12A1	1303
COL17A1	1308
COL18A1	80781
COL1A1	1277
COL25A1-DT	645078
COL2A1	1280
COL3A1	1281
COL4A6	1288
COL5A2	1290
COL6A2	1292
COL7A1	1294
COL8A1	1295
COLCA1	399948
COLCA2	120376
COLEC12	81035
COMMD1	150684
COMMD10	51397
COMMD4	54939
COMMD8	54951
COMT	1312
COMTD1	118881
COPA	1314
COPE	11316
COPG2	26958
COPS2	9318
COPS4	51138
COPS5	10987
COPZ1	22818
COQ3	51805
CORO1C	23603
CORO2A	7464
CORO2B	10391
CORO7	79585
COTL1	23406
COX1	4512
COX11	1353
COX17	10063
COX19	90639
COX2	4513
COX20	116228
COX3	4514
COX4I1	1327
COX6A2	1339
COX6B1	1340
COX7B	1349
COX8C	341947
CP	1356
CPA4	51200
CPA5	93979
CPB2	1361
CPB2-AS1	100509894
CPEB4	80315
CPED1	79974
CPLANE1	65250
CPLX1	10815
CPLX2	10814
CPN1	1369
CPN2	1370
CPNE2	221184
CPNE4	131034
CPNE6	9362
CPQ	10404
CPS1	1373
CPT1A	1374
CPT1B	1375
CPT2	1376
CPVL	54504
CR1L	1379
CRACD	57482
CRB1	23418
CREB1	1385
CREB3L2	64764
CREB3L3	84699
CREBBP	1387
CRELD2	79174
CRHR1	1394
CRIP2	1397
CRIPT	9419
CRISP1	167
CRISPLD1	83690
CRISPLD2	83716
CRLF1	9244
CRLF3	51379
CRLS1	54675
CROCCP2	84809
CRP	1401
CRPPA	729920
CRY1	1407
CRYBA1	1411
CRYBG1	202
CRYBG2	55057
CRYGS	1427
CRYL1	51084
CRYM	1428
CRYZL1	9946
CSF2	1437
CSF3	1440
CSF3R	1441
CSGALNACT1	55790
CSGALNACT2	55454
CSHL1	1444
CSKMT	751071
CSMD2	114784
CSN2	1447
CSNK1G3	1456
CSNK2A1	1457
CSNK2A2	1459
CSNK2A3	283106
CSNK2B	1460
CSPP1	79848
CSRNP1	64651
CSRNP2	81566
CSRP1	1465
CSRP2	1466
CST7	8530
CSTA	1475
CSTF1	1477
CSTF2	1478
CSTPP1	79096
CTAGE4	100128553
CTBP1	1487
CTC1	80169
CTCF	10664
CTDSP1	58190
CTDSPL2	51496
CTH	1491
CTHRC1	115908
CTNNA1	1495
CTNNA3	29119
CTNNAL1	8727
CTNNB1	1499
CTNND1	1500
CTNND2	1501
CTPS	51797
CTPS1	1503
CTR9	9646
CTRC	11330
CTRL	1506
CTSB	1508
CTSC	1075
CTSD	1509
CTSG	1511
CTSO	1519
CTTN	2017
CTTNBP2	83992
CTXN1	404217
CUEDC1	404093
CUEDC2	79004
CUL3	8452
CUL4A	8451
CUL4B	8450
CUTC	51076
CUX1	1523
CUX2	23316
CUZD1	50624
CX3CL1	6376
CX3CR1	1524
CXCL10	3627
CXCL12	6387
CXCL13	10563
CXCL16	58191
CXCL2	2920
CXCL3	2921
CXCL5	6374
CXCL8	3576
CXCR1	3577
CXCR4	7852
CXX1A	108352362
CXXC1	30827
CXXC4	80319
CYB561D1	284613
CYB561D2	11068
CYB5A	1528
CYB5B	80777
CYB5D1	124637
CYBA	1535
CYBB	1536
CYBC1	79415
CYCB	37618
CYCS	54205
CYFIP2	26999
CYGB	114757
CYORF15A	100270688
CYP11B1	1584
CYP19A1	1588
CYP1A1	1543
CYP1A2	1544
CYP1B1	1545
CYP24A1	1591
CYP26A1	1592
CYP26B1	56603
CYP27A1	1593
CYP27B1	1594
CYP2A13	1553
CYP2A6	1548
CYP2A7	1549
CYP2B6	1555
CYP2B7P	1556
CYP2C19	1557
CYP2C8	1558
CYP2C9	1559
CYP2D6	1565
CYP2E1	1571
CYP2J2	1573
CYP2R1	120227
CYP2S1	29785
CYP2U1-AS1	101929595
CYP3A4	1576
CYP3A5	1577
CYP3A7	1551
CYP46A1	10858
CYP4A11	1579
CYP4A22	284541
CYP4B1	1580
CYP4F11	57834
CYP4F2	8529
CYP4F30P	100132708
CYP4F8	11283
CYP4X1	260293
CYP4Z1	199974
CYP51	13121
CYP51A1	1595
CYP7A1	1581
CYP7B1	9420
CYP8B1	1582
CYTH1	9267
CYTOR	112597
DAB1	1600
DAB2	1601
DAB2IP	153090
DACH2	117154
DACT3	147906
DAG1	1605
DAO	1610
DAP3	7818
DAPK1	1612
DARS1	1615
DARS2	55157
DAXX	1616
DAZAP2	9802
DBF4	10926
DBH-AS1	138948
DBN1	1627
DBNDD1	79007
DBNL	28988
DBR1	51163
DBX1	120237
DCAF11	80344
DCAF12	25853
DCAF13	25879
DCAF16	54876
DCAF4L1	285429
DCAF6	55827
DCAKD	79877
DCBLD2	131566
DCDC1	341019
DCDC2	51473
DCHS2	54798
DCK	1633
DCP1B	196513
DCPS	28960
DCTD	1635
DCTN1	1639
DCTN2	10540
DCUN1D2	55208
DCUN1D5	84259
DCXR	51181
DDB2	1643
DDC	1644
DDIAS	220042
DDIT3	1649
DDIT4	54541
DDOST	1650
DDR2	4921
DDT	1652
DDX10	1662
DDX11	1663
DDX17	10521
DDX19B	11269
DDX20	11218
DDX23	9416
DDX24	57062
DDX26B	102865995
DDX31	64794
DDX39A	10212
DDX3X	1654
DDX41	51428
DDX42	11325
DDX46	9879
DDX5	1655
DDX52	11056
DDX55	57696
DDX56	54606
DDX58	23586
DDX60	55601
DECR1	1666
DEDD	9191
DEDD2	162989
DEF8	54849
DEFA1	1667
DEFA10P	449493
DEFA2	100294660
DEFB1	1672
DEFB113	245927
DEK	7913
DELE1	9812
DENND1A	57706
DENND2C	163259
DENND3	22898
DENND5B	160518
DENR	8562
DEPDC1	55635
DEPDC1B	55789
DEPDC7	91614
DEPP1	11067
DEPTOR	64798
DERL1	79139
DET1	55070
DEXI	28955
DFFA	1676
DFFB	1677
DGAT1	8694
DGAT2	84649
DGCR8	54487
DGKA	1606
DGKH	160851
DGKQ	1609
DGLUCY	80017
DHCR24	1718
DHCR7	1717
DHDH	27294
DHFR	1719
DHFR2	200895
DHODH	1723
DHPS	1725
DHRS1	115817
DHRS11	79154
DHRS13	147015
DHRS2	10202
DHRS7	51635
DHRS9	10170
DHRSX	207063
DHTKD1	55526
DHX29	54505
DHX30	22907
DHX33	56919
DHX40	79665
DHX58	79132
DHX9	1660
DIABLO	56616
DIAPH2	1730
DIMT1L	445162
DIO1	1733
DIO2	1734
DIO3	1735
DIP2A	23181
DIP2B	57609
DIP2C	22982
DIPK1A	388650
DIRAS1	148252
DIRAS3	9077
DIS3L2	129563
DISC1	27185
DISP3	57540
DIXDC1	85458
DKC1	1736
DKK1	22943
DKK3	27122
DKK4	27121
DLC1	10395
DLD	1738
DLG1	1739
DLG2	1740
DLG3	1741
DLGAP5	9787
DLL4	54567
DLX2	1746
DLX6	1750
DMBT1	1755
DMGDH	29958
DMPK	1760
DMRTA2	63950
DMXL1	1657
DMXL2	23312
DNAAF1	123872
DNAAF2	55172
DNAH1	25981
DNAH11	8701
DNAH12	201625
DNAH3	55567
DNAH5	1767
DNAH6	1768
DNAJA1	3301
DNAJA3	9093
DNAJA4	55466
DNAJB1	3337
DNAJB2	3300
DNAJB4	11080
DNAJB6	10049
DNAJC12	56521
DNAJC13	23317
DNAJC15	29103
DNAJC2	27000
DNAJC28	54943
DNAJC3	5611
DNAJC6	9829
DNAJC9	23234
DNAJC9-AS1	414245
DNASE1	1773
DNASE1L1	1774
DNASE1L3	1776
DNHD1	144132
DNM1L	10059
DNM2	1785
DNMT1	1786
DNMT3B	1789
DNPEP	23549
DNTTIP2	30836
DOCK1	1793
DOCK10	55619
DOCK3	1795
DOCK4	9732
DOCK5	80005
DOCK7	85440
DOCK8	81704
DOCK9	23348
DOK6	220164
DOLK	22845
DOP1A	23033
DOT1L	84444
DPF2	5977
DPF3	8110
DPH2	1802
DPH3	285381
DPH6	89978
DPM2	8818
DPM3	54344
DPP4	1803
DPP8	54878
DPP9	91039
DPY19L2P1	554236
DPY19L4	286148
DPY30	84661
DPYD	1806
DPYS	1807
DPYSL2	1808
DPYSL4	10570
DR1	1810
DRAM1	55332
DRAP1	10589
DRAXIN	374946
DRC1	92749
DRC7	84229
DRD5	1816
DRG2	1819
DRGX	644168
DROSHA	29102
DSC2	1824
DSCC1	79075
DSCR10	259234
DSE	29940
DSG3	1830
DSN1	79980
DSPP	1834
DST	667
DSTN	11034
DTD2	112487
DTL	51514
DTNB	1838
DTWD1	56986
DTX3L	151636
DUOX2	50506
DUS2	54920
DUS4L	11062
DUSP1	1843
DUSP12	11266
DUSP14	11072
DUSP15	128853
DUSP2	1844
DUSP28	285193
DUSP4	1846
DUSP5	1847
DUSP6	1848
DUSP7	1849
DUSP9	1852
DVL2	1856
DYDC2	84332
DYNC1H1	1778
DYNC1I1	1780
DYNC1I2	1781
DYNC1LI1	51143
DYNC1LI2	1783
DYNC2H1	79659
DYNC2I2	89891
DYNLL1	8655
DYNLT2B	255758
DYNLT3	6990
DYNLT4	343521
E(DA)	44812
E2F1	1869
E2F2	1870
E2F3	1871
E2F5	1875
E2F6	1876
E2F7	144455
EAF2	55840
EARS2	124454
EBF1	1879
ECD	11319
ECH1	1891
ECHDC1	55862
ECHDC2	55268
ECHS1	1892
ECI2	10455
ECM2	1842
ECPAS	23392
ECT2	1894
EDA2R	60401
EDAR	10913
EDC3	80153
EDDM13	100506374
EDIL3	10085
EDN1	1906
EDNRA	1909
EDNRB	1910
EDRF1	26098
EEF1A1	1915
EEF1A2	1917
EEF1AKMT1	221143
EEF1AKMT2	399818
EEF1AKMT3	25895
EEF1B2	1933
EEF1D	1936
EFCAB11	90141
EFCAB6	64800
EFCAB7	84455
EFCAB8	388795
EFEMP1	2202
EFHC1	114327
EFHD2	79180
EFL1	79631
EFNA1	1942
EFNA4	1945
EFNB2	1948
EFNB3	1949
EFR3A	23167
EFTUD2	9343
EGF	1950
EGFL8	80864
EGFR	1956
EGLN1	54583
EGLN3	112399
EGR1	1958
EGR2	1959
EGR3	1960
EGR4	1961
EHBP1	23301
EHBP1L1	254102
EHD1	10938
EHF	26298
EHHADH	1962
EHMT1	79813
EI24	9538
EID2B	126272
EID3	493861
EIF1	10209
EIF2A	83939
EIF2AK2	5610
EIF2AK3	9451
EIF2B2	8892
EIF2B5	8893
EIF2D	1939
EIF2S1	1965
EIF2S2	8894
EIF3A	8661
EIF3B	8662
EIF3C	8663
EIF3F	8665
EIF4A1	1973
EIF4A2	1974
EIF4A3	9775
EIF4B	1975
EIF4E	1977
EIF4E1B	253314
EIF4E2	9470
EIF4EBP1	1978
EIF4EBP2	1979
EIF4EBP3	8637
EIF4G1	1981
EIF4G2	1982
EIF5	1983
EIF5B	9669
EIPR1	7260
ELAC2	60528
ELAPOR1	57535
ELF2	1998
ELF3	1999
ELF4	2000
ELK1	2002
ELK4	2005
ELL2	22936
ELMO1	9844
ELMOD2	255520
ELOA	6924
ELOB	6923
ELOC	6921
ELOVL1	64834
ELOVL3	83401
ELOVL6	79071
ELOVL7	79993
ELP1	8518
ELP3	55140
ELP4	26610
ELP5	23587
EMC9	51016
EML1	2009
EML2	24139
EML6	400954
EMP1	2012
EMP3	2014
ENAH	55740
ENC1	8507
ENDOD1	23052
ENDOG	2021
ENDOV	284131
ENG	2022
ENGASE	64772
ENO1	2023
ENO2	2026
ENO3	2027
ENOSF1	55556
ENOX1	55068
ENPP1	5167
ENPP2	5168
ENPP3	5169
ENPP6	133121
ENTPD5	957
ENTPD8	377841
EOGT	285203
EOLA2	541578
EP300	2033
EP400	57634
EPAS1	2034
EPB41L1	2036
EPB41L4A-AS1	114915
EPB41L5	57669
EPHA2	1969
[truncated: 5,486 more rows]

## Sheet: C_1043
Table S2. NRICM101 chemicals and COVID-19 related gene sets
COVID-19 related 1043 gene/protein from GeneCards
Gene Symbol	Description
TNF	Tumor Necrosis Factor
ACE2	Angiotensin Converting Enzyme 2
IL6	Interleukin 6
CRP	C-Reactive Protein
CXCL8	C-X-C Motif Chemokine Ligand 8
IL10	Interleukin 10
TLR4	Toll Like Receptor 4
IL1B	Interleukin 1 Beta
IFNG	Interferon Gamma
ELANE	Elastase, Neutrophil Expressed
CCL2	C-C Motif Chemokine Ligand 2
IL4	Interleukin 4
ACE	Angiotensin I Converting Enzyme
ALB	Albumin
CXCL10	C-X-C Motif Chemokine Ligand 10
MBL2	Mannose Binding Lectin 2
SFTPD	Surfactant Protein D
CD40LG	CD40 Ligand
HLA-A	Major Histocompatibility Complex, Class I, A
IL17A	Interleukin 17A
TLR2	Toll Like Receptor 2
CCL5	C-C Motif Chemokine Ligand 5
TGFB1	Transforming Growth Factor Beta 1
EGFR	Epidermal Growth Factor Receptor
ADA	Adenosine Deaminase
STAT3	Signal Transducer And Activator Of Transcription 3
DPP4	Dipeptidyl Peptidase 4
TLR7	Toll Like Receptor 7
MUC1	Mucin 1, Cell Surface Associated
HMGB1	High Mobility Group Box 1
IL13	Interleukin 13
TMPRSS2	Transmembrane Serine Protease 2
SERPINA1	Serpin Family A Member 1
IL5	Interleukin 5
CCL3	C-C Motif Chemokine Ligand 3
IFIH1	Interferon Induced With Helicase C Domain 1
HMOX1	Heme Oxygenase 1
CD4	CD4 Molecule
HLA-B	Major Histocompatibility Complex, Class I, B
NEU1	Neuraminidase 1
IFNB1	Interferon Beta 1
TP53	Tumor Protein P53
HLA-C	Major Histocompatibility Complex, Class I, C
TLR3	Toll Like Receptor 3
CXCL1	C-X-C Motif Chemokine Ligand 1
CD8A	CD8a Molecule
F3	Coagulation Factor III, Tissue Factor
AVP	Arginine Vasopressin
CXCL2	C-X-C Motif Chemokine Ligand 2
IL2RA	Interleukin 2 Receptor Subunit Alpha
CCL11	C-C Motif Chemokine Ligand 11
GPT	Glutamic--Pyruvic Transaminase
IL2	Interleukin 2
VEGFA	Vascular Endothelial Growth Factor A
NFKB1	Nuclear Factor Kappa B Subunit 1
TREM1	Triggering Receptor Expressed On Myeloid Cells 1
DDX58	DExD/H-Box Helicase 58
ICAM1	Intercellular Adhesion Molecule 1
PIK3C2A	Phosphatidylinositol-4-Phosphate 3-Kinase Catalytic Subunit Type 2 Alpha
IFNA1	Interferon Alpha 1
IRF3	Interferon Regulatory Factor 3
CTSL	Cathepsin L
MYD88	MYD88 Innate Immune Signal Transduction Adaptor
SERPINE1	Serpin Family E Member 1
CLEC4M	C-Type Lectin Domain Family 4 Member M
CXCL5	C-X-C Motif Chemokine Ligand 5
IL18	Interleukin 18
CD209	CD209 Molecule
NLRP3	NLR Family Pyrin Domain Containing 3
CCR6	C-C Motif Chemokine Receptor 6
CALCA	Calcitonin Related Polypeptide Alpha
BSG	Basigin (Ok Blood Group)
HIF1A	Hypoxia Inducible Factor 1 Subunit Alpha
CREBBP	CREB Binding Protein
PPARG	Peroxisome Proliferator Activated Receptor Gamma
CSF2	Colony Stimulating Factor 2
PRF1	Perforin 1
INS	Insulin
PIK3CD	Phosphatidylinositol-4,5-Bisphosphate 3-Kinase Catalytic Subunit Delta
MMP12	Matrix Metallopeptidase 12
AR	Androgen Receptor
CD79A	CD79a Molecule
HLA-DRB1	Major Histocompatibility Complex, Class II, DR Beta 1
MASP2	MBL Associated Serine Protease 2
IL22	Interleukin 22
CXCR3	C-X-C Motif Chemokine Receptor 3
HLA-DQB1	Major Histocompatibility Complex, Class II, DQ Beta 1
SERPINA3	Serpin Family A Member 3
FGF2	Fibroblast Growth Factor 2
NRP1	Neuropilin 1
FURIN	Furin, Paired Basic Amino Acid Cleaving Enzyme
ANPEP	Alanyl Aminopeptidase, Membrane
NCF2	Neutrophil Cytosolic Factor 2
FCGR2A	Fc Gamma Receptor IIa
NPPB	Natriuretic Peptide B
MAPK1	Mitogen-Activated Protein Kinase 1
APOE	Apolipoprotein E
HSPA5	Heat Shock Protein Family A (Hsp70) Member 5
DEFB4A	Defensin Beta 4A
CCR5	C-C Motif Chemokine Receptor 5
MTOR	Mechanistic Target Of Rapamycin Kinase
SMPD1	Sphingomyelin Phosphodiesterase 1
CD14	CD14 Molecule
TNFRSF1A	TNF Receptor Superfamily Member 1A
NPC2	NPC Intracellular Cholesterol Transporter 2
MAPK3	Mitogen-Activated Protein Kinase 3
PLAT	Plasminogen Activator, Tissue Type
TNNI3	Troponin I3, Cardiac Type
CXCL9	C-X-C Motif Chemokine Ligand 9
F2	Coagulation Factor II, Thrombin
MMP1	Matrix Metallopeptidase 1
CASP3	Caspase 3
AKT1	AKT Serine/Threonine Kinase 1
TLR9	Toll Like Receptor 9
IFNA2	Interferon Alpha 2
ISG15	ISG15 Ubiquitin Like Modifier
IL1A	Interleukin 1 Alpha
EP300	E1A Binding Protein P300
CASP8	Caspase 8
F5	Coagulation Factor V
IL7	Interleukin 7
SH2D3A	SH2 Domain Containing 3A
PKD1	Polycystin 1, Transient Receptor Potential Channel Interacting
IL17RA	Interleukin 17 Receptor A
FBN1	Fibrillin 1
HSP90B1	Heat Shock Protein 90 Beta Family Member 1
IKBKG	Inhibitor Of Nuclear Factor Kappa B Kinase Regulatory Subunit Gamma
EEF1A1	Eukaryotic Translation Elongation Factor 1 Alpha 1
RNASE3	Ribonuclease A Family Member 3
TBK1	TANK Binding Kinase 1
PIK3R1	Phosphoinositide-3-Kinase Regulatory Subunit 1
ABO	ABO, Alpha 1-3-N-Acetylgalactosaminyltransferase And Alpha 1-3-Galactosyltransferase
BCL2	BCL2 Apoptosis Regulator
TF	Transferrin
NKX2-5	NK2 Homeobox 5
EDN1	Endothelin 1
MAPK14	Mitogen-Activated Protein Kinase 14
IL33	Interleukin 33
PLG	Plasminogen
POLA1	DNA Polymerase Alpha 1, Catalytic Subunit
PARP1	Poly(ADP-Ribose) Polymerase 1
LTF	Lactotransferrin
IFITM3	Interferon Induced Transmembrane Protein 3
CTSB	Cathepsin B
CD34	CD34 Molecule
ITGB1	Integrin Subunit Beta 1
SREBF1	Sterol Regulatory Element Binding Transcription Factor 1
PSEN1	Presenilin 1
NOS3	Nitric Oxide Synthase 3
MAPK8	Mitogen-Activated Protein Kinase 8
IGHMBP2	Immunoglobulin Mu DNA Binding Protein 2
PTGS2	Prostaglandin-Endoperoxide Synthase 2
TRAF6	TNF Receptor Associated Factor 6
TRAF3	TNF Receptor Associated Factor 3
SRP54	Signal Recognition Particle 54
APP	Amyloid Beta Precursor Protein
KIT	KIT Proto-Oncogene, Receptor Tyrosine Kinase
SERPINH1	Serpin Family H Member 1
CCL4	C-C Motif Chemokine Ligand 4
GAPDH	Glyceraldehyde-3-Phosphate Dehydrogenase
PLOD1	Procollagen-Lysine,2-Oxoglutarate 5-Dioxygenase 1
PPIA	Peptidylprolyl Isomerase A
RAB7A	RAB7A, Member RAS Oncogene Family
NFE2L2	NFE2 Like BZIP Transcription Factor 2
MDM2	MDM2 Proto-Oncogene
SOD1	Superoxide Dismutase 1
ALOX5	Arachidonate 5-Lipoxygenase
SERPINC1	Serpin Family C Member 1
LEP	Leptin
UBC	Ubiquitin C
CAV1	Caveolin 1
SRP19	Signal Recognition Particle 19
HP	Haptoglobin
SELL	Selectin L
MTHFD1	Methylenetetrahydrofolate Dehydrogenase, Cyclohydrolase And Formyltetrahydrofolate Synthetase 1
SPP1	Secreted Phosphoprotein 1
TNFRSF1B	TNF Receptor Superfamily Member 1B
CD3D	CD3d Molecule
HSP90AA1	Heat Shock Protein 90 Alpha Family Class A Member 1
HFE	Homeostatic Iron Regulator
H2AC18	H2A Clustered Histone 18
FBLN5	Fibulin 5
GSTM1	Glutathione S-Transferase Mu 1
CD81	CD81 Molecule
AP3B1	Adaptor Related Protein Complex 3 Subunit Beta 1
CCND1	Cyclin D1
ITGAL	Integrin Subunit Alpha L
AGTR2	Angiotensin II Receptor Type 2
HDAC2	Histone Deacetylase 2
CANX	Calnexin
REN	Renin
NR2F2	Nuclear Receptor Subfamily 2 Group F Member 2
C1QBP	Complement C1q Binding Protein
TRIM21	Tripartite Motif Containing 21
AGT	Angiotensinogen
TK2	Thymidine Kinase 2
JAK1	Janus Kinase 1
AGTR1	Angiotensin II Receptor Type 1
AGER	Advanced Glycosylation End-Product Specific Receptor
TTR	Transthyretin
OFD1	OFD1 Centriole And Centriolar Satellite Protein
STAT6	Signal Transducer And Activator Of Transcription 6
STAT1	Signal Transducer And Activator Of Transcription 1
LMNB1	Lamin B1
G6PD	Glucose-6-Phosphate Dehydrogenase
GIPC1	GIPC PDZ Domain Containing Family Member 1
LOC112679198	ABO +5.8 Intron 1 Enhancer
GSN	Gelsolin
CREB1	CAMP Responsive Element Binding Protein 1
MAVS	Mitochondrial Antiviral Signaling Protein
LDLR	Low Density Lipoprotein Receptor
AASS	Aminoadipate-Semialdehyde Synthase
BMP6	Bone Morphogenetic Protein 6
ARNTL	Aryl Hydrocarbon Receptor Nuclear Translocator Like
SRPRA	SRP Receptor Subunit Alpha
SMAD3	SMAD Family Member 3
UBB	Ubiquitin B
IL2RB	Interleukin 2 Receptor Subunit Beta
IRF9	Interferon Regulatory Factor 9
BAX	BCL2 Associated X, Apoptosis Regulator
ANXA5	Annexin A5
LGALS3	Galectin 3
HELLS	Helicase, Lymphoid Specific
TOLLIP	Toll Interacting Protein
RHOA	Ras Homolog Family Member A
LOC117134593	ACE2 Promoter Region
PLAUR	Plasminogen Activator, Urokinase Receptor
MCL1	MCL1 Apoptosis Regulator, BCL2 Family Member
MIR146A	MicroRNA 146a
GATA6	GATA Binding Protein 6
CLEC4G	C-Type Lectin Domain Family 4 Member G
VIM	Vimentin
SIRT1	Sirtuin 1
LOX	Lysyl Oxidase
CD3E	CD3e Molecule
STING1	Stimulator Of Interferon Response CGAMP Interactor 1
S100A8	S100 Calcium Binding Protein A8
NAGLU	N-Acetyl-Alpha-Glucosaminidase
YWHAE	Tyrosine 3-Monooxygenase/Tryptophan 5-Monooxygenase Activation Protein Epsilon
TBC1D24	TBC1 Domain Family Member 24
LOC117134604	TMPRSS2 Promoter Region
SMAD2	SMAD Family Member 2
GNAS	GNAS Complex Locus
DCTN1	Dynactin Subunit 1
RALGAPA1	Ral GTPase Activating Protein Catalytic Subunit Alpha 1
ADAM17	ADAM Metallopeptidase Domain 17
IRF5	Interferon Regulatory Factor 5
TIMM8A	Translocase Of Inner Mitochondrial Membrane 8A
VWF	Von Willebrand Factor
IRF7	Interferon Regulatory Factor 7
SMAD4	SMAD Family Member 4
TFG	Trafficking From ER To Golgi Regulator
CASP6	Caspase 6
NPC1	NPC Intracellular Cholesterol Transporter 1
ACTB	Actin Beta
CARD9	Caspase Recruitment Domain Family Member 9
KNG1	Kininogen 1
MX1	MX Dynamin Like GTPase 1
LOC117134608	TMPRSS2 Androgen Receptor-Responsive -13 Kb Enhancer
SMAD7	SMAD Family Member 7
CAMP	Cathelicidin Antimicrobial Peptide
TCF3	Transcription Factor 3
BLM	BLM RecQ Like Helicase
S100A9	S100 Calcium Binding Protein A9
SNAP29	Synaptosome Associated Protein 29
GLA	Galactosidase Alpha
LOC117135106	TMPRSS2 Androgen Receptor-Responsive -60 Kb Enhancer
VCP	Valosin Containing Protein
SMARCB1	SWI/SNF Related, Matrix Associated, Actin Dependent Regulator Of Chromatin, Subfamily B, Member 1
LCN2	Lipocalin 2
RELA	RELA Proto-Oncogene, NF-KB Subunit
KPNA2	Karyopherin Subunit Alpha 2
ANO6	Anoctamin 6
HERC2	HECT And RLD Domain Containing E3 Ubiquitin Protein Ligase 2
NPM1	Nucleophosmin 1
ATP6V1B2	ATPase H+ Transporting V1 Subunit B2
NLRP12	NLR Family Pyrin Domain Containing 12
CDK2	Cyclin Dependent Kinase 2
PABPN1	Poly(A) Binding Protein Nuclear 1
F8	Coagulation Factor VIII
CCR1	C-C Motif Chemokine Receptor 1
ENO1	Enolase 1
TMPRSS11D	Transmembrane Serine Protease 11D
EIF2AK2	Eukaryotic Translation Initiation Factor 2 Alpha Kinase 2
PIK3CA	Phosphatidylinositol-4,5-Bisphosphate 3-Kinase Catalytic Subunit Alpha
RAB1A	RAB1A, Member RAS Oncogene Family
ASZ1	Ankyrin Repeat, SAM And Basic Leucine Zipper Domain Containing 1
HSPA4	Heat Shock Protein Family A (Hsp70) Member 4
ATP7B	ATPase Copper Transporting Beta
CCR3	C-C Motif Chemokine Receptor 3
DNM2	Dynamin 2
BCL2L1	BCL2 Like 1
RAB8A	RAB8A, Member RAS Oncogene Family
EGR1	Early Growth Response 1
SCARB1	Scavenger Receptor Class B Member 1
VDAC1	Voltage Dependent Anion Channel 1
ARF1	ADP Ribosylation Factor 1
CP	Ceruloplasmin
DDR1	Discoidin Domain Receptor Tyrosine Kinase 1
CAT	Catalase
ANXA2	Annexin A2
BECN1	Beclin 1
MAPKAPK2	MAPK Activated Protein Kinase 2
FCGR3A	Fc Gamma Receptor IIIa
IDO1	Indoleamine 2,3-Dioxygenase 1
G3BP1	G3BP Stress Granule Assembly Factor 1
PABPC4	Poly(A) Binding Protein Cytoplasmic 4
CHEK2	Checkpoint Kinase 2
VPS39	VPS39 Subunit Of HOPS Complex
CEACAM3	CEA Cell Adhesion Molecule 3
CST3	Cystatin C
NUP98	Nucleoporin 98 And 96 Precursor
SOD3	Superoxide Dismutase 3
TFRC	Transferrin Receptor
CWC15	CWC15 Spliceosome Associated Protein Homolog
BRD4	Bromodomain Containing 4
LMAN1	Lectin, Mannose Binding 1
CDK4	Cyclin Dependent Kinase 4
HDAC6	Histone Deacetylase 6
PTX3	Pentraxin 3
APOA1	Apolipoprotein A1
IGKC	Immunoglobulin Kappa Constant
RPS27A	Ribosomal Protein S27a
SRP72	Signal Recognition Particle 72
NFKBIA	NFKB Inhibitor Alpha
PALS1	Protein Associated With LIN7 1, MAGUK P55 Family Member
TXN	Thioredoxin
GSK3B	Glycogen Synthase Kinase 3 Beta
VDR	Vitamin D Receptor
VHL	Von Hippel-Lindau Tumor Suppressor
IGF2R	Insulin Like Growth Factor 2 Receptor
PIKFYVE	Phosphoinositide Kinase, FYVE-Type Zinc Finger Containing
JAK2	Janus Kinase 2
PRKRA	Protein Activator Of Interferon Induced Protein Kinase EIF2AK2
IKBKB	Inhibitor Of Nuclear Factor Kappa B Kinase Subunit Beta
NOS2	Nitric Oxide Synthase 2
HSPB1	Heat Shock Protein Family B (Small) Member 1
PPIG	Peptidylprolyl Isomerase G
C5AR1	Complement C5a Receptor 1
ITGA5	Integrin Subunit Alpha 5
CTRL	Chymotrypsin Like
SLC6A19	Solute Carrier Family 6 Member 19
ITGB3	Integrin Subunit Beta 3
SMN1	Survival Of Motor Neuron 1, Telomeric
TOMM70	Translocase Of Outer Mitochondrial Membrane 70
DUSP1	Dual Specificity Phosphatase 1
TGFBI	Transforming Growth Factor Beta Induced
IFTAP	Intraflagellar Transport Associated Protein
CYB5R3	Cytochrome B5 Reductase 3
GBF1	Golgi Brefeldin A Resistant Guanine Nucleotide Exchange Factor 1
CBL	Cbl Proto-Oncogene
CEACAM5	CEA Cell Adhesion Molecule 5
CDK1	Cyclin Dependent Kinase 1
PML	PML Nuclear Body Scaffold
CDK5RAP2	CDK5 Regulatory Subunit Associated Protein 2
CD163	CD163 Molecule
RIPK1	Receptor Interacting Serine/Threonine Kinase 1
CIITA	Class II Major Histocompatibility Complex Transactivator
PIK3CG	Phosphatidylinositol-4,5-Bisphosphate 3-Kinase Catalytic Subunit Gamma
GZMA	Granzyme A
RIPK3	Receptor Interacting Serine/Threonine Kinase 3
SLC17A5	Solute Carrier Family 17 Member 5
DICER1	Dicer 1, Ribonuclease III
DNMT1	DNA Methyltransferase 1
PHB2	Prohibitin 2
PLA2G4A	Phospholipase A2 Group IVA
CH25H	Cholesterol 25-Hydroxylase
CALR	Calreticulin
PTCD3	Pentatricopeptide Repeat Domain 3
MTHFR	Methylenetetrahydrofolate Reductase
TRIM25	Tripartite Motif Containing 25
SDC1	Syndecan 1
COMT	Catechol-O-Methyltransferase
RAB1B	RAB1B, Member RAS Oncogene Family
GDF15	Growth Differentiation Factor 15
STUB1	STIP1 Homology And U-Box Containing Protein 1
ANGPT2	Angiopoietin 2
PPT1	Palmitoyl-Protein Thioesterase 1
NSD2	Nuclear Receptor Binding SET Domain Protein 2
MAP3K7	Mitogen-Activated Protein Kinase Kinase Kinase 7
LCK	LCK Proto-Oncogene, Src Family Tyrosine Kinase
ACADM	Acyl-CoA Dehydrogenase Medium Chain
AHR	Aryl Hydrocarbon Receptor
TOR1A	Torsin Family 1 Member A
AAK1	AP2 Associated Kinase 1
MMP3	Matrix Metallopeptidase 3
SOCS3	Suppressor Of Cytokine Signaling 3
ADAR	Adenosine Deaminase RNA Specific
TRAF2	TNF Receptor Associated Factor 2
BST2	Bone Marrow Stromal Cell Antigen 2
RBX1	Ring-Box 1
IKBKE	Inhibitor Of Nuclear Factor Kappa B Kinase Subunit Epsilon
FANCD2	FA Complementation Group D2
TLL1	Tolloid Like 1
COL6A1	Collagen Type VI Alpha 1 Chain
NIN	Ninein
RTN4	Reticulon 4
PCSK6	Proprotein Convertase Subtilisin/Kexin Type 6
VKORC1	Vitamin K Epoxide Reductase Complex Subunit 1
MAGT1	Magnesium Transporter 1
BAG3	BAG Cochaperone 3
PYCARD	PYD And CARD Domain Containing
STAT2	Signal Transducer And Activator Of Transcription 2
HYOU1	Hypoxia Up-Regulated 1
GRB2	Growth Factor Receptor Bound Protein 2
LY6E	Lymphocyte Antigen 6 Family Member E
PROCR	Protein C Receptor
THPO	Thrombopoietin
P4HB	Prolyl 4-Hydroxylase Subunit Beta
CLEC12A	C-Type Lectin Domain Family 12 Member A
AICDA	Activation Induced Cytidine Deaminase
PRKCE	Protein Kinase C Epsilon
IL37	Interleukin 37
GSTT1	Glutathione S-Transferase Theta 1
FOS	Fos Proto-Oncogene, AP-1 Transcription Factor Subunit
WDR26	WD Repeat Domain 26
ABCB7	ATP Binding Cassette Subfamily B Member 7
CXCL11	C-X-C Motif Chemokine Ligand 11
SERPING1	Serpin Family G Member 1
NDE1	NudE Neurodevelopment Protein 1
ACTG1	Actin Gamma 1
SOAT1	Sterol O-Acyltransferase 1
IFNAR2	Interferon Alpha And Beta Receptor Subunit 2
LGALS9	Galectin 9
MIR223	MicroRNA 223
RUNX1	RUNX Family Transcription Factor 1
MKRN3	Makorin Ring Finger Protein 3
CSNK2B	Casein Kinase 2 Beta
ICOSLG	Inducible T Cell Costimulator Ligand
PRKAR1A	Protein Kinase CAMP-Dependent Type I Regulatory Subunit Alpha
TLR10	Toll Like Receptor 10
KPNA3	Karyopherin Subunit Alpha 3
ABCC1	ATP Binding Cassette Subfamily C Member 1
IRAK3	Interleukin 1 Receptor Associated Kinase 3
TICAM1	Toll Like Receptor Adaptor Molecule 1
POR	Cytochrome P450 Oxidoreductase
EZR	Ezrin
F10	Coagulation Factor X
RAP1A	RAP1A, Member Of RAS Oncogene Family
PRKCA	Protein Kinase C Alpha
TPCN2	Two Pore Segment Channel 2
IL6R	Interleukin 6 Receptor
HNRNPA1	Heterogeneous Nuclear Ribonucleoprotein A1
DDIT3	DNA Damage Inducible Transcript 3
KPNB1	Karyopherin Subunit Beta 1
POU5F1	POU Class 5 Homeobox 1
F11	Coagulation Factor XI
HBA1	Hemoglobin Subunit Alpha 1
EIF2S1	Eukaryotic Translation Initiation Factor 2 Subunit Alpha
LGALS1	Galectin 1
RNPC3	RNA Binding Region (RNP1, RRM) Containing 3
CCDC22	Coiled-Coil Domain Containing 22
FYCO1	FYVE And Coiled-Coil Domain Autophagy Adaptor 1
DNAJB1	DnaJ Heat Shock Protein Family (Hsp40) Member B1
BAG6	BAG Cochaperone 6
TNFAIP3	TNF Alpha Induced Protein 3
GIGYF2	GRB10 Interacting GYF Protein 2
CHPT1	Choline Phosphotransferase 1
NT5E	5'-Nucleotidase Ecto
IDE	Insulin Degrading Enzyme
SIL1	SIL1 Nucleotide Exchange Factor
CCL7	C-C Motif Chemokine Ligand 7
NEDD4	NEDD4 E3 Ubiquitin Protein Ligase
ACAD9	Acyl-CoA Dehydrogenase Family Member 9
ITGAV	Integrin Subunit Alpha V
ACADL	Acyl-CoA Dehydrogenase Long Chain
UBE3A	Ubiquitin Protein Ligase E3A
SLC19A2	Solute Carrier Family 19 Member 2
BAP1	BRCA1 Associated Protein 1
LAS1L	LAS1 Like Ribosome Biogenesis Factor
AXL	AXL Receptor Tyrosine Kinase
HTT	Huntingtin
VAPA	VAMP Associated Protein A
ATF2	Activating Transcription Factor 2
UPF1	UPF1 RNA Helicase And ATPase
ARF6	ADP Ribosylation Factor 6
CEP290	Centrosomal Protein 290
CREG1	Cellular Repressor Of E1A Stimulated Genes 1
ELOC	Elongin C
CCHCR1	Coiled-Coil Alpha-Helical Rod Protein 1
FCER2	Fc Epsilon Receptor II
TNFSF14	TNF Superfamily Member 14
TRIP4	Thyroid Hormone Receptor Interactor 4
CENPF	Centromere Protein F
C5	Complement C5
PABPC1	Poly(A) Binding Protein Cytoplasmic 1
ELOB	Elongin B
PRKACA	Protein Kinase CAMP-Activated Catalytic Subunit Alpha
KPNA1	Karyopherin Subunit Alpha 1
USP13	Ubiquitin Specific Peptidase 13
EIF2AK3	Eukaryotic Translation Initiation Factor 2 Alpha Kinase 3
CSNK2A2	Casein Kinase 2 Alpha 2
NEK9	NIMA Related Kinase 9
STK4	Serine/Threonine Kinase 4
PLOD2	Procollagen-Lysine,2-Oxoglutarate 5-Dioxygenase 2
NME4	NME/NM23 Nucleoside Diphosphate Kinase 4
FMR1	FMRP Translational Regulator 1
AKAP9	A-Kinase Anchoring Protein 9
CCNA2	Cyclin A2
RAD50	RAD50 Double Strand Break Repair Protein
AAR2	AAR2 Splicing Factor
MRE11	MRE11 Homolog, Double Strand Break Repair Nuclease
AVPR1B	Arginine Vasopressin Receptor 1B
PCNT	Pericentrin
IFNL1	Interferon Lambda 1
EZH2	Enhancer Of Zeste 2 Polycomb Repressive Complex 2 Subunit
POLR2A	RNA Polymerase II Subunit A
STIM1	Stromal Interaction Molecule 1
NPHP3	Nephrocystin 3
ERLIN2	ER Lipid Raft Associated 2
TMPRSS11A	Transmembrane Serine Protease 11A
FBN2	Fibrillin 2
FLVCR1	FLVCR Heme Transporter 1
SUMO1	Small Ubiquitin Like Modifier 1
FASN	Fatty Acid Synthase
CSNK2A1	Casein Kinase 2 Alpha 1
DCTN2	Dynactin Subunit 2
SDCBP	Syndecan Binding Protein
CLCN7	Chloride Voltage-Gated Channel 7
PKP2	Plakophilin 2
ERN1	Endoplasmic Reticulum To Nucleus Signaling 1
TMPRSS13	Transmembrane Serine Protease 13
AGK	Acylglycerol Kinase
SOCS1	Suppressor Of Cytokine Signaling 1
PSMC4	Proteasome 26S Subunit, ATPase 4
APOD	Apolipoprotein D
ADAMTS13	ADAM Metallopeptidase With Thrombospondin Type 1 Motif 13
NPTX1	Neuronal Pentraxin 1
YWHAQ	Tyrosine 3-Monooxygenase/Tryptophan 5-Monooxygenase Activation Protein Theta
GOLGB1	Golgin B1
CCNB1	Cyclin B1
HAVCR1	Hepatitis A Virus Cellular Receptor 1
RAB18	RAB18, Member RAS Oncogene Family
EIF4E2	Eukaryotic Translation Initiation Factor 4E Family Member 2
PLA2G7	Phospholipase A2 Group VII
HAVCR2	Hepatitis A Virus Cellular Receptor 2
SIGMAR1	Sigma Non-Opioid Intracellular Receptor 1
CEP350	Centrosomal Protein 350
DNAJC11	DnaJ Heat Shock Protein Family (Hsp40) Member C11
IL16	Interleukin 16
SNAPIN	SNAP Associated Protein
SPART	Spartin
DNAJB4	DnaJ Heat Shock Protein Family (Hsp40) Member B4
GSK3A	Glycogen Synthase Kinase 3 Alpha
GPX1	Glutathione Peroxidase 1
IFITM1	Interferon Induced Transmembrane Protein 1
FHL2	Four And A Half LIM Domains 2
KEAP1	Kelch Like ECH Associated Protein 1
ENPEP	Glutamyl Aminopeptidase
RDX	Radixin
CLTC	Clathrin Heavy Chain
IRF1	Interferon Regulatory Factor 1
GPHN	Gephyrin
PPIB	Peptidylprolyl Isomerase B
DYM	Dymeclin
PSMD1	Proteasome 26S Subunit, Non-ATPase 1
TM9SF2	Transmembrane 9 Superfamily Member 2
NEFL	Neurofilament Light Chain
MOV10	Mov10 RISC Complex RNA Helicase
ETFA	Electron Transfer Flavoprotein Subunit Alpha
KPNA4	Karyopherin Subunit Alpha 4
KAT2B	Lysine Acetyltransferase 2B
MYO18A	Myosin XVIIIA
IFNAR1	Interferon Alpha And Beta Receptor Subunit 1
PEX1	Peroxisomal Biogenesis Factor 1
ZMPSTE24	Zinc Metallopeptidase STE24
GC	GC Vitamin D Binding Protein
CUL1	Cullin 1
SPTAN1	Spectrin Alpha, Non-Erythrocytic 1
AKAP8L	A-Kinase Anchoring Protein 8 Like
TYSND1	Trypsin Like Peroxisomal Matrix Peptidase 1
CEP250	Centrosomal Protein 250
ZBTB16	Zinc Finger And BTB Domain Containing 16
BRD2	Bromodomain Containing 2
DDB1	Damage Specific DNA Binding Protein 1
EXOSC3	Exosome Component 3
KRT19	Keratin 19
EXOSC5	Exosome Component 5
C9orf72	C9orf72-SMCR8 Complex Subunit
LOC118966792	DACE2 Interferon-Inducible Promoter Region
IMPDH2	Inosine Monophosphate Dehydrogenase 2
RNF5	Ring Finger Protein 5
CUL2	Cullin 2
GNB1	G Protein Subunit Beta 1
VPS11	VPS11 Core Subunit Of CORVET And HOPS Complexes
ADAM9	ADAM Metallopeptidase Domain 9
GOLGA2	Golgin A2
TERF1	Telomeric Repeat Binding Factor 1
HLA-E	Major Histocompatibility Complex, Class I, E
PIK3CB	Phosphatidylinositol-4,5-Bisphosphate 3-Kinase Catalytic Subunit Beta
SMOC1	SPARC Related Modular Calcium Binding 1
TIRAP	TIR Domain Containing Adaptor Protein
PIGT	Phosphatidylinositol Glycan Anchor Biosynthesis Class T
ATF6	Activating Transcription Factor 6
HOOK1	Hook Microtubule Tethering Protein 1
ERC1	ELKS/RAB6-Interacting/CAST Family Member 1
MSH6	MutS Homolog 6
BAD	BCL2 Associated Agonist Of Cell Death
GID8	GID Complex Subunit 8 Homolog
CAPN1	Calpain 1
G3BP2	G3BP Stress Granule Assembly Factor 2
DNAJC19	DnaJ Heat Shock Protein Family (Hsp40) Member C19
FKBP1A	FKBP Prolyl Isomerase 1A
STOM	Stomatin
GARS1	Glycyl-TRNA Synthetase 1
PSMD8	Proteasome 26S Subunit, Non-ATPase 8
F2RL1	F2R Like Trypsin Receptor 1
LMAN2	Lectin, Mannose Binding 2
TUBA1B	Tubulin Alpha 1b
PRKAR2A	Protein Kinase CAMP-Dependent Type II Regulatory Subunit Alpha
KRT8	Keratin 8
MFGE8	Milk Fat Globule EGF And Factor V/VIII Domain Containing
PLD3	Phospholipase D Family Member 3
ATP6AP1	ATPase H+ Transporting Accessory Protein 1
IFITM2	Interferon Induced Transmembrane Protein 2
TNPO3	Transportin 3
SUN2	Sad1 And UNC84 Domain Containing 2
AATF	Apoptosis Antagonizing Transcription Factor
RALA	RAS Like Proto-Oncogene A
MOGS	Mannosyl-Oligosaccharide Glucosidase
FTL	Ferritin Light Chain
TPM4	Tropomyosin 4
HPSE	Heparanase
PRSS2	Serine Protease 2
ATP6AP2	ATPase H+ Transporting Accessory Protein 2
CIT	Citron Rho-Interacting Serine/Threonine Kinase
DCAF7	DDB1 And CUL4 Associated Factor 7
SLC40A1	Solute Carrier Family 40 Member 1
CGAS	Cyclic GMP-AMP Synthase
RPS20	Ribosomal Protein S20
NGLY1	N-Glycanase 1
ZC3HAV1	Zinc Finger CCCH-Type Containing, Antiviral 1
SELENOS	Selenoprotein S
MYCBP2	MYC Binding Protein 2
FUT3	Fucosyltransferase 3 (Lewis Blood Group)
PITRM1	Pitrilysin Metallopeptidase 1
PIK3C3	Phosphatidylinositol 3-Kinase Catalytic Subunit Type 3
INTS4	Integrator Complex Subunit 4
FABP2	Fatty Acid Binding Protein 2
NUP214	Nucleoporin 214
YIF1A	Yip1 Interacting Factor Homolog A, Membrane Trafficking Protein
ERP44	Endoplasmic Reticulum Protein 44
TIMM29	Translocase Of Inner Mitochondrial Membrane 29
CEP128	Centrosomal Protein 128
MTARC1	Mitochondrial Amidoxime Reducing Component 1
STC2	Stanniocalcin 2
ICAM2	Intercellular Adhesion Molecule 2
COPG1	COPI Coat Complex Subunit Gamma 1
CEP43	Centrosomal Protein 43
ATP6V1A	ATPase H+ Transporting V1 Subunit A
EXOSC2	Exosome Component 2
PIGG	Phosphatidylinositol Glycan Anchor Biosynthesis Class G
TOR1AIP1	Torsin 1A Interacting Protein 1
ALDH9A1	Aldehyde Dehydrogenase 9 Family Member A1
MIR148A	MicroRNA 148a
DDAH2	Dimethylarginine Dimethylaminohydrolase 2
PRMT1	Protein Arginine Methyltransferase 1
ATR	ATR Serine/Threonine Kinase
NEDD8	NEDD8 Ubiquitin Like Modifier
ATP5MG	ATP Synthase Membrane Subunit G
GGCX	Gamma-Glutamyl Carboxylase
SAA1	Serum Amyloid A1
MYOM2	Myomesin 2
NDUFAF2	NADH:Ubiquinone Oxidoreductase Complex Assembly Factor 2
CXCR6	C-X-C Motif Chemokine Receptor 6
TCF12	Transcription Factor 12
RACK1	Receptor For Activated C Kinase 1
AKAP8	A-Kinase Anchoring Protein 8
ICAM3	Intercellular Adhesion Molecule 3
CHPF	Chondroitin Polymerizing Factor
RAB10	RAB10, Member RAS Oncogene Family
DROSHA	Drosha Ribonuclease III
SLC30A9	Solute Carrier Family 30 Member 9
RPS17	Ribosomal Protein S17
ORAI1	ORAI Calcium Release-Activated Calcium Modulator 1
NEDD1	NEDD1 Gamma-Tubulin Ring Complex Targeting Factor
BZW2	Basic Leucine Zipper And W2 Domains 2
ASCC1	Activating Signal Cointegrator 1 Complex Subunit 1
PDE4DIP	Phosphodiesterase 4D Interacting Protein
ERO1A	Endoplasmic Reticulum Oxidoreductase 1 Alpha
LARP1	La Ribonucleoprotein 1, Translational Regulator
SCCPDH	Saccharopine Dehydrogenase (Putative)
NUP88	Nucleoporin 88
XPO1	Exportin 1
MTCH1	Mitochondrial Carrier 1
RAB14	RAB14, Member RAS Oncogene Family
CEP135	Centrosomal Protein 135
PTGES2	Prostaglandin E Synthase 2
LARP7	La Ribonucleoprotein 7, Transcriptional Regulator
NUP62	Nucleoporin 62
PDZD11	PDZ Domain Containing 11
LPA	Lipoprotein(A)
GOLGA3	Golgin A3
SNIP1	Smad Nuclear Interacting Protein 1
DDX21	DExD-Box Helicase 21
EXOSC8	Exosome Component 8
PVR	PVR Cell Adhesion Molecule
RMND5A	Required For Meiotic Nuclear Division 5 Homolog A
CNTRL	Centriolin
LATS1	Large Tumor Suppressor Kinase 1
UMPS	Uridine Monophosphate Synthetase
PPIL3	Peptidylprolyl Isomerase Like 3
EDEM3	ER Degradation Enhancing Alpha-Mannosidase Like Protein 3
MYO5A	Myosin VA
FKBP10	FKBP Prolyl Isomerase 10
PRKAR2B	Protein Kinase CAMP-Dependent Type II Regulatory Subunit Beta
TIMM10	Translocase Of Inner Mitochondrial Membrane 10
CCND3	Cyclin D3
ESM1	Endothelial Cell Specific Molecule 1
AQP1	Aquaporin 1 (Colton Blood Group)
EIF4H	Eukaryotic Translation Initiation Factor 4H
FAM98A	Family With Sequence Similarity 98 Member A
TPP2	Tripeptidyl Peptidase 2
PSME3	Proteasome Activator Subunit 3
SIGLEC1	Sialic Acid Binding Ig Like Lectin 1
AP2A2	Adaptor Related Protein Complex 2 Subunit Alpha 2
CKB	Creatine Kinase B
P2RX7	Purinergic Receptor P2X 7
PSMC6	Proteasome 26S Subunit, ATPase 6
RAPGEF3	Rap Guanine Nucleotide Exchange Factor 3
TPSAB1	Tryptase Alpha/Beta 1
ATF4	Activating Transcription Factor 4
RELB	RELB Proto-Oncogene, NF-KB Subunit
TIMM8B	Translocase Of Inner Mitochondrial Membrane 8 Homolog B
AFP	Alpha Fetoprotein
POLR2B	RNA Polymerase II Subunit B
ZNRD2	Zinc Ribbon Domain Containing 2
SUCLA2	Succinate-CoA Ligase ADP-Forming Subunit Beta
SLC44A2	Solute Carrier Family 44 Member 2
MAT2B	Methionine Adenosyltransferase 2B
AP2M1	Adaptor Related Protein Complex 2 Subunit Mu 1
BCL2L2	BCL2 Like 2
FNDC5	Fibronectin Type III Domain Containing 5
SLC39A14	Solute Carrier Family 39 Member 14
TJP1	Tight Junction Protein 1
RAB2A	RAB2A, Member RAS Oncogene Family
WLS	Wnt Ligand Secretion Mediator
GGH	Gamma-Glutamyl Hydrolase
AMFR	Autocrine Motility Factor Receptor
CHMP2B	Charged Multivesicular Body Protein 2B
POGLUT3	Protein O-Glucosyltransferase 3
CLCC1	Chloride Channel CLIC Like 1
USP54	Ubiquitin Specific Peptidase 54
VDAC2	Voltage Dependent Anion Channel 2
RAB5C	RAB5C, Member RAS Oncogene Family
CHPF2	Chondroitin Polymerizing Factor 2
ATP1B1	ATPase Na+/K+ Transporting Subunit Beta 1
TLR8	Toll Like Receptor 8
LAG3	Lymphocyte Activating 3
POGLUT2	Protein O-Glucosyltransferase 2
MDN1	Midasin AAA ATPase 1
GRIPAP1	GRIP1 Associated Protein 1
TBKBP1	TBK1 Binding Protein 1
TIMM9	Translocase Of Inner Mitochondrial Membrane 9
TIMM10B	Translocase Of Inner Mitochondrial Membrane 10B
JAKMIP1	Janus Kinase And Microtubule Interacting Protein 1
CCDC86	Coiled-Coil Domain Containing 86
MACROH2A2	MacroH2A.2 Histone
TLE1	TLE Family Member 1, Transcriptional Corepressor
DYNC1I2	Dynein Cytoplasmic 1 Intermediate Chain 2
TFR2	Transferrin Receptor 2
PRDX5	Peroxiredoxin 5
ADAMTS1	ADAM Metallopeptidase With Thrombospondin Type 1 Motif 1
FPR1	Formyl Peptide Receptor 1
SDF2	Stromal Cell Derived Factor 2
SEPSECS	Sep (O-Phosphoserine) TRNA:Sec (Selenocysteine) TRNA Synthase
KLRC1	Killer Cell Lectin Like Receptor C1
GFER	Growth Factor, Augmenter Of Liver Regeneration
UBAP2L	Ubiquitin Associated Protein 2 Like
SLC30A7	Solute Carrier Family 30 Member 7
EMC1	ER Membrane Protein Complex Subunit 1
BCKDK	Branched Chain Keto Acid Dehydrogenase Kinase
NDEL1	NudE Neurodevelopment Protein 1 Like 1
MPHOSPH10	M-Phase Phosphoprotein 10
APOL1	Apolipoprotein L1
RPL36	Ribosomal Protein L36
SLC6A20	Solute Carrier Family 6 Member 20
ENTPD1	Ectonucleoside Triphosphate Diphosphohydrolase 1
COQ8B	Coenzyme Q8B
RNF41	Ring Finger Protein 41
REEP6	Receptor Accessory Protein 6
FKBP7	FKBP Prolyl Isomerase 7
ZNF318	Zinc Finger Protein 318
EEF1A2	Eukaryotic Translation Elongation Factor 1 Alpha 2
CSNK1A1	Casein Kinase 1 Alpha 1
FUCA2	Alpha-L-Fucosidase 2
CEP68	Centrosomal Protein 68
CLIP1	CAP-Gly Domain Containing Linker Protein 1
OS9	OS9 Endoplasmic Reticulum Lectin
FAM162A	Family With Sequence Similarity 162 Member A
MIR145	MicroRNA 145
MYO1E	Myosin IE
TUBGCP2	Tubulin Gamma Complex Associated Protein 2
AGPS	Alkylglycerone Phosphate Synthase
LCN1	Lipocalin 1
ERLEC1	Endoplasmic Reticulum Lectin 1
MIPOL1	Mirror-Image Polydactyly 1
PLEKHF2	Pleckstrin Homology And FYVE Domain Containing 2
WASHC4	WASH Complex Subunit 4
KDM5B	Lysine Demethylase 5B
PSMA2	Proteasome 20S Subunit Alpha 2
SPTLC1	Serine Palmitoyltransferase Long Chain Base Subunit 1
SNHG16	Small Nucleolar RNA Host Gene 16
TRIM59	Tripartite Motif Containing 59
MIB1	MIB E3 Ubiquitin Protein Ligase 1
PLEKHA5	Pleckstrin Homology Domain Containing A5
MARK1	Microtubule Affinity Regulating Kinase 1
RAE1	Ribonucleic Acid Export 1
ACSL3	Acyl-CoA Synthetase Long Chain Family Member 3
GTF2F2	General Transcription Factor IIF Subunit 2
NINL	Ninein Like
TRMT1	TRNA Methyltransferase 1
POFUT1	Protein O-Fucosyltransferase 1
MRPS2	Mitochondrial Ribosomal Protein S2
CEP112	Centrosomal Protein 112
ERGIC1	Endoplasmic Reticulum-Golgi Intermediate Compartment 1
PPIF	Peptidylprolyl Isomerase F
ATE1	Arginyltransferase 1
CNR2	Cannabinoid Receptor 2
CTCF	CCCTC-Binding Factor
KLRD1	Killer Cell Lectin Like Receptor D1
ERLIN1	ER Lipid Raft Associated 1
TUBGCP3	Tubulin Gamma Complex Associated Protein 3
LZTFL1	Leucine Zipper Transcription Factor Like 1
KPNA5	Karyopherin Subunit Alpha 5
HECTD1	HECT Domain E3 Ubiquitin Protein Ligase 1
TMOD1	Tropomodulin 1
MAP7D1	MAP7 Domain Containing 1
THTPA	Thiamine Triphosphatase
NAT14	N-Acetyltransferase 14 (Putative)
APLP2	Amyloid Beta Precursor Like Protein 2
CWC27	CWC27 Spliceosome Associated Cyclophilin
NNT	Nicotinamide Nucleotide Transhydrogenase
PCSK5	Proprotein Convertase Subtilisin/Kexin Type 5
RBM28	RNA Binding Motif Protein 28
POLA2	DNA Polymerase Alpha 2, Accessory Subunit
MEPCE	Methylphosphate Capping Enzyme
NUP210	Nucleoporin 210
TLE3	TLE Family Member 3, Transcriptional Corepressor
SREBF2	Sterol Regulatory Element Binding Transcription Factor 2
DDX10	DEAD-Box Helicase 10
ECPAS	Ecm29 Proteasome Adaptor And Scaffold
FKBP15	FKBP Prolyl Isomerase Family Member 15
NGDN	Neuroguidin
SARS1	Seryl-TRNA Synthetase 1
UNC13D	Unc-13 Homolog D
GOLGA7	Golgin A7
NUTF2	Nuclear Transport Factor 2
XCR1	X-C Motif Chemokine Receptor 1
DDX27	DEAD-Box Helicase 27
GCC1	GRIP And Coiled-Coil Domain Containing 1
UBAP2	Ubiquitin Associated Protein 2
SIRT5	Sirtuin 5
RFC2	Replication Factor C Subunit 2
COX5A	Cytochrome C Oxidase Subunit 5A
TUT7	Terminal Uridylyl Transferase 7
TLE5	TLE Family Member 5, Transcriptional Modulator
EIF2AK4	Eukaryotic Translation Initiation Factor 2 Alpha Kinase 4
CD3G	CD3g Molecule
FANCI	FA Complementation Group I
NARS2	Asparaginyl-TRNA Synthetase 2, Mitochondrial
MTMR3	Myotubularin Related Protein 3
PEX19	Peroxisomal Biogenesis Factor 19
RAP1GDS1	Rap1 GTPase-GDP Dissociation Stimulator 1
ITM2B	Integral Membrane Protein 2B
ALG11	ALG11 Alpha-1,2-Mannosyltransferase
GRPEL1	GrpE Like 1, Mitochondrial
QSOX2	Quiescin Sulfhydryl Oxidase 2
SAAL1	Serum Amyloid A Like 1
PRRC2B	Proline Rich Coiled-Coil 2B
LNX2	Ligand Of Numb-Protein X 2
TNRC6B	Trinucleotide Repeat Containing Adaptor 6B
PMPCA	Peptidase, Mitochondrial Processing Subunit Alpha
PMPCB	Peptidase, Mitochondrial Processing Subunit Beta
ERCC3	ERCC Excision Repair 3, TFIIH Core Complex Helicase Subunit
RBMS1	RNA Binding Motif Single Stranded Interacting Protein 1
UBQLN1	Ubiquilin 1
ARFGEF2	ADP Ribosylation Factor Guanine Nucleotide Exchange Factor 2
GCC2	GRIP And Coiled-Coil Domain Containing 2
HS6ST2	Heparan Sulfate 6-O-Sulfotransferase 2
DOCK6	Dedicator Of Cytokinesis 6
ERO1B	Endoplasmic Reticulum Oxidoreductase 1 Beta
NXF1	Nuclear RNA Export Factor 1
HEATR3	HEAT Repeat Containing 3
MRPS25	Mitochondrial Ribosomal Protein S25
SBNO1	Strawberry Notch Homolog 1
RNASEL	Ribonuclease L
GORASP1	Golgi Reassembly Stacking Protein 1
TM2D3	TM2 Domain Containing 3
SLC6A15	Solute Carrier Family 6 Member 15
CRTC3	CREB Regulated Transcription Coactivator 3
KMT2B	Lysine Methyltransferase 2B
NUP54	Nucleoporin 54
HSBP1	Heat Shock Factor Binding Protein 1
PRIM1	DNA Primase Subunit 1
FBXL12	F-Box And Leucine Rich Repeat Protein 12
ARL6IP6	ADP Ribosylation Factor Like GTPase 6 Interacting Protein 6
MRPS27	Mitochondrial Ribosomal Protein S27
TARS2	Threonyl-TRNA Synthetase 2, Mitochondrial
RSL24D1	Ribosomal L24 Domain Containing 1
BDKRB1	Bradykinin Receptor B1
PRG2	Proteoglycan 2, Pro Eosinophil Major Basic Protein
UGGT2	UDP-Glucose Glycoprotein Glucosyltransferase 2
LAP3	Leucine Aminopeptidase 3
CISD3	CDGSH Iron Sulfur Domain 3
SLC27A2	Solute Carrier Family 27 Member 2
ZYG11B	Zyg-11 Family Member B, Cell Cycle Regulator
CLEC4D	C-Type Lectin Domain Family 4 Member D
HS2ST1	Heparan Sulfate 2-O-Sulfotransferase 1
MRPS5	Mitochondrial Ribosomal Protein S5
NUP58	Nucleoporin 58
CD46	CD46 Molecule
UNC93B1	Unc-93 Homolog B1, TLR Signaling Regulator
SNAP47	Synaptosome Associated Protein 47
ZC3H7A	Zinc Finger CCCH-Type Containing 7A
BRAT1	BRCA1 Associated ATM Activator 1
FAH	Fumarylacetoacetate Hydrolase
TBCA	Tubulin Folding Cofactor A
ATP13A3	ATPase 13A3
CLIP4	CAP-Gly Domain Containing Linker Protein Family Member 4
KLF2	Kruppel Like Factor 2
DDOST	Dolichyl-Diphosphooligosaccharide--Protein Glycosyltransferase Non-Catalytic Subunit
ITGA1	Integrin Subunit Alpha 1
DHX37	DEAH-Box Helicase 37
USP10	Ubiquitin Specific Peptidase 10
CYB5B	Cytochrome B5 Type B
ERG	ETS Transcription Factor ERG
DCP1A	Decapping MRNA 1A
FASTKD5	FAST Kinase Domains 5
SPATA5L1	Spermatogenesis Associated 5 Like 1
DCAKD	Dephospho-CoA Kinase Domain Containing
ZC3H18	Zinc Finger CCCH-Type Containing 18
SMURF2	SMAD Specific E3 Ubiquitin Protein Ligase 2
FAM8A1	Family With Sequence Similarity 8 Member A1
CD74	CD74 Molecule
ERAP1	Endoplasmic Reticulum Aminopeptidase 1
BICD1	BICD Cargo Adaptor 1
RNASEH1	Ribonuclease H1
MOV10L1	Mov10 Like RISC Complex RNA Helicase 1
CXCL6	C-X-C Motif Chemokine Ligand 6
KPNA6	Karyopherin Subunit Alpha 6
ARF5	ADP Ribosylation Factor 5
SHBG	Sex Hormone Binding Globulin
CRKL	CRK Like Proto-Oncogene, Adaptor Protein
INHBE	Inhibin Subunit Beta E
TBL2	Transducin Beta Like 2
TRAF3IP2	TRAF3 Interacting Protein 2
ABCB11	ATP Binding Cassette Subfamily B Member 11
REEP5	Receptor Accessory Protein 5
ALG5	ALG5 Dolichyl-Phosphate Beta-Glucosyltransferase
KAT2A	Lysine Acetyltransferase 2A
SARM1	Sterile Alpha And TIR Motif Containing 1
AHSG	Alpha 2-HS Glycoprotein
GOT1	Glutamic-Oxaloacetic Transaminase 1
RABEP1	Rabaptin, RAB GTPase Binding Effector Protein 1
ZDHHC5	Zinc Finger DHHC-Type Palmitoyltransferase 5
AARS1	Alanyl-TRNA Synthetase 1
ABCF1	ATP Binding Cassette Subfamily F Member 1
SLC25A21	Solute Carrier Family 25 Member 21
NOL10	Nucleolar Protein 10
RRP9	Ribosomal RNA Processing 9, U3 Small Nucleolar RNA Binding Protein
NPEPPS	Aminopeptidase Puromycin Sensitive
LARP4B	La Ribonucleoprotein 4B
GNAI1	G Protein Subunit Alpha I1
MGAT1	Alpha-1,3-Mannosyl-Glycoprotein 2-Beta-N-Acetylglucosaminyltransferase
PELO	Pelota MRNA Surveillance And Ribosome Rescue Factor
COLGALT1	Collagen Beta(1-O)Galactosyltransferase 1
GOLGA5	Golgin A5
PRIM2	DNA Primase Subunit 2
SLU7	SLU7 Homolog, Splicing Factor
MID2	Midline 2
CNBP	CCHC-Type Zinc Finger Nucleic Acid Binding Protein
PF4	Platelet Factor 4
PUSL1	Pseudouridine Synthase Like 1
METTL16	Methyltransferase 16, N6-Methyladenosine
PIK3R2	Phosphoinositide-3-Kinase Regulatory Subunit 2
GNG5	G Protein Subunit Gamma 5
SLC29A1	Solute Carrier Family 29 Member 1 (Augustine Blood Group)
ATP2A3	ATPase Sarcoplasmic/Endoplasmic Reticulum Ca2+ Transporting 3
ZNF503	Zinc Finger Protein 503
FOXRED2	FAD Dependent Oxidoreductase Domain Containing 2
OSGEP	O-Sialoglycoprotein Endopeptidase
CXCL3	C-X-C Motif Chemokine Ligand 3
RBM41	RNA Binding Motif Protein 41
C1orf50	Chromosome 1 Open Reading Frame 50
TMEM106B	Transmembrane Protein 106B
CAVIN1	Caveolae Associated Protein 1
NUDT2	Nudix Hydrolase 2
IFI44	Interferon Induced Protein 44
MIR320A	MicroRNA 320a
CFD	Complement Factor D
MAN2B2	Mannosidase Alpha Class 2B Member 2
IFNL2	Interferon Lambda 2
NTNG1	Netrin G1
CD151	CD151 Molecule (Raph Blood Group)
NMD3	NMD3 Ribosome Export Adaptor
GNB2	G Protein Subunit Beta 2
ERVW-1	Endogenous Retrovirus Group W Member 1, Envelope
IFNL3	Interferon Lambda 3
ALDH18A1	Aldehyde Dehydrogenase 18 Family Member A1
RHOB	Ras Homolog Family Member B
PYDC1	Pyrin Domain Containing 1
SPI1	Spi-1 Proto-Oncogene
RARS2	Arginyl-TRNA Synthetase 2, Mitochondrial
ZC3H12A	Zinc Finger CCCH-Type Containing 12A
MSR1	Macrophage Scavenger Receptor 1
KHNYN	KH And NYN Domain Containing
MGAT2	Alpha-1,6-Mannosyl-Glycoprotein 2-Beta-N-Acetylglucosaminyltransferase
CLTRN	Collectrin, Amino Acid Transport Regulator
NCOA7	Nuclear Receptor Coactivator 7
RPN2	Ribophorin II
LGALS8	Galectin 8
ANXA11	Annexin A11
PIK3C2B	Phosphatidylinositol-4-Phosphate 3-Kinase Catalytic Subunit Type 2 Beta
ELAVL2	ELAV Like RNA Binding Protein 2
ERAP2	Endoplasmic Reticulum Aminopeptidase 2
TNNI1	Troponin I1, Slow Skeletal Type
DIS3	DIS3 Homolog, Exosome Endoribonuclease And 3'-5' Exoribonuclease
TMEM233	Transmembrane Protein 233
CBLB	Cbl Proto-Oncogene B
HMOX2	Heme Oxygenase 2
PRKCSH	Protein Kinase C Substrate 80K-H
TAS2R1	Taste 2 Receptor Member 1
UBE2J1	Ubiquitin Conjugating Enzyme E2 J1
CCR9	C-C Motif Chemokine Receptor 9
LOC117600004	CTSL Promoter Region
LOC117134611	TMPRSS2 -17 Kb Enhancer
LOC117135104	TMPRSS2 E3 Enhancer
LOC117135105	TMPRSS2 E4 Enhancer
LOC117134605	TMPRSS2 Repressive Element NBS1
LOC117134606	TMPRSS2 Repressive Element NBS2
LOC117134607	TMPRSS2 Repressive Element NBS4
ASGR1	Asialoglycoprotein Receptor 1
EXOC6	Exocyst Complex Component 6
HPGDS	Hematopoietic Prostaglandin D Synthase
METTL3	Methyltransferase 3, N6-Adenosine-Methyltransferase Complex Catalytic Subunit
RFWD3	Ring Finger And WD Repeat Domain 3
RAPGEF4	Rap Guanine Nucleotide Exchange Factor 4
CEP192-DT	CEP192 Divergent Transcript
MAS1	MAS1 Proto-Oncogene, G Protein-Coupled Receptor
COG4	Component Of Oligomeric Golgi Complex 4
OR8U9	Olfactory Receptor Family 8 Subfamily U Member 9
C8G	Complement C8 Gamma Chain

## Sheet: D_9884
Table S2. NRICM101 chemicals and COVID-19 related gene sets
COVID-19 related 9884 gene/protein from CTD
Gene Symbol	Gene ID
CCL2	6347
IL6	3569
TNF	7124
CXCL8	3576
IL10	3586
IL1B	3553
IL2	3558
AGT	183
CCL3	6348
CXCL10	3627
IL7	3574
UGCG	7357
MUC1	4582
CCR2	729230
CSF3	1440
BTK	695
CRP	1401
LZTFL1	54585
TMPRSS2	7113
PLSCR1	5359
IL2RA	3559
CD209	30835
TMPRSS4	56649
TMEM106B	54664
IFNAR2	3455
ICAM5	7087
IL10RB	3588
ATP11A	23250
BCL11A	53335
SELE	6401
ABO	28
F8	2157
FUT2	2524
HCK	3055
TYK2	7297
ACE2	59272
BSG	682
TP53	7157
NFKBIA	4792
RELA	5970
NFKB1	4790
NOS2	4843
CASP8	841
ABCB1	5243
CASP3	836
PCNA	5111
AKT1	207
BAX	581
CDKN1A	1026
BBC3	27113
SQSTM1	8878
ICAM1	3383
SERPINE1	5054
SOD2	6648
IL1A	3552
FOS	2353
IFNG	3458
TGFB1	7040
PPARG	5468
COL1A1	1277
HSPA5	3309
GPT	2875
CCND1	595
CYP3A4	1576
ESR1	2099
CTSL	1514
BECN1	8678
STAT3	6774
NR1H4	9971
SRC	6714
CPT1A	1374
MCL1	4170
CDH1	999
HMOX1	3162
MAP1LC3B	81631
BCL2L1	598
BCL2	596
ABCC2	1244
CD36	948
STAT1	6772
PARP1	142
MYC	4609
GLB1	2720
VEGFA	7422
ACTA2	59
NOS3	4846
CS	1431
BAK1	578
HIF1A	3091
ALB	213
RUNX2	860
MT2A	4502
MAP2K1	5604
CTSK	1513
PPARA	5465
CYP27A1	1593
MYH7	4625
LEP	3952
TLR4	7099
RB1	5925
FABP5	2171
MMP9	4318
MAP2	4133
CREB1	1385
CASP7	840
MMP2	4313
MAPK8	5599
CAT	847
EDN1	1906
INS1	16333
CASP9	842
PTGS2	5743
APP	351
CASP12	100506742
CTNNB1	1499
DDIT3	1649
MAP1LC3A	84557
CYP2D6	1565
ABCB11	8647
FAS	355
HSF1	3297
CCNA2	890
MKI67	4288
CYP2C9	1559
ABCB1A	18671
EIF2S1	1965
IL4	3565
CYP3A23-3A1	25642
RAF1	5894
NFE2L2	4780
TIMP2	7077
CTSB	1508
CCND2	894
SPIRE1	56907
NCF2	4688
EIF4H	7458
ACOX1	51
CADPS	8618
JUN	3725
RO60	6738
EGFR	1956
CYBB	1536
MAPK3	5595
MAPK1	5594
MAPT	4137
BDNF	627
CXCL1	2919
SCD1	20249
EEF1A1	1915
COL3A1	1281
MTOR	2475
COL1A2	1278
MTTP	4547
TRIB3	57761
CD74	972
CEBPA	1050
MT1M	4499
CYP7A1	1581
GSR	2936
PENK	5179
VIM	7431
NR3C1	2908
CYP1B1	1545
FASLG	356
MIR379	494328
HAVCR1	26762
FASN	2194
RCN2	5955
BIRC5	332
CYP2E1	1571
MYLK	4638
VDAC1	7416
GJA1	2697
CYP1A2	1544
FABP4	2167
MIR151	387169
IGF1	3479
ATF4	468
PRMT5	10419
CSE1L	1434
ABCB1B	18669
GSK3B	2932
KRT19	3880
MBP	4155
NR1H3	10062
PPT1	5538
MYH11	4629
IL12B	3593
POLR2A	5430
SOD1	6647
ATP1A3	478
PPM1B	5495
RAC1	5879
MPST	4357
BGLAP	632
LMNA	4000
CCNE1	898
IGF2	3481
HK2	3099
PDGFB	5155
CEBPB	1051
REN	5972
SNAI1	6615
STAT4	6775
RHEB	6009
MAL	4118
NEDD4	4734
OPTN	10133
DYNC1H1	1778
ACADS	35
SLC39A10	57181
CYP2B10	13088
BNIP3	664
MYH10	4628
IL17A	3605
HSPA1B	3304
CCL9	20308
NCF1	653361
NPPB	4879
FOXO1	2308
PTPRD	5789
GLUL	2752
TYMS	7298
TNFAIP3	7128
CCL5	6352
OCLN	100506658
AR	367
HGF	3082
MIR31	407035
CXCL2	2920
CYP4A10	13117
HMGCR	3156
POSTN	10631
NDRG1	10397
YAP1	10413
ABCB4	5244
ALDH1B1	219
HSPA1L	3305
TJP1	7082
ELK1	2002
LAMB1	3912
ACADL	33
CYB5R3	1727
ACTB	60
MIR10B	406903
ITGAM	3684
NQO2	4835
MT1	17748
CDKN1B	1027
TOP1	7150
EIF4EBP1	1978
FN1	2335
MYH6	4624
SREBF1	6720
GEM	2669
IFNB1	3456
KDR	3791
INTS3	65123
GADD45A	1647
PRKCA	5578
PTK2B	2185
CLNS1A	1207
HNRNPA1	3178
AHCY	191
ITGAV	3685
RGS18	64407
TARDBP	23435
HSP90AA1	3320
ERGIC3	51614
PRPSAP2	5636
CTSD	1509
GPX1	2876
ACACB	32
HK1	3098
CAMK2A	815
ZMPSTE24	10269
H2AX	3014
NFATC1	4772
HNF1BB	324283
SUR-7	181707
PER3	8863
COG1	9382
LAMC2	3918
ABCC4	10257
CYP1A1	1543
U2AF2	11338
ANGPTL6	83854
APOA1	335
GOLGA3	2802
CAPN1	823
PDIA6	10130
TPM4	7171
SLC18A2	6571
ERCC1	2067
LRP1	4035
RNY5	6090
CYP8B1	1582
EGR1	1958
MARCKS	4082
PLPBP	11212
VIPR2	7434
AANAT2	30685
ARHGAP42A	566275
CDF-1	180923
MMP1	4312
PINK1	65018
RAB7A	7879
PRL	5617
PRKN	5071
SLC7A11	23657
CCNB1	891
NOB1	28987
SFN	2810
VPS45	11311
MBOAT7	79143
PRLR	5618
RPL35	11224
GATA4	2626
ACTA1	58
MIR29C	407026
PRDX6	9588
TFRC	7037
RNY3	6085
UCHL1	7345
FTL	2512
PGD	5226
PDCD4	27250
KIF20A	10112
ARID3A	1820
FBXO32	114907
MTMR6	9107
DEF6	50619
IGSF11	152404
AQP1	358
CAMSAP2	23271
FKBP3	2287
GAK	2580
ARPC5L	81873
G6PD	2539
SCFD2	152579
MFF	56947
ATF2	1386
SCHIP1	29970
ART3	419
SLC30A2	7780
CSF2	1437
ATP1A1	476
LARP4B	23185
SIN3A	25942
CXCL5	6374
IL12RB2	3595
LPL	4023
COL4A1	1282
DAP3	7818
ENO2	2026
TSC22D1	8848
RBM15	64783
NPPC	4880
PTEN	5728
SCCPDH	51097
ATP2C1	27032
BRD8	10902
EHHADH	1962
GATAD2A	54815
PTGES2	80142
SNU13	4809
ME2	4200
NDC1	55706
ITPR1	3708
SEMA4B	10509
ALPI	248
GCLC	2729
S100A4	6275
CKB	1152
EIF4G3	8672
CSNK2B	1460
ACER2	340485
MAP2K2	5605
PFKFB2	5208
RGS19	10287
MYEF2	50804
UPF1	5976
WDR26	80232
APEX1	328
CELSR3	1951
YPEL1	29799
CSF1	1435
ATP6V1C1	528
EHD3	30845
ETF1	2107
MCM2	4171
PSMD3	5709
FGF1	2246
BAZ1B	9031
COX8A	1351
IRF4	3662
OAS1	4938
ABCF2	10061
DDX6	1656
DHCR7	1717
EPN2	22905
PLA2G4A	5321
INTS6	26512
ATG5	9474
GLG1	2734
LAT2	7462
PKIA	5569
BID	637
AURKB	9212
GCNT1	2650
GRIN2B	2904
SLC2A2	6514
KRT16	3868
CTSA	5476
AP1G1	164
IMPA1	3612
RAB1A	5861
EGF	1950
TPP2	7174
EHD1	10938
EIF4G2	1982
MICAL1	64780
ANO1	55107
SESN2	83667
CNBP	7555
EDNRB	1910
AHSA1	10598
SLC12A5	57468
TRPV2	51393
NR4A2	4929
ABCC1	4363
PDGFRB	5159
LUC7L	55692
TOMM40	10452
WNK1	65125
NUP153	9972
RNY4	6086
KIF1A	547
PPP2R1B	5519
PTK2	5747
RBMX	27316
PZP	5858
FLT1	2321
CASP1	834
FOXO4	4303
COLEC12	81035
GPX4	2879
TIMP3	7078
PDX1	3651
AOC1	26
KRT8	3856
CSNK1D	1453
SEC23B	10483
AKT1S1	84335
CALR	811
NQO1	1728
PRKCB	5579
ANXA2	302
CHUK	1147
DNM2	1785
TRP53	22059
GNG2	54331
MPO	4353
PEA15	8682
PPM1A	5494
CDK2	1017
MTF1	4520
NOTCH1	4851
TGM2	7052
AGXT	189
COX6A2	1339
MLEC	9761
PTPRN	5798
APRT	353
MTNB	42424
ARL4C	10123
SPAG9	9043
RNY1	6084
CYP3A11	13112
GPX2	2877
TRPV6	55503
LONP1	9361
MIR34A	407040
PDP1	54704
ID1	3397
SPTLC2	9517
WIPF1	7456
ADM	133
APOB	338
C9ORF78	51759
EIF3C	8663
MIR155	406947
MMP13	4322
SYN2	6854
E2F1	1869
GSDME	1687
DRD4	1815
MRPS6	64968
TLR7	51284
BAIAP2	10458
IL4R	3566
MT1H	4496
RPS20	6224
STK39	27347
SYT1	6857
TOMM20	9804
LAMA4	3910
TESTIN	286916
IER3	8870
SOS1	6654
SPP1	6696
VMP1	81671
HSP70	652971
NOX4	50507
ATF3	467
CCNB2	9133
HBEGF	1839
TRPV1	7442
PKM	5315
CCT7	10574
CYP3A5	1577
GSTM3	2947
NR0B2	8431
UBE2H	7328
CALM3	808
S100G	795
SLC3A2	6520
MYD88	4615
CCN1	3491
CDK6	1021
SLC15A1	6564
SYNM	23336
ACADSB	36
PIK3C3	5289
UCP3	7352
CLCN3	1182
CYLD	1540
INS	3630
STX3	6809
TLR6	10333
CSNK1A1	1452
PDK4	5166
RPS7	6201
TLN1	7094
DICER1	23405
COX17	10063
PPP2R1A	5518
IL3	3562
MTB	249938
MTNA	41202
RGS1	5996
RPS6	6194
CHIL4	104183
PFKL	5211
PPARGC1A	10891
USP7	7874
IRF3	3661
DDX3X	1654
PABPC1	26986
BTG2	7832
CXADR	1525
TPD52	7163
UBE2I	7329
ALDH2	217
SCN5A	6331
PFKM	5213
TIMP1	7076
PSMA1	5682
PSMA4	5685
ADH5	128
SCARB1	949
TPT1	7178
EEF1G	1937
INCENP	3619
SPON1	10418
NLRP3	114548
CNN3	1266
GPC1	2817
P4HA2	8974
SERPINA3	12
TIA1	7072
ZFP617	170938
PRKCD	5580
CD14	929
MTHFD1	4522
PDLIM7	9260
GCLM	2730
IRS1	3667
PDK2	5164
PPM1D	8493
PRDM1	639
CDK1	983
SNCA	6622
C3	718
RAD23B	5887
NPHS1	4868
NR1I2	8856
TRAF2	7186
EIF4B	1975
MIR216B	100126319
ERN1	2081
RPS19	6223
GSTA4	2941
PRMT1	3276
IL1RN	3557
LMO7	4008
DEPTOR	64798
ADRB2	154
EGLN1	54583
CYCS	54205
EEF2K	29904
NFKBIE	4794
PPIF	10105
PPP1R10	5514
RRBP1	6238
KNL1	57082
MT1G	4495
ACE	1636
ACTC1	70
ALPL	249
ATM	472
FLNC	2318
MET	4233
SLC27A1	376497
FTH1	2495
ELN	2006
NASP	4678
MYOF	26509
PMAIP1	5366
TRAPPC2B	10597
CP	1356
EIF4A1	1973
FGF7	2252
HDAC6	10013
PA2G4	5036
VCAM1	7412
EIF2AK3	9451
GRB2	2885
IER5	51278
MBNL2	10150
AIFM1	9131
PTMA	5757
DDX58	23586
EFNB2	1948
ITGA3	3675
LIPE	3991
PSMC4	5704
HBP1	26959
MIR101B	724062
WT1	7490
C4B	721
CSNK2A1	1457
SCARB2	950
IGF1R	3480
KLF15	28999
RYR1	6261
SRSF5	6430
CDCA5	113130
PF4	5196
RPS6KA3	6197
TWIST1	7291
MT1E	4493
PSMC5	5705
LCK	3932
SEMA3C	10512
SORT1	6272
ZBTB20	26137
ALOX15	246
PROCR	10544
APOC3	345
IL15	3600
NOL3	8996
F3	2152
PCK1	5105
SLC5A1	6523
L1CAM	3897
RAC2	5880
SNAP25	6616
GPR6	2830
ASNS	440
CA14	23632
HYOU1	10525
MXD1	4084
NEFM	4741
ATP1A2	477
HSPD1	3329
NPC1	4864
DCLK1	9201
MIR433	574034
PAWR	5074
RTN4	57142
SMARCA4	6597
CACNA1C	775
HRNR	388697
CTTN	2017
GNRH3	360141
MIR154	406946
NPPA	4878
TSC2	7249
TNFRSF10B	8795
MIR497	574456
ACADVL	37
CD38	952
CXCL12	6387
CYP4B1	1580
PNPLA2	57104
COX4I1	1327
EGR3	1960
CLIC4	25932
DLG4	1742
GUCA2A	2980
KIFC1	3833
MVP	9961
RRAD	6236
VRTN	55237
ITPR3	3710
REN1	19701
SULT1A1	6817
ABCA1	19
CYP2C29	13095
C3ORF14	57415
GAPDH	2597
MIR217	406999
PLAT	5327
MAP3K1	4214
OPA1	4976
HMGA2	8091
HSPA8	3312
MYH9	4627
CALD1	800
NANOG	79923
DRD2	1813
GATA6	2627
GLDC	2731
ULK1	8408
BCL2A1	597
OGDH	4967
DGAT1	8694
LUM	4060
FOXE3	2301
KRT5	3852
NF1	4763
VCP	7415
DUSP10	11221
TGIF1	7050
ACSS2	55902
TNFRSF17	608
CYP2F1	1572
MIR21	406991
WNT4	54361
LAMP2	3920
NME1	4830
USP2	9099
GFAP	2670
PLG	5340
RCAN1	1827
CIDEC	63924
FKBP4	2288
HSPA4L	22824
RPS6KB1	6198
STAT6	6778
FGF21	26291
RPSA	3921
ART1	417
PML	5371
ACACA	31
ATF5	22809
PECAM1	5175
PROM1	8842
TAP1	6890
TRP63	22061
XBP1	7494
AVP	551
ENO3	2027
HADHA	3030
MIR195	406971
ANPEP	290
HSPB1	3315
LDLR	3949
ZEB2	9839
HEXB	3074
MMP7	4316
PLPP3	8613
TUBA4A	7277
HBB	3043
MAT2A	4144
NRF1	4899
TOP2A	7153
APOE	348
MIR451A	574411
MITF	4286
TNNT2	7139
EIF4E	1977
IL23R	149233
ITGB4	3691
MIR330	442902
MIR382	494331
S100B	6285
ALX3	257
CALM1	801
DCD	117159
HSPA1A	3303
FUNDC1	139341
ITGA6	3655
SLC35D3	340146
TPX2	22974
FOXB1	27023
SPTBN1	6711
ACOT1	641371
ACP5	54
EMP1	2012
SDC4	6385
ATG7	10533
IRF7	3665
FADS1	3992
GSTA5	221357
MCPT8	17231
NR1D2	9975
ACSL4	2182
CPT1B	1375
MCM7	4176
SLC16A3	9123
AGER	177
HSPA4	3308
IL1RAPL2	26280
MIR137	406928
ACO2	50
NES	10763
STIP1	10963
NCOA2	10499
IL24	11009
NT5E	4907
SPIC	121599
VEGFC	7424
NKX6-2	84504
DIABLO	56616
FOXL1	2300
GUCA2B	2981
MIR542	664617
RASD1	51655
SLC22A2	6582
TH	7054
POR	5447
SYP	6855
SLC30A1	7779
EFNA1	1942
NRBP1	29959
C18ORF25	147339
CDK4	1019
CKMT1A	548596
AICDA	57379
TTC22	55001
CLEC4N	56620
CYP2C11	29277
EGLN3	112399
GSTP1	2950
MIR324	442898
FADD	8772
KIF23	9493
NPM1	4869
SLC20A1	6574
TYR	7299
APOA4	337
CCL11	6356
EXOSC1	51013
MIR196B	442920
TUBAL3	79861
UGT1A1	54658
ABCC3	8714
ADIPOQ	9370
NTN3	4917
CCN2	1490
CD9	928
STC2	8614
CSN2	1447
AKT2	208
DCAF12L1	139170
E2F8	79733
GHR	2690
PTPN1	5770
SOX2	6657
BRK1	55845
ITK	3702
MGP	4256
MTHFD2	10797
ARNTL	406
GH1	2688
LRRC24	441381
MIR1224	100187716
MIR139	406931
POU5F1	5460
BUB1	699
GPNMB	10457
MMP23	26561
DNAJA1	3301
HSPB8	26353
TAF4	6874
UHRF1	29128
WIPI2	26100
GRK1	6011
SELP	6403
SLCO1C1	53919
ISG15	9636
MFN2	9927
TBCC	6903
MIEF2	125170
ABCG1	9619
MIR503	574506
NFATC2IP	84901
PDE12	201626
SOCS2	8835
THBD	7056
FBH1	84893
MIR425	494337
NUDT15	55270
PTTG1	9232
FBXO43	286151
HNF4A	3172
SIRT1	23411
SLC22A8	9376
TUBB3	10381
CDKN1C	1028
IDH1	3417
BAG3	9531
CCDC9	26093
CD19	930
CFAP53	220136
CHTOP	26097
CYP2B2	361523
HMG20A	10363
IRF2BP1	26145
PNMT	5409
MIR107	406901
MIR191	406966
ECH1	1891
MIR212	406994
S100A6	6277
ALAS1	211
CA5A	763
KRT9	3857
LEMD3	23592
NELFB	25920
WDR13	64743
ZCCHC3	85364
CYP2C8	1558
GZF1	64412
HMGB2	3148
CLCN7	1186
AMMECR1L	83607
FCER1A	2205
SLC39A3	29985
THRSP	7069
TXNDC12	51060
GGT7	2686
KLF9	687
MIR142	406934
OTUD5	55593
SLC22A1	6580
TAF1C	9013
CNMD	11061
OXA1L	5018
RETNLG	245195
NEFL	4747
STYX	6815
CYP4A3	298423
IRS2	8660
PDIA3	2923
CXCL9	4283
NRP1	8829
SPINK5	11005
KNG1	3827
PYGO1	26108
ASS1	445
CPT2	1376
EMID1	129080
KAT8	84148
PGK1	5230
RHOB	388
COL20A1	57642
MMP14	4323
SLC16A1	6566
BCORL1	63035
TEX10	54881
ADNP2	22850
DDX49	54555
FTO	79068
MRPL53	116540
MS4A6B	69774
PSMG3	84262
CYP3A2	266682
AAK1	22848
LNPK	80856
TXNRD1	7296
WIPF2	147179
ACADM	34
BCL2L15	440603
CD68	968
CHAMP1	283489
CHRD	8646
COMMD8	54951
DHFR	1719
METTL27	155368
SMAD2	4087
TFF1	7031
ANXA3	306
CLEC4A3	73149
FADS2	9415
PER2	8864
CA2	760
HDAC1	3065
MLST8	64223
TP53I11	9537
CCL20	6364
CCL25	6370
CYP26A1	1592
PANK4	55229
SLC1A2	6506
UBE2C	11065
VTA1	51534
FHIP2A	57700
GZMK	3003
KLRD1	3824
KRI1	65095
LRWD1	222229
MIR134	406924
MIR203	387199
MT1L	4500
NXPH1	30010
TFEB	7942
TMEM192	201931
EIF2B1	1967
KCNK12	56660
MCM5	4174
MTCL1	23255
NAMPT	10135
NHS	4810
ABCG2	9429
AVL9	23080
CARM1	10498
CCR9	10803
SLC12A9	56996
SPATS2	65244
TNPO3	23534
CRLF3	51379
DOLK	22845
EXOSC7	23016
JUND	3727
MIR145	406937
SLC10A1	6554
TNC	3371
UBE2Q1	55585
CLDN1	9076
MS4A1	931
EDA	1896
KCNA3	3738
MIR132	406921
SLAMF7	57823
ARNT	405
CUBN	8029
FOSB	2354
GST-4	177886
ISLR2	57611
MAPK9	5601
NACC1	112939
PIK3R4	30849
TTC9C	283237
USP28	57646
AP3B1	8546
CCDC124	115098
CCNE2	9134
EBF2	64641
GRIPAP1	56850
HSD11B1	3290
RAP2C	57826
RIPPLY3	53820
SLC9A6	10479
TMEM11	8834
ARHGAP27	201176
MUC4	4585
PDE1B	5153
UNC119	9094
CIP2A	57650
ALDOA	226
AP5Z1	9907
EDC3	80153
NCLN	56926
NODAL	4838
STX4	6810
TMEM184C	55751
AFP	174
ARMC1	55156
ATP2A2	488
CYBA	1535
DNAJC11	55735
FAF2	23197
MRPS9	64965
MTCH1	23787
VTI1B	10490
CEP95	90799
KCNH2	3757
KRT2	3849
MCM6	4175
MRPS36	92259
SLC12A1	6557
ZC3H7B	23264
BAG5	9529
DNAAF1	123872
DNAJB1	3337
EMC3	55831
GCN1	10985
NTRK2	4915
OCRL	4952
POLR2E	5434
SH3BP1	23616
SPG21	51324
TOE1	114034
TRIM21	6737
M6PR	4074
PACSIN1	29993
BTC	685
CFLAR	8837
DTX3	196403
HES1	3280
RPS6KB2	6199
TICAM2	353376
COPS5	10987
FAM120C	54954
HBA2	3040
MT1B	4490
PSAT1	29968
RASIP1	54922
SLC30A9	10463
SOX12	6666
ZIC3	7547
IL12A	3592
LRRC8E	80131
RAB11FIP5	26056
TXNDC9	10190
LGALS3	3958
PALM	5064
RAD51	5888
TNFSF11	8600
AQP2	359
BLK	640
MAB21L2	10586
MIR130A	406919
MIR183	406959
PIP4P1	90809
SAE1	10055
SULT2A2	100043194
ARL2	402
ERI1	90459
ISY1	57461
MORF4L1	10933
PAX8	7849
RANBP6	26953
RARA	5914
TMEM160	54958
IL32	9235
KLF6	1316
PAX2	5076
ACLY	47
BMP8B	656
HSPH1	10808
INSM1	3642
MIR214	406996
MIR30E	407034
MZF1	7593
NIPA1	123606
NPHS2	7827
PACC1	55248
SAMD8	142891
SYT4	6860
THAP1	55145
GFER	2671
GOLGA2	2801
INSR	3643
MPHOSPH8	54737
ARHGAP31	57514
FUBP3	8939
LSM12	124801
MINK1	50488
MRPL58	3396
MYL7	58498
PLIN2	123
POGZ	23126
SEC11A	23478
SSH2	85464
STMN3	50861
ISL1	3670
NPY	4852
TPM1	7168
MIR15B	406949
MT2	17750
PHGDH	26227
TMEM214	54867
TRHDE	29953
VPS8	23355
ADAMTSL2	9719
ARL6IP4	51329
CPSF1	29894
DTD1	92675
IGSF8	93185
JAK2	3717
LGALS7	3963
LRSAM1	90678
RHOT1	55288
SAFB2	9667
SLC6A3	6531
SNW1	22938
CXCL6	6372
CYP2D9	13105
GRSF1	2926
HPS5	11234
IL1R1	3554
MAGOHB	55110
MOB4	25843
PPP1R3G	648791
SRSF9	8683
TLR9	54106
POU4F2	5458
TREM1	54210
CDC20	991
CHMP4B	128866
MAP1S	55201
MAVS	57506
PARN	5073
SLC30A5	64924
TSNAX	7257
AASDHPPT	60496
HOXB2	3212
MYOM2	9172
NOS1	4842
ARCN1	372
PTS	5805
SLC30A4	7782
STRAP	11171
VPS33B	26276
DHX29	54505
RAB12	201475
TERT	7015
ISL2	64843
KCNG3	170850
MAML1	9794
MIR99A	407055
PRMT2	3275
SLC14A2	8170
TRIM11	81559
TXNIP	10628
JAK3	3718
MED23	9439
MT1A	4489
S100A9	6280
SUPV3L1	6832
TSR1	55720
COL2A1	1280
DYNLT1	6993
KRT80	144501
NUDT19	390916
SFMBT2	57713
CANT1	124583
FRS2	10818
CDX2	1045
CRIPT	9419
FABP1	2168
FAU	2197
IDI1	3422
MOG	4340
MYDGF	56005
POFUT2	23275
PYCR2	29920
SATB1	6304
STX6	10228
CRYZL1	9946
DCAF8	50717
GET1	7485
GSPT2	23708
RRP1	8568
STXBP5	134957
TMEM165	55858
TSPAN14	81619
WDR45B	56270
CLEC4D	338339
CSRNP2	81566
DDX23	9416
FEM1C	56929
PXK	54899
SCAMP5	192683
TMC4	147798
WDR46	9277
WNT2B	7482
BCAS2	10286
CD28	940
CLPTM1L	81037
ID2	3398
LEPROTL1	23484
MRPS17	51373
NEDD8	4738
PPHLN1	51535
PSMD9	5715
S100A16	140576
TM9SF2	9375
CEBPD	1052
CEP170	9859
CHMP2A	27243
COQ9	57017
MFAP3L	9848
MPHOSPH6	10200
NAPA	8775
PEG3	5178
PHPT1	29085
PLVAP	83483
POLD2	5425
PTPN23	25930
UBXN1	51035
YLPM1	56252
ATF6	22926
CD84	8832
CLIC6	54102
HSP90B1	7184
IL9	3578
MIB1	57534
MIR150	406942
SYNGR3	9143
TXN	7295
ATP6V1E1	529
GMPPA	29926
ITCH	83737
LECT2	3950
SLCO2B1	11309
TMEM14C	51522
TMEM39A	55254
CFDP1	10428
CORO6	84940
DDX50	79009
DYM	54808
EXOC8	149371
PFDN4	5203
PTPN22	26191
TMEM100	55273
TRIM29	23650
KRAS	3845
MAGT1	84061
MAS1	4142
NDUFB10	4716
OXSR1	9943
RAB21	23011
RGS11	8786
RORB	6096
SDF4	51150
TOM1	10043
BATF	10538
KLK8	11202
ZDHHC14	79683
ARL8A	127829
DDX20	11218
DNPEP	23549
EIF3M	10480
KMT2B	9757
MINPP1	9562
NCOA5	57727
PCNP	57092
SENP6	26054
SOX3	6658
SULT4A1	25830
TEAD1	7003
WAS	7454
WDR72	256764
IFT57	55081
IGFBP1	3484
MNT	4335
MRE11	4361
NUFIP2	57532
SEC24A	10802
SLC38A5	92745
STX16	8675
ARG1	383
XCL1	6375
ACTR1A	10121
BSPRY	54836
CGGBP1	8545
CLINT1	9685
CNOT7	29883
IWS1	55677
JCHAIN	3512
LRRC1	55227
MIR200B	406984
MIR221	407006
MMGT1	93380
RHO	6010
RIC8A	60626
SCYL1	57410
XRN1	54464
COX7A2L	9167
GNPAT	8443
MUC2	4583
NUDT16L1	84309
RBM22	55696
RPL38	6169
SP1	6667
IFNA1	3439
MGMT	4255
TAOK3	51347
AGO1	26523
DCAF7	10238
GTPBP1	9567
MAGEE1	57692
MIR192	406967
NUTF2	10204
PHC3	80012
PPP1R9B	84687
PPP6R3	55291
SLC39A1	27173
STT3B	201595
TF	7018
COPG1	22820
HLA-C	3107
JMY	133746
LRRC8A	56262
RMND5A	64795
SAP30	8819
SIL1	64374
SUGT1	10910
TAGLN3	29114
UBE2M	9040
ATG4B	23192
B3GALT6	126792
DOCK6	57572
EHBP1L1	254102
EIF3F	8665
EXOC7	23265
HIF1AN	55662
IARS2	55699
IL5	3567
MANSC1	54682
SLC35E1	79939
TOR1AIP1	26092
UBE2G1	7326
UBR1	197131
VPS33A	65082
ARFGEF2	10564
CLASP1	23332
GTF2A1	2957
HACD3	51495
ITPA	3704
MIR146A	406938
MTA2	9219
PRMT3	10196
SCG5	6447
SRPRA	6734
ACSL1	2180
CBX3	11335
BAG6	7917
CCNY	219771
IBSP	3381
IPO4	79711
NFYC	4802
NLRX1	79671
PDAP1	11333
PGAM5	192111
POLR1A	25885
RANBP2	5903
RPL34	6164
SUMF1	285362
TMEM117	84216
APPL1	26060
DCTN1	1639
DPP8	54878
HBS1L	10767
ITM2C	81618
MMP3	4314
PRSS1	5644
SERINC1	57515
TOR1B	27348
TTR	7276
WAPL	23063
ASAH2	56624
CLN6	54982
CYRIA	81553
SFTPC	6440
CD2BP2	10421
CTH	1491
FUCA2	2519
GLT8D1	55830
KRTCAP2	200185
NELFA	7469
RAB5B	5869
SAP30BP	29115
SF3B1	23451
UBE2A	7319
VPS26A	9559
VPS29	51699
YIPF5	81555
ANXA1	301
AQP5	362
BLMH	642
IGHM	3507
WNT10B	7480
ATE1	11101
BMS1	9790
CUL4B	8450
DENR	8562
ERGIC1	57222
GABRP	2568
HTRA3	94031
KITL	17311
MIR200C	406985
MRPL38	64978
PES1	23481
RLIM	51132
SAMM50	25813
SART1	9092
TBCB	1155
UBR2	23304
XPO7	23039
ATP5PO	539
CA9	768
COMP	1311
CYP2A4	13086
DIAPH1	1729
DYNC1LI2	1783
GJC1	10052
MN1	4330
PDGFD	80310
RABEP1	9135
SLC33A1	9197
SSB	6741
CDYL	9425
CXCR4	7852
IL13	3596
ING1	3621
LAPTM5	7805
MIR30A	407029
PIK3R1	5295
PRF1	5551
SORCS2	57537
TXNRD3	114112
AFDN	4301
CA1	759
DDX56	54606
FNIP1	96459
GFM1	85476
GOLPH3	64083
MEOX2	4223
P3H3	10536
PAK4	10298
RAB15	376267
RNH1	6050
SCFD1	23256
SNRNP70	6625
UBA2	10054
CELA1	1990
CIITA	4261
ENO1	2023
FOXJ1	2302
GPM6B	2824
L2HGDH	79944
RRM2	6241
S100A3	6274
STK26	51765
GNRHR	2798
ISCA1	81689
LRATD1	151354
RPL19	6143
TRAM2	9697
CDH4	1002
CYFIP1	23191
ESYT2	57488
FKBP2	2286
ILF2	3608
MPC2	25874
OGN	4969
PIP4K2B	8396
PPP1R18	170954
PRCP	5547
RAB3A	5864
RIN1	9610
SLCO1A2	6579
TSLP	85480
UPF2	26019
APAF1	317
ERBB2	2064
FADS3	3995
FOXD1	2297
NARF	26502
SOCS3	9021
TBL1X	6907
UBE2L3	7332
ASIC5	51802
CAMK1	8536
CHGB	1114
GABPA	2551
GLTP	51228
HERC4	26091
MRPL17	63875
NFASC	23114
PATL1	219988
POLE3	54107
SEC13	6396
SLC30A7	148867
TWF2	11344
WNT7B	7477
CFTR	1080
LCN2	3934
PRDX1	5052
CCL1	6346
IFNA2	3440
LARP1	23367
PIMREG	54478
RFX4	5992
SCN1A	6323
SPG7	6687
TGFB2	7042
TRIAP1	51499
USPL1	10208
ABHD11	83451
ACBD5	91452
CHD1L	9557
DCTD	1635
DYNLL2	140735
ESYT1	23344
FNTA	2339
GXYLT1	283464
KCTD5	54442
MIR22	407004
MRPL18	29074
MTRR	4552
NAE1	8883
RTKN	6242
SLC2A4	6517
SPR	6697
TNKS1BP1	85456
TUBGCP3	10426
TYRP1	7306
AKR1C3	8644
BCL2L11	10018
DKK2	27123
HILPDA	29923
KCNJ5	3762
BPNT2	54928
CIAPIN1	57019
CMTM6	54918
GRIK3	2899
NEUROD1	4760
PGLS	25796
POU2F1	5451
SMAD3	4088
SURF1	6834
VPS37B	79720
ALOX5	240
AP2B1	163
GALNT7	51809
BHLHE41	79365
GALNT12	79695
GFUS	7264
RSF1	51773
TNK2	10188
TRMT1	55621
WDFY1	57590
CDC42BPB	9578
CES2C	234671
EVI2A	2123
EXOSC4	54512
GALM	130589
GZMBL1	502004
HPGDS	27306
NLRP12	91662
NUDC	10726
SETX	23064
SMURF2	64750
SNRPE	6635
SPCS2	9789
HEPH	9843
AARS1	16
IMPDH1	3614
IPO9	55705
ISOC1	51015
MAP7D1	55700
MPP2	4355
NCF4	4689
NMNAT1	64802
PRKAG1	5571
SAR1A	56681
SNX9	51429
SSRP1	6749
THRAP3	9967
ABCC8	6833
MAP4K1	11184
NGF	4803
TCEAL9	51186
DNMT1	1786
FBXO3	26273
GPR137B	7107
IL23A	51561
NHSL1	57224
SH3GL2	6456
SMOC2	64094
TMEM33	55161
ZFYVE16	9765
EI24	9538
FOSL1	8061
GZMB	3002
MRAS	22808
NAA15	80155
PDLIM3	27295
RBPJ	3516
SLC39A4	55630
SNRK	54861
TRIM25	7706
ABR	29
ALG2	85365
ANP32B	10541
APBB1IP	54518
DAGLB	221955
DDX18	8886
DPYSL4	10570
EEA1	8411
GANAB	23193
GRAMD1B	57476
H2AZ2	94239
MACROH2A1	9555
PABPN1	8106
PLCB3	5331
RBL1	5933
RBM39	9584
RNF213	57674
RPS6KA2	6196
SHANK3	85358
SLC10A2	6555
SLC25A24	29957
SMYD2	56950
TAF15	8148
TBC1D5	9779
TIAL1	7073
XRN2	22803
CKLF	51192
GCNT2	2651
HJURP	55355
NAB1	4664
ADAM9	8754
JAK1	3716
SEPTIN11	55752
TBX2	6909
TSC22D2	9819
ACTG2	72
BEX2	84707
CD22	933
CDKAL1	54901
CRKL	1399
DCAF11	80344
DLL4	54567
PRPF8	10594
PTGFRN	5738
SLTM	79811
TUSC3	7991
UBE2S	27338
ANTXR1	84168
ITIH5	80760
SNAP23	8773
TUBB4A	10382
YY1	7528
ARIH1	25820
CAMTA1	23261
EWSR1	2130
GOLM1	51280
IGSF1	3547
KCNQ2	3785
KLC1	3831
MYO6	4646
NIP7	51388
NXN	64359
PDCD5	9141
PITPNA	5306
PTRH1	138428
RPS4X	6191
SEPHS1	22929
STT3A	3703
TXNDC5	81567
CCT4	10575
MRPL12	6182
PTHLH	5744
ANKHD1	54882
CHSY1	22856
CSDE1	7812
CYP3A7	1551
DDAH2	23564
DDB1	1642
FPGS	2356
GTPBP4	23560
HINT3	135114
IGFBP3	3486
LEPR	3953
LLGL2	3993
MXRA7	439921
NUP155	9631
PCYT1A	5130
PDHX	8050
PDP2	57546
PPP2R5E	5529
RGS17	26575
RPS26	6231
SNRPG	6637
SRPK1	6732
SRR	63826
TRIM27	5987
YRDC	79693
COX6B1	1340
FBL	2091
IL10RA	3587
NCOA4	8031
RSAD2	91543
SHISA2	387914
TET2	54790
TPMT	7172
ABHD12	26090
CCL24	6369
CYP2D22	56448
DHTKD1	55526
DSTN	11034
FAR1	84188
GMPPB	29925
GOLT1B	51026
HCFC1	3054
HNRNPF	3185
LY86	9450
MCU	90550
MICALL1	85377
NF2	4771
NFATC2	4773
PCBP1	5093
RPIA	22934
RPL32	6161
S100A13	6284
SPAG1	6674
TDO2	6999
TMBIM1	64114
TRIP12	9320
TWF1	5756
CD34	947
DDIT4	54541
FKBP1B	2281
FXN	2395
RPTOR	57521
ARMCX3	51566
B3GNT2	10678
BCAM	4059
BNIP3L	665
CAPZB	832
CDS2	8760
CLU	1191
CYP2C55	72082
EML1	2009
GBP1	2633
H4C8	8365
HKDC1	80201
MYCL	4610
NANS	54187
P2RY6	5031
PITPNM1	9600
RASGRP1	10125
SEPTIN8	23176
SLC9A3	6550
SRPK2	6733
TSPAN13	27075
ASP	42946
IL17RB	55540
PIM3	415116
PRKCG	5582
PSMD11	5717
APOBEC3B	9582
APPL2	55198
CAPN6	827
CEL	1056
COX7A2	1347
CSF2RA	1438
CUL1	8454
DCUN1D4	23142
ELOVL3	83401
ERMP1	79956
GLRA1	2741
GNB2	2783
GRM5	2915
HIP1R	9026
NPM3	10360
PMM2	5373
POU2F2	5452
RCC2	55920
RPL37A	6168
SALL1	6299
SFXN3	81855
TCERG1	10915
UQCRFS1	7386
USP10	9100
PLAU	5328
REL	5966
CHTF18	63922
CYP2S1	29785
ECHDC1	55862
EMP3	2014
GCA	25801
HEBP2	23593
IGF2BP2	10644
JARID2	3720
LACTB	114294
LIPA	3988
RIPK4	54101
ROBO2	6092
SIRT3	23410
SLC23A2	9962
SMARCE1	6605
TBC1D2	55357
ZRANB2	9406
HHEX	3087
HMGB1	3146
MAGI1	9223
MAPK10	5602
VGF	7425
ATF7IP	55729
AVPI1	60370
CRY2	1408
EPS15	2060
GHITM	27069
KEAP1	9817
PARVA	55742
PCMT1	5110
PURA	5813
RPS13	6207
RRAS	6237
SELENOM	140606
SNRPB	6628
SORBS3	10174
XRCC4	7518
BAG1	573
MLLT11	10962
RBL2	5934
BZW2	28969
CACNA1H	8912
CSTF3	1479
CTPS2	56474
ENAH	55740
HLCS	3141
INPP1	3628
KPNA4	3840
NUP98	4928
OSMR	9180
PCBP2	5094
RSL1D1	26156
UBE4B	10277
GNAI3	2773
AKR1B7	11997
APEH	327
CD109	135228
DAD1	1603
FLOT2	2319
GRHL1	29841
HPD	3242
KANK2	25959
MIA2	4253
MTAP	4507
MYO1C	4641
ODC1	4953
PLCD1	5333
PLEKHA2	59339
PPA2	27068
RDH10	157506
RPL30	6156
STAMBPL1	57559
TIMM9	26520
CDKN2A	1029
DDIT4L	115265
KRT23	25984
MIR122	406906
PSMB3	5691
BCL2L13	23786
CD274	29126
CES1D	104158
FOXP3	50943
HEN1	36301
HINT1	3094
HNRNPR	10236
IRAK3	11213
JPT1	51155
LAD1	3898
MIR193A-1	100033684
NAB2	4665
PIK3R5	23533
PTBP3	9991
PTPN6	5777
RPL7P26	728380
SAP18	10284
SLC12A4	6560
TNNI2	7136
TSHZ1	10194
VAV2	7410
ADGRG2	10149
ANP32A	8125
ARHGEF7	8874
[truncated: 7,887 more rows]
