# Supplementary material for: Pharmacological Mechanism of NRICM101 for COVID-19 Treatments by Combined Network Pharmacology and Pharmacodynamics
Source: Int J Mol Sci. 2022 Dec 6;23(23):15385. doi: 10.3390/ijms232315385 (PMC9740625; doi:10.3390/ijms232315385)
Supplement: Supplementary file 1 [file ijms-23-15385-s001.zip › TableS3.xlsx]

## Sheet: 工作表1
Table. S3. The 434 common genes
Gene Symbol	Description	Location
TNF	tumor necrosis factor	6p21.33
CASP3	caspase 3	4q35.1
IL1B	interleukin 1 beta	2q14.1
INS	insulin	11p15.5
AKT1	AKT serine/threonine kinase 1	14q32.33
BAX	BCL2 associated X, apoptosis regulator	19q13.33
BCL2	BCL2 apoptosis regulator	18q21.33
NFE2L2	NFE2 like bZIP transcription factor 2	2q31.2
IL6	interleukin 6	7p15.3
CXCL8	C-X-C motif chemokine ligand 8	4q13.3
AHR	aryl hydrocarbon receptor	7p21.1
RELA	RELA proto-oncogene, NF-kB subunit	11q13.1
PTGS2	prostaglandin-endoperoxide synthase 2	1q31.1
MAPK3	mitogen-activated protein kinase 3	16p11.2
MAPK1	mitogen-activated protein kinase 1	22q11.22
TP53	tumor protein p53	17p13.1
PARP1	poly(ADP-ribose) polymerase 1	1q42.12
HMOX1	heme oxygenase 1	22q12.3
AR	androgen receptor	Xq12
HIF1A	hypoxia inducible factor 1 subunit alpha	14q23.2
STAT3	signal transducer and activator of transcription 3	17q21.2
VEGFA	vascular endothelial growth factor A	6p21.1
TGFB1	transforming growth factor beta 1	19q13.2
CCL2	C-C motif chemokine ligand 2	17q12
CCND1	cyclin D1	11q13.3
CASP8	caspase 8	2q33.1
ALB	albumin	4q13.3
TLR4	toll like receptor 4	9q33.1
CAT	catalase	11p13
ABCC1	ATP binding cassette subfamily C member 1	16p13.11
IFNG	interferon gamma	12q15
NFKBIA	NFKB inhibitor alpha	14q13.2
SIRT1	sirtuin 1	10q21.3
PPARG	peroxisome proliferator activated receptor gamma	3p25.2
ICAM1	intercellular adhesion molecule 1	19p13.2
DDIT3	DNA damage inducible transcript 3	12q13.3
FOS	Fos proto-oncogene, AP-1 transcription factor subunit	14q24.3
EGFR	epidermal growth factor receptor	7p11.2
HSPA5	heat shock protein family A (Hsp70) member 5	9q33.3
CDK2	cyclin dependent kinase 2	12q13.2
MTOR	mechanistic target of rapamycin kinase	1p36.22
CSF2	colony stimulating factor 2	5q31.1
MAPK8	mitogen-activated protein kinase 8	10q11.22
SREBF1	sterol regulatory element binding transcription factor 1	17p11.2
MCL1	MCL1 apoptosis regulator, BCL2 family member	1q21.2
SREBF2	sterol regulatory element binding transcription factor 2	22q13.2
IL1A	interleukin 1 alpha	2q14.1
NOS2	nitric oxide synthase 2	17q11.2
LDLR	low density lipoprotein receptor	19p13.2
SOD1	superoxide dismutase 1	21q22.11
APP	amyloid beta precursor protein	21q21.3
FASN	fatty acid synthase	17q25.3
EDN1	endothelin 1	6p24.1
EP300	E1A binding protein p300	22q13.2
CDK4	cyclin dependent kinase 4	12q14.1
CCNB1	cyclin B1	5q13.2
CXCL10	C-X-C motif chemokine ligand 10	4q21.1
STAT1	signal transducer and activator of transcription 1	2q32.2
PLAT	plasminogen activator, tissue type	8p11.21
BCL2L1	BCL2 like 1	20q11.21
IRF1	interferon regulatory factor 1	5q31.1
HSP90AA1	heat shock protein 90 alpha family class A member 1	14q32.31
JAK1	Janus kinase 1	1p31.3
APOA1	apolipoprotein A1	11q23.3
JAK2	Janus kinase 2	9p24.1
NOS3	nitric oxide synthase 3	7q36.1
MMP1	matrix metallopeptidase 1	11q22.2
CAV1	caveolin 1	7q31.2
CCNA2	cyclin A2	4q27
ABCB11	ATP binding cassette subfamily B member 11	2q31.1
CNR2	cannabinoid receptor 2	1p36.11
TFRC	transferrin receptor	3q29
SERPINE1	serpin family E member 1	7q22.1
VDR	vitamin D receptor	12q13.11
CXCL5	C-X-C motif chemokine ligand 5	4q13.3
CDK1	cyclin dependent kinase 1	10q21.2
IL10	interleukin 10	1q32.1
CREB1	cAMP responsive element binding protein 1	2q33.3
SMAD3	SMAD family member 3	15q22.33
HSPB1	heat shock protein family B (small) member 1	7q11.23
ITGB1	integrin subunit beta 1	10p11.22
NFKB1	nuclear factor kappa B subunit 1	4q24
GSK3B	glycogen synthase kinase 3 beta	3q13.33
IL4	interleukin 4	5q31.1
DNMT1	DNA methyltransferase 1	19p13.2
BECN1	beclin 1	17q21.31
KNG1	kininogen 1	3q27.3
MAPK14	mitogen-activated protein kinase 14	6p21.31
ERN1	endoplasmic reticulum to nucleus signaling 1	17q23.3
CRP	C-reactive protein	1q23.2
TJP1	tight junction protein 1	15q13.1
MYD88	MYD88 innate immune signal transduction adaptor	3p22.2
CCL3	C-C motif chemokine ligand 3	17q12
GPX1	glutathione peroxidase 1	3p21.31
BAD	BCL2 associated agonist of cell death	11q13.1
SHBG	sex hormone binding globulin	17p13.1
SMAD4	SMAD family member 4	18q21.2
POR	cytochrome p450 oxidoreductase	7q11.23
SMAD2	SMAD family member 2	18q21.1
ATF6	activating transcription factor 6	1q23.3
DNAJB4	DnaJ heat shock protein family (Hsp40) member B4	1p31.1
SOCS3	suppressor of cytokine signaling 3	17q25.3
LMNB1	lamin B1	5q23.2
MDM2	MDM2 proto-oncogene	12q15
CSNK2A1	casein kinase 2 alpha 1	20p13
EGR1	early growth response 1	5q31.2
FGF2	fibroblast growth factor 2	4q28.1
IKBKB	inhibitor of nuclear factor kappa B kinase subunit beta	8p11.21
ATF2	activating transcription factor 2	2q31.1
CCL5	C-C motif chemokine ligand 5	17q12
PLAUR	plasminogen activator, urokinase receptor	19q13
SMAD7	SMAD family member 7	18q21.1
ATF4	activating transcription factor 4	22q13.1
EIF2S1	eukaryotic translation initiation factor 2 subunit alpha	14q23.3
MMP3	matrix metallopeptidase 3	11q22.2
VIM	vimentin	10p13
STAT6	signal transducer and activator of transcription 6	12q13.3
F3	coagulation factor III, tissue factor	1p21.3
F2	coagulation factor II, thrombin	11p11.2
GPT	glutamic--pyruvic transaminase	8q24.3
RELB	RELB proto-oncogene, NF-kB subunit	19q13.32
IFIH1	interferon induced with helicase C domain 1	2q24.2
REN	renin	1q32.1
RHOA	ras homolog family member A	3p21.31
TXN	thioredoxin	9q31.3
TF	transferrin	3q22.1
ANXA2	annexin A2	15q22.2
PIK3R1	phosphoinositide-3-kinase regulatory subunit 1	5q13.1
GDF15	growth differentiation factor 15	19p13.11
TOR1AIP1	torsin 1A interacting protein 1	1q25.2
TPM4	tropomyosin 4	19p13.12-p13.11
AGT	angiotensinogen	1q42.2
TNFRSF1A	TNF receptor superfamily member 1A	12p13.31
PROCR	protein C receptor	20q11.22
ACTB	actin beta	7p22.1
CENPF	centromere protein F	1q41
SLC29A1	solute carrier family 29 member 1 (Augustine blood group)	6p21.1
TBK1	TANK binding kinase 1	12q14.2
EIF2AK3	eukaryotic translation initiation factor 2 alpha kinase 3	2p11.2
IL2	interleukin 2	4q27
GRB2	growth factor receptor bound protein 2	17q25.1
HP	haptoglobin	16q22.2
RAD50	RAD50 double strand break repair protein	5q31.1
INHBE	inhibin subunit beta E	12q13.3
DDOST	dolichyl-diphosphooligosaccharide--protein glycosyltransferase non-catalytic subunit	1p36.12
FYCO1	FYVE and coiled-coil domain autophagy adaptor 1	3p21.31
ZC3H12A	zinc finger CCCH-type containing 12A	1p34.3
KEAP1	kelch like ECH associated protein 1	19p13.2
SOAT1	sterol O-acyltransferase 1	1q25.2
FAH	fumarylacetoacetate hydrolase	15q25.1
G3BP1	G3BP stress granule assembly factor 1	5q33.1
CASP6	caspase 6	4q25
GNAS	GNAS complex locus	20q13.32
IRF3	interferon regulatory factor 3	19q13.33
CREBBP	CREB binding protein	16p13.3
KRT8	keratin 8	12q13.13
SPP1	secreted phosphoprotein 1	4q22.1
MMP12	matrix metallopeptidase 12	11q22.2
BSG	basigin (Ok blood group)	19p13.3
BZW2	basic leucine zipper and W2 domains 2	7p21.1
BRD2	bromodomain containing 2	6p21.32
HNRNPA1	heterogeneous nuclear ribonucleoprotein A1	12q13.13
COMT	catechol-O-methyltransferase	22q11.21
DNAJB1	DnaJ heat shock protein family (Hsp40) member B1	19p13.12
NLRP3	NLR family pyrin domain containing 3	1q44
FBN2	fibrillin 2	5q23.3
CLIP1	CAP-Gly domain containing linker protein 1	12q24.31
SUCLA2	succinate-CoA ligase ADP-forming subunit beta	13q14.2
VHL	von Hippel-Lindau tumor suppressor	3p25.3
TNFAIP3	TNF alpha induced protein 3	6q23.3
CXCL2	C-X-C motif chemokine ligand 2	4q13.3
SOD3	superoxide dismutase 3	4p15.2
SLC40A1	solute carrier family 40 member 1	2q32.2
PEX1	peroxisomal biogenesis factor 1	7q21.2
DUSP1	dual specificity phosphatase 1	5q35.1
PIK3CA	phosphatidylinositol-4,5-bisphosphate 3-kinase catalytic subunit alpha	3q26.32
SDC1	syndecan 1	2p24.1
XPO1	exportin 1	2p15
HELLS	helicase, lymphoid specific	10q23.33
RNASEL	ribonuclease L	1q25.3
SERPINC1	serpin family C member 1	1q25.1
VAPA	VAMP associated protein A	18p11.22
ITGAV	integrin subunit alpha V	2q32.1
PRDX5	peroxiredoxin 5	11q13.1
PPIA	peptidylprolyl isomerase A	7p13
NXF1	nuclear RNA export factor 1	11q12.3
CCND3	cyclin D3	6p21.1
NIN	ninein	14q22.1
CD81	CD81 molecule	11p15.5
CXCL3	C-X-C motif chemokine ligand 3	4q13.3
REEP6	receptor accessory protein 6	19p13.3
C8G	complement C8 gamma chain	9q34.3
ETFA	electron transfer flavoprotein subunit alpha	15q24.2-q24.3
RDX	radixin	11q22.3
DCTN1	dynactin subunit 1	2p13.1
C1QBP	complement C1q binding protein	17p13.2
C5	complement C5	9q33.2
NPHP3	nephrocystin 3	3q22.1
CYB5B	cytochrome b5 type B	16q22.1
G6PD	glucose-6-phosphate dehydrogenase	Xq28
ADAR	adenosine deaminase RNA specific	1q21.3
HLA-C	major histocompatibility complex, class I, C	6p21.33
AP2A2	adaptor related protein complex 2 subunit alpha 2	11p15.5
MAP7D1	MAP7 domain containing 1	1p34.3
FANCD2	FA complementation group D2	3p25.3
NEDD4	NEDD4 E3 ubiquitin protein ligase	15q21.3
PRKAR2A	protein kinase cAMP-dependent type II regulatory subunit alpha	3p21.31
PELO	pelota mRNA surveillance and ribosome rescue factor	5q11.2
MGAT1	alpha-1,3-mannosyl-glycoprotein 2-beta-N-acetylglucosaminyltransferase	5q35.3
CKB	creatine kinase B	14q32.33
PSMC6	proteasome 26S subunit, ATPase 6	14q22.1
SMPD1	sphingomyelin phosphodiesterase 1	11p15.4
PPT1	palmitoyl-protein thioesterase 1	1p34.2
GNB2	G protein subunit beta 2	7q22.1
PRKCE	protein kinase C epsilon	2p21
MOV10	Mov10 RISC complex RNA helicase	1p13.2
ATP6V1B2	ATPase H+ transporting V1 subunit B2	8p21.3
MYOM2	myomesin 2	8p23.3
SDCBP	syndecan binding protein	8q12.1
TNFRSF1B	TNF receptor superfamily member 1B	1p36.22
PSMD1	proteasome 26S subunit, non-ATPase 1	2q37.1
CANX	calnexin	5q35.3
PABPC1	poly(A) binding protein cytoplasmic 1	8q22.3
TRIM25	tripartite motif containing 25	17q22
HYOU1	hypoxia up-regulated 1	11q23.3
IL5	interleukin 5	5q31.1
GLA	galactosidase alpha	Xq22.1
CTSB	cathepsin B	8p23.1
EEF1A2	eukaryotic translation elongation factor 1 alpha 2	20q13.33
CD74	CD74 molecule	5q33.1
PIK3R2	phosphoinositide-3-kinase regulatory subunit 2	19p13.11
DCAKD	dephospho-CoA kinase domain containing	17q21.31
UBE3A	ubiquitin protein ligase E3A	15q11.2
ACTG1	actin gamma 1	17q25.3
HAVCR2	hepatitis A virus cellular receptor 2	5q33.3
ERC1	ELKS/RAB6-interacting/CAST family member 1	12p13.33
WLS	Wnt ligand secretion mediator	1p31.3
NUP214	nucleoporin 214	9q34.13
NRP1	neuropilin 1	10p11.22
SPTAN1	spectrin alpha, non-erythrocytic 1	9q34.11
HSPA4	heat shock protein family A (Hsp70) member 4	5q31.1
AP2M1	adaptor related protein complex 2 subunit mu 1	3q27.1
CLCN7	chloride voltage-gated channel 7	16p13.3
MAT2B	methionine adenosyltransferase 2B	5q34
ERLEC1	endoplasmic reticulum lectin 1	2p16.2
DYNC1I2	dynein cytoplasmic 1 intermediate chain 2	2q31.1
EXOSC5	exosome component 5	19q13.2
PRKCSH	protein kinase C substrate 80K-H	19p13.2
PML	PML nuclear body scaffold	15q24.1
RACK1	receptor for activated C kinase 1	5q35.3
TRIM21	tripartite motif containing 21	11p15.4
CBL	Cbl proto-oncogene	11q23.3
RHOB	ras homolog family member B	2p24.1
APLP2	amyloid beta precursor like protein 2	11q24.3
RAB5C	RAB5C, member RAS oncogene family	17q21.2
ANO6	anoctamin 6	12q12
PRKCA	protein kinase C alpha	17q24.2
HDAC6	histone deacetylase 6	Xp11.23
HBA1	hemoglobin subunit alpha 1	16p13.3
RPS17	ribosomal protein S17	15q25.2
LEP	leptin	7q32.1
GRPEL1	GrpE like 1, mitochondrial	4p16.1
VKORC1	vitamin K epoxide reductase complex subunit 1	16p11.2
APOE	apolipoprotein E	19q13.32
SRP72	signal recognition particle 72	4q12
PHB2	prohibitin 2	12p13.31
AGER	advanced glycosylation end-product specific receptor	6p21.32
NT5E	5'-nucleotidase ecto	6q14.3
CSNK2A2	casein kinase 2 alpha 2	16q21
EIF2AK2	eukaryotic translation initiation factor 2 alpha kinase 2	2p22.2
NAGLU	N-acetyl-alpha-glucosaminidase	17q21.2
GNB1	G protein subunit beta 1	1p36.33
RAP1GDS1	Rap1 GTPase-GDP dissociation stimulator 1	4q23
ECPAS	Ecm29 proteasome adaptor and scaffold	9q31.3
NCF2	neutrophil cytosolic factor 2	1q25.3
TRAF3	TNF receptor associated factor 3	14q32.32
PIK3C2A	phosphatidylinositol-4-phosphate 3-kinase catalytic subunit type 2 alpha	11p15.1
IFITM2	interferon induced transmembrane protein 2	11p15.5
NUP210	nucleoporin 210	3p25.1
ELOC	elongin C	8q21.11
TUBGCP2	tubulin gamma complex associated protein 2	10q26.3
ZDHHC5	zinc finger DHHC-type palmitoyltransferase 5	11q12.1
DDX58	DExD/H-box helicase 58	9p21.1
KPNB1	karyopherin subunit beta 1	17q21.32
DCTN2	dynactin subunit 2	12q13.3
ACSL3	acyl-CoA synthetase long chain family member 3	2q36.1
NPC2	NPC intracellular cholesterol transporter 2	14q24.3
MSH6	mutS homolog 6	2p16.3
NPM1	nucleophosmin 1	5q35.1
EZR	ezrin	6q25.3
MOGS	mannosyl-oligosaccharide glucosidase	2p13.1
UMPS	uridine monophosphate synthetase	3q21.2
COG4	component of oligomeric golgi complex 4	16q22.1
IKBKG	inhibitor of nuclear factor kappa B kinase regulatory subunit gamma	Xq28
GIGYF2	GRB10 interacting GYF protein 2	2q37.1
GSTM1	glutathione S-transferase mu 1	1p13.3
AASS	aminoadipate-semialdehyde synthase	7q31.32
DNM2	dynamin 2	19p13.2
SOCS1	suppressor of cytokine signaling 1	16p13.13
DDX10	DEAD-box helicase 10	11q22.3
KRT19	keratin 19	17q21.2
AHSG	alpha 2-HS glycoprotein	3q27.3
ALOX5	arachidonate 5-lipoxygenase	10q11.21
LGALS1	galectin 1	22q13.1
STIM1	stromal interaction molecule 1	11p15.4
TUBA1B	tubulin alpha 1b	12q13.12
CALR	calreticulin	19p13.13
NEDD1	NEDD1 gamma-tubulin ring complex targeting factor	12q23.1
EEF1A1	eukaryotic translation elongation factor 1 alpha 1	6q13
MRPS27	mitochondrial ribosomal protein S27	5q13.2
STAT2	signal transducer and activator of transcription 2	12q13.3
P4HB	prolyl 4-hydroxylase subunit beta	17q25.3
ATE1	arginyltransferase 1	10q26.13
LMAN1	lectin, mannose binding 1	18q21.32
NINL	ninein like	20p11.21
HS2ST1	heparan sulfate 2-O-sulfotransferase 1	1p22.3
BDKRB1	bradykinin receptor B1	14q32.2
PIK3CB	phosphatidylinositol-4,5-bisphosphate 3-kinase catalytic subunit beta	3q22.3
CAPN1	calpain 1	11q13.1
ATP7B	ATPase copper transporting beta	13q14.3
EIF4E2	eukaryotic translation initiation factor 4E family member 2	2q37.1
IFNAR1	interferon alpha and beta receptor subunit 1	21q22.11
TRAF6	TNF receptor associated factor 6	11p12
AXL	AXL receptor tyrosine kinase	19q13.2
MFGE8	milk fat globule EGF and factor V/VIII domain containing	15q26.1
GNAI1	G protein subunit alpha i1	7q21.11
LGALS3	galectin 3	14q22.3
PLG	plasminogen	6q26
UBAP2	ubiquitin associated protein 2	9p13.3
ELOB	elongin B	16p13.3
SERPINA3	serpin family A member 3	14q32.13
RBMS1	RNA binding motif single stranded interacting protein 1	2q24.2
GPHN	gephyrin	14q23.3
TUBGCP3	tubulin gamma complex associated protein 3	13q34
MBL2	mannose binding lectin 2	10q21.1
SLC39A14	solute carrier family 39 member 14	8p21.3
PIK3C3	phosphatidylinositol 3-kinase catalytic subunit type 3	18q12.3
POLA1	DNA polymerase alpha 1, catalytic subunit	Xp22.11-p21.3
HLA-A	major histocompatibility complex, class I, A	6p22.1
PTX3	pentraxin 3	3q25.32
ISG15	ISG15 ubiquitin like modifier	1p36.33
RFWD3	ring finger and WD repeat domain 3	16q23.1
POGLUT2	protein O-glucosyltransferase 2	13q33.1
MRE11	MRE11 homolog, double strand break repair nuclease	11q21
AQP1	aquaporin 1 (Colton blood group)	7p14.3
FAM162A	family with sequence similarity 162 member A	3q21.1
CIT	citron rho-interacting serine/threonine kinase	12q24.23
PCSK5	proprotein convertase subtilisin/kexin type 5	9q21.13
NPC1	NPC intracellular cholesterol transporter 1	18q11.2
IL7	interleukin 7	8q21.13
GOLGA3	golgin A3	12q24.33
GATA6	GATA binding protein 6	18q11.2
ERLIN2	ER lipid raft associated 2	8p11.23
BCKDK	branched chain keto acid dehydrogenase kinase	16p11.2
SFTPD	surfactant protein D	10q22.3
NEFL	neurofilament light chain	8p21.2
PLOD2	procollagen-lysine,2-oxoglutarate 5-dioxygenase 2	3q24
TIMM8A	translocase of inner mitochondrial membrane 8A	Xq22.1
KPNA4	karyopherin subunit alpha 4	3q25.33
CCR6	C-C motif chemokine receptor 6	6q27
SPI1	Spi-1 proto-oncogene	11p11.2
LOX	lysyl oxidase	5q23.1
LAP3	leucine aminopeptidase 3	4p15.32
POU5F1	POU class 5 homeobox 1	6p21.33
RAB18	RAB18, member RAS oncogene family	10p12.1
PLEKHA5	pleckstrin homology domain containing A5	12p12.3
PYCARD	PYD and CARD domain containing	16p11.2
MTHFR	methylenetetrahydrofolate reductase	1p36.22
CAVIN1	caveolae associated protein 1	17q21.2
AGTR1	angiotensin II receptor type 1	3q24
CD3D	CD3 delta subunit of T-cell receptor complex	11q23.3
ADA	adenosine deaminase	20q13.12
ANXA5	annexin A5	4q27
HSP90B1	heat shock protein 90 beta family member 1	12q23.3
ANPEP	alanyl aminopeptidase, membrane	15q26.1
GIPC1	GIPC PDZ domain containing family member 1	19p13.12
VDAC2	voltage dependent anion channel 2	10q22.2
ITGA5	integrin subunit alpha 5	12q13.13
RAB1B	RAB1B, member RAS oncogene family	11q13.2
C5AR1	complement C5a receptor 1	19q13.32
FAM98A	family with sequence similarity 98 member A	2p22.3
CD151	CD151 molecule (Raph blood group)	11p15.5
IL18	interleukin 18	11q23.1
PKP2	plakophilin 2	12p11.21
SMURF2	SMAD specific E3 ubiquitin protein ligase 2	17q23.3-q24.1
TOR1A	torsin family 1 member A	9q34.11
FMR1	fragile X messenger ribonucleoprotein 1	Xq27.3
CHEK2	checkpoint kinase 2	22q12.1
HSBP1	heat shock factor binding protein 1	16q23.3
HMGB1	high mobility group box 1	13q12.3
RAP1A	RAP1A, member of RAS oncogene family	1p13.2
CCR9	C-C motif chemokine receptor 9	3p21.31
BCL2L2	BCL2 like 2	14q11.2
FTL	ferritin light chain	19q13.33
GSN	gelsolin	9q33.2
FKBP10	FKBP prolyl isomerase 10	17q21.2
ADAM9	ADAM metallopeptidase domain 9	8p11.22
EXOSC8	exosome component 8	13q13.3
TTR	transthyretin	18q12.1
SEPSECS	Sep (O-phosphoserine) tRNA:Sec (selenocysteine) tRNA synthase	4p15.2
PIK3CG	phosphatidylinositol-4,5-bisphosphate 3-kinase catalytic subunit gamma	7q22.3
FANCI	FA complementation group I	15q26.1
HLA-B	major histocompatibility complex, class I, B	6p21.33
STC2	stanniocalcin 2	5q35.2
GSTT1	glutathione S-transferase theta 1	22q11.23 alternate reference locus
CD40LG	CD40 ligand	Xq26.3
IMPDH2	inosine monophosphate dehydrogenase 2	3p21.31
KPNA3	karyopherin subunit alpha 3	13q14.2
YWHAQ	tyrosine 3-monooxygenase/tryptophan 5-monooxygenase activation protein theta	2p25.1
TRAF2	TNF receptor associated factor 2	9q34.3
CSNK2B	casein kinase 2 beta	6p21.33
BAG3	BAG cochaperone 3	10q26.11
ACE2	angiotensin converting enzyme 2	Xp22.2
IL13	interleukin 13	5q31.1
NR2F2	nuclear receptor subfamily 2 group F member 2	15q26.2
CD14	CD14 molecule	5q31.3
ENO1	enolase 1	1p36.23
ZMPSTE24	zinc metallopeptidase STE24	1p34.2
GAPDH	glyceraldehyde-3-phosphate dehydrogenase	12p13.31
TLR2	toll like receptor 2	4q31.3
CALCA	calcitonin related polypeptide alpha	11p15.2
POGLUT3	protein O-glucosyltransferase 3	11q22.3
MYO5A	myosin VA	15q21.2
VDAC1	voltage dependent anion channel 1	5q31.1
FBN1	fibrillin 1	15q21.1
ARNTL	aryl hydrocarbon receptor nuclear translocator like	11p15.3
RALA	RAS like proto-oncogene A	7p14.1
LNX2	ligand of numb-protein X 2	13q12.2
NEDD8	NEDD8 ubiquitin like modifier	14q12
GBF1	golgi brefeldin A resistant guanine nucleotide exchange factor 1	10q24.32
IFNA1	interferon alpha 1	9p21.3
PLD3	phospholipase D family member 3	19q13.2
HEATR3	HEAT repeat containing 3	16q12.1
CP	ceruloplasmin	3q24-q25.1
