# Supplementary material for: Pharmacological Mechanism of NRICM101 for COVID-19 Treatments by Combined Network Pharmacology and Pharmacodynamics
Source: Int J Mol Sci. 2022 Dec 6;23(23):15385. doi: 10.3390/ijms232315385 (PMC9740625; doi:10.3390/ijms232315385)
Supplement: Supplementary file 1 [file ijms-23-15385-s001.zip › TableS4_434GO.xlsx]

## Sheet: CTD_G434_analyzer_go
Table S4. Gene Set Analyzer: Enriched GO terms (MF) from 434 gene set
Ontology	Highest GO Level	GO Term Name	GO Term ID	P-value	Corrected P-value	Annotated Genes Quantity	Annotated Genes	Genome Frequency
Molecular Function	3	nucleotide binding	GO:0000166	1.18e-34	1.16e-30	90	ABCB11|ABCC1|ACSL3|ACTB|ACTG1|AKT1|ATP6V1B2|ATP7B|AXL|BAG3|BCKDK|CAT|CDK1|CDK2|CDK4|CHEK2|CIT|CKB|CLCN7|CSNK2A1|CSNK2A2|DCAKD|DDX10|DDX58|DNM2|DNMT1|EEF1A1|EEF1A2|EGFR|EIF2AK2|EIF2AK3|ERN1|ETFA|G3BP1|G6PD|GAPDH|GNAI1|GNAS|GPHN|GSK3B|HELLS|HSP90AA1|HSP90B1|HSPA4|HSPA5|HYOU1|IFIH1|IKBKB|IMPDH2|JAK1|JAK2|MAPK1|MAPK14|MAPK3|MAPK8|MOV10|MSH6|MTHFR|MTOR|MYO5A|NIN|NLRP3|NOS2|NOS3|NT5E|PARP1|PEX1|PIK3C2A…	1997/44707 genes: 4.47%
Molecular Function	6	transcription regulatory region sequence-specific DNA binding	GO:0000976	7.5e-21	7.41e-17	40	AHR|APP|AR|ARNTL|ATF2|ATF4|ATF6|CREB1|DDIT3|EGR1|ENO1|FOS|GATA6|HDAC6|HIF1A|HMGB1|IRF1|IRF3|MMP12|MTOR|NFE2L2|NFKB1|NPM1|POU5F1|PPARG|RELA|RELB|SIRT1|SMAD2|SMAD3|SMAD4|SPI1|SREBF1|SREBF2|STAT1|STAT3|STAT6|TNF|TP53|VDR	626/44707 genes: 1.40%
Molecular Function	7	RNA polymerase II regulatory region sequence-specific DNA binding	GO:0000977	3.17e-17	3.13e-13	32	AHR|APP|AR|ARNTL|ATF2|ATF4|ATF6|CREB1|DDIT3|EGR1|ENO1|FOS|HDAC6|HIF1A|IRF1|IRF3|NFKB1|PPARG|RELA|RELB|SIRT1|SMAD2|SMAD3|SMAD4|SPI1|SREBF1|SREBF2|STAT1|STAT3|STAT6|TP53|VDR	488/44707 genes: 1.09%
Molecular Function	8	RNA polymerase II proximal promoter sequence-specific DNA binding	GO:0000978	2.25e-17	2.23e-13	29	AHR|APP|AR|ARNTL|ATF2|ATF4|ATF6|CREB1|DDIT3|EGR1|HDAC6|HIF1A|IRF1|IRF3|NFKB1|PPARG|RELA|RELB|SIRT1|SMAD2|SMAD3|SMAD4|SPI1|SREBF1|SREBF2|STAT1|STAT3|TP53|VDR	383/44707 genes: 0.86%
Molecular Function	3	DNA-binding transcription factor activity, RNA polymerase II-specific	GO:0000981	7.39e-12	7.3e-08	34	AHR|AR|ARNTL|ATF2|ATF4|ATF6|CREB1|DDIT3|EGR1|ENO1|FOS|GATA6|HIF1A|IRF1|IRF3|NFE2L2|NFKB1|NR2F2|POU5F1|PPARG|RELA|RELB|SMAD2|SMAD3|SMAD4|SPI1|SREBF1|SREBF2|STAT1|STAT2|STAT3|STAT6|TP53|VDR	861/44707 genes: 1.93%
Molecular Function	7	proximal promoter sequence-specific DNA binding	GO:0000987	1.47e-16	1.45e-12	29	AHR|APP|AR|ARNTL|ATF2|ATF4|ATF6|CREB1|DDIT3|EGR1|HDAC6|HIF1A|IRF1|IRF3|NFKB1|PPARG|RELA|RELB|SIRT1|SMAD2|SMAD3|SMAD4|SPI1|SREBF1|SREBF2|STAT1|STAT3|TP53|VDR	411/44707 genes: 0.92%
Molecular Function	6	RNA polymerase II regulatory region DNA binding	GO:0001012	3.17e-17	3.13e-13	32	AHR|APP|AR|ARNTL|ATF2|ATF4|ATF6|CREB1|DDIT3|EGR1|ENO1|FOS|HDAC6|HIF1A|IRF1|IRF3|NFKB1|PPARG|RELA|RELB|SIRT1|SMAD2|SMAD3|SMAD4|SPI1|SREBF1|SREBF2|STAT1|STAT3|STAT6|TP53|VDR	488/44707 genes: 1.09%
Molecular Function	4	regulatory region nucleic acid binding	GO:0001067	1.45e-21	1.43e-17	41	AHR|APP|AR|ARNTL|ATF2|ATF4|ATF6|CREB1|DDIT3|EGR1|ENO1|FOS|GATA6|HDAC6|HIF1A|HMGB1|IRF1|IRF3|MMP12|MTOR|NFE2L2|NFKB1|NPM1|POU5F1|PPARG|PRDX5|RELA|RELB|SIRT1|SMAD2|SMAD3|SMAD4|SPI1|SREBF1|SREBF2|STAT1|STAT3|STAT6|TNF|TP53|VDR	633/44707 genes: 1.42%
Molecular Function	4	RNA polymerase II transcription factor binding	GO:0001085	1.8e-18	1.77e-14	23	AHR|AR|ATF2|ATF4|CREB1|CREBBP|CSNK2B|DDIT3|EP300|FOS|GSK3B|HIF1A|HMGB1|HSPB1|KEAP1|NFE2L2|PARP1|SMAD2|SMAD3|SMAD4|SPI1|STAT3|TP53	191/44707 genes: 0.43%
Molecular Function	4	transcription cofactor binding	GO:0001221	6.56e-19	6.48e-15	19	AHR|AR|CIT|CREBBP|ELOB|ELOC|ENO1|EP300|FOS|GATA6|HDAC6|HIF1A|NFE2L2|PPARG|RELA|SMAD3|SMAD4|SREBF1|STAT1	105/44707 genes: 0.23%
Molecular Function	5	transcription coactivator binding	GO:0001223	8.35e-14	8.25e-10	11	AHR|AR|CIT|CREBBP|EP300|GATA6|HIF1A|RELA|SMAD3|SMAD4|STAT1	39/44707 genes: 0.09%
Molecular Function	4	DNA-binding transcription activator activity, RNA polymerase II-specific	GO:0001228	2.9e-10	2.86e-06	21	AR|ATF2|ATF6|CREB1|DDIT3|EGR1|FOS|HIF1A|IRF1|IRF3|NFE2L2|NFKB1|RELA|SMAD2|SMAD3|SMAD4|SPI1|SREBF1|STAT3|STAT6|TP53	385/44707 genes: 0.86%
Molecular Function	2	virus receptor activity	GO:0001618	2.13e-14	2.1e-10	14	ACE2|ANPEP|AXL|BSG|CD81|CDK1|EGFR|ICAM1|ITGA5|ITGAV|ITGB1|LDLR|NPC1|TFRC	76/44707 genes: 0.17%
Molecular Function	4	G protein-coupled receptor binding	GO:0001664	1.14e-15	1.13e-11	21	AGT|AGTR1|C1QBP|C5|CALCA|CCL2|CCL3|CCL5|CXCL10|CXCL3|CXCL8|DNM2|EDN1|GNAI1|IL2|JAK1|JAK2|NEDD4|RALA|SDCBP|STAT1	202/44707 genes: 0.45%
Molecular Function	5	phosphotyrosine residue binding	GO:0001784	1.31e-07	0.00129	7	CBL|GRB2|MAPK1|MAPK3|PIK3R1|PIK3R2|SOCS3	41/44707 genes: 0.09%
Molecular Function	3	opsonin binding	GO:0001846	2.34e-07	0.00231	5	C1QBP|CALR|CRP|ITGAV|PTX3	15/44707 genes: 0.03%
Molecular Function	4	complement component C1q binding	GO:0001849	5.95e-07	0.00587	4	C1QBP|CALR|CRP|PTX3	8/44707 genes: 0.02%
Molecular Function	4	protease binding	GO:0002020	1.27e-13	1.26e-09	16	ANXA2|BCL2|CASP3|F3|GSK3B|INS|ITGAV|ITGB1|LDLR|PYCARD|SERPINC1|SERPINE1|STIM1|TNF|TNFAIP3|TP53	126/44707 genes: 0.28%
Molecular Function	3	p53 binding	GO:0002039	2.04e-07	0.00201	8	CREBBP|EP300|GSK3B|HIF1A|MDM2|RFWD3|SIRT1|TP53	64/44707 genes: 0.14%
Molecular Function	3	nucleic acid binding	GO:0003676	4.06e-29	4.01e-25	98	ADAR|AHR|ALB|APLP2|APP|AR|ARNTL|ATF2|ATF4|ATF6|BCL2|C1QBP|CALR|CAVIN1|CREB1|CREBBP|DDIT3|DDX58|DNMT1|EEF1A1|EEF1A2|EGFR|EGR1|EIF2AK2|EIF2S1|EIF4E2|ENO1|EP300|EXOSC5|EXOSC8|FANCI|FMR1|FOS|G3BP1|GATA6|HDAC6|HIF1A|HMGB1|HNRNPA1|HSP90B1|IFIH1|IMPDH2|IRF1|IRF3|LEP|LMNB1|MAPK1|MDM2|MMP12|MOV10|MRE11|MRPS27|MSH6|MTOR|NFE2L2|NFKB1|NLRP3|NPM1|NR2F2|NXF1|PABPC1|PARP1|PML|POLA1|POU5F1|PPARG|PRDX5|RAD50|RBMS…	2794/44707 genes: 6.25%
Molecular Function	4	DNA binding	GO:0003677	1.39e-25	1.37e-21	73	ADAR|AHR|ALB|APLP2|APP|AR|ARNTL|ATF2|ATF4|ATF6|BCL2|CALR|CREB1|CREBBP|DDIT3|DNMT1|EGFR|EGR1|ENO1|EP300|FANCI|FOS|G3BP1|GATA6|HDAC6|HIF1A|HMGB1|HNRNPA1|IFIH1|IMPDH2|IRF1|IRF3|LEP|LMNB1|MAPK1|MMP12|MRE11|MSH6|MTOR|NFE2L2|NFKB1|NLRP3|NPM1|NR2F2|PARP1|PML|POLA1|POU5F1|PPARG|PRDX5|RAD50|RBMS1|RELA|RELB|SERPINA3|SIRT1|SMAD2|SMAD3|SMAD4|SMAD7|SPI1|SREBF1|SREBF2|STAT1|STAT3|STAT6|TNF|TNFAIP3|TP53|TRIM21|…	1774/44707 genes: 3.97%
Molecular Function	2	chromatin binding	GO:0003682	2.23e-17	2.2e-13	31	AR|ATF2|ATF4|BRD2|CDK1|CENPF|CREBBP|CSNK2B|DNMT1|EGFR|EGR1|EP300|FMR1|FOS|GATA6|IRF3|MSH6|NFKB1|POLA1|PPARG|RELA|SIRT1|SMAD2|SMAD3|SMAD4|SPI1|SREBF1|STAT1|STAT3|TP53|ZC3H12A	448/44707 genes: 1.00%
Molecular Function	5	double-stranded DNA binding	GO:0003690	3.01e-18	2.97e-14	46	AHR|APP|AR|ARNTL|ATF2|ATF4|ATF6|CREB1|DDIT3|EGFR|EGR1|ENO1|FOS|GATA6|HDAC6|HIF1A|HMGB1|IRF1|IRF3|LMNB1|MMP12|MRE11|MSH6|MTOR|NFE2L2|NFKB1|NPM1|POU5F1|PPARG|RBMS1|RELA|RELB|SIRT1|SMAD2|SMAD3|SMAD4|SPI1|SREBF1|SREBF2|STAT1|STAT3|STAT6|TNF|TP53|VDR|ZMPSTE24	994/44707 genes: 2.22%
Molecular Function	2	DNA-binding transcription factor activity	GO:0003700	2.82e-11	2.79e-07	34	AHR|AR|ARNTL|ATF2|ATF4|ATF6|CREB1|DDIT3|EGR1|ENO1|FOS|GATA6|HIF1A|IRF1|IRF3|NFE2L2|NFKB1|NR2F2|POU5F1|PPARG|RELA|RELB|SMAD2|SMAD3|SMAD4|SPI1|SREBF1|SREBF2|STAT1|STAT2|STAT3|STAT6|TP53|VDR	905/44707 genes: 2.02%
Molecular Function	4	RNA binding	GO:0003723	6.36e-12	6.28e-08	38	C1QBP|CALR|CAVIN1|DDX58|DNMT1|EEF1A1|EEF1A2|EIF2AK2|EIF2S1|EIF4E2|EP300|EXOSC5|EXOSC8|FMR1|HNRNPA1|HSP90B1|IFIH1|IMPDH2|MDM2|MOV10|MRPS27|NPM1|NXF1|PABPC1|POU5F1|RBMS1|RNASEL|SEPSECS|SPI1|SRP72|STAT3|TFRC|TP53|TRIM21|TUBA1B|VIM|XPO1|ZC3H12A	1055/44707 genes: 2.36%
Molecular Function	1	catalytic activity	GO:0003824	1.41e-59	1.39e-55	179	AASS|ABCB11|ABCC1|ACE2|ACSL3|ADA|ADAM9|ADAR|AKT1|ALOX5|ANPEP|ATE1|ATF2|ATP6V1B2|ATP7B|AXL|BCKDK|BRD2|CAPN1|CASP3|CASP6|CASP8|CAT|CBL|CCL2|CCL3|CCL5|CCND1|CCND3|CDK1|CDK2|CDK4|CHEK2|CIT|CKB|COMT|CP|CREBBP|CSNK2A1|CSNK2A2|CSNK2B|CTSB|CYB5B|DDX10|DDX58|DNM2|DNMT1|DUSP1|DYNC1I2|EGFR|EIF2AK2|EIF2AK3|ENO1|EP300|ERN1|ETFA|EXOSC5|F2|F3|FAM98A|FASN|FKBP10|G3BP1|G6PD|GAPDH|GLA|GNAI1|GNB1|GNB2|GPHN|GPT|GPX1…	4925/44707 genes: 11.02%
Molecular Function	5	endopeptidase activity	GO:0004175	1.22e-07	0.0012	16	ACE2|ADAM9|CAPN1|CASP3|CASP6|CASP8|CTSB|F2|F3|MMP1|MMP12|MMP3|PCSK5|PLAT|PLG|REN	319/44707 genes: 0.71%
Molecular Function	3	protein kinase activity	GO:0004672	5.72e-21	5.65e-17	38	AKT1|AXL|BCKDK|BRD2|CCL2|CCL3|CCL5|CCND1|CCND3|CDK1|CDK2|CDK4|CHEK2|CIT|CSNK2A1|CSNK2A2|CSNK2B|EGFR|EIF2AK2|EIF2AK3|ERN1|GSK3B|IKBKB|JAK1|JAK2|MAPK1|MAPK14|MAPK3|MAPK8|MTOR|NRP1|PIK3C3|PIK3CA|PIK3CG|PRKCA|PRKCE|RNASEL|TBK1	552/44707 genes: 1.23%
Molecular Function	4	protein serine/threonine kinase activity	GO:0004674	6.67e-18	6.58e-14	29	AKT1|BCKDK|BRD2|CCL3|CCND3|CDK1|CDK2|CDK4|CHEK2|CIT|CSNK2A1|CSNK2A2|CSNK2B|EGFR|EIF2AK2|EIF2AK3|ERN1|GSK3B|IKBKB|MAPK1|MAPK14|MAPK3|MAPK8|MTOR|PIK3CA|PIK3CG|PRKCA|PRKCE|TBK1	366/44707 genes: 0.82%
Molecular Function	4	protein serine/threonine/tyrosine kinase activity	GO:0004712	5.51e-14	5.44e-10	27	AKT1|AXL|CDK1|CDK2|CDK4|CHEK2|CIT|CSNK2A1|CSNK2A2|EGFR|EIF2AK2|EIF2AK3|ERN1|GSK3B|IKBKB|JAK1|JAK2|MAPK1|MAPK14|MAPK3|MAPK8|MTOR|PIK3CA|PIK3CG|PRKCA|PRKCE|TBK1	442/44707 genes: 0.99%
Molecular Function	3	enzyme inhibitor activity	GO:0004857	1.59e-11	1.57e-07	21	AHSG|ANXA2|ANXA5|APLP2|APP|C5|CASP3|CIT|GAPDH|HSPB1|KNG1|LGALS3|NPM1|PRDX5|PRKAR2A|RACK1|SERPINA3|SERPINC1|SERPINE1|SOCS1|SOCS3	329/44707 genes: 0.74%
Molecular Function	5	protein kinase inhibitor activity	GO:0004860	2.04e-07	0.00201	8	CASP3|CIT|HSPB1|NPM1|PRKAR2A|RACK1|SOCS1|SOCS3	64/44707 genes: 0.14%
Molecular Function	5	endopeptidase inhibitor activity	GO:0004866	1.51e-07	0.00149	11	AHSG|ANXA2|APLP2|APP|C5|GAPDH|KNG1|PRDX5|SERPINA3|SERPINC1|SERPINE1	141/44707 genes: 0.32%
Molecular Function	4	nuclear receptor activity	GO:0004879	1e-08	9.93e-05	7	AHR|AR|NR2F2|PPARG|SREBF1|STAT3|VDR	29/44707 genes: 0.06%
Molecular Function	6	protein kinase C binding	GO:0005080	3.48e-07	0.00344	7	ADAM9|C1QBP|HSPB1|ITGAV|PKP2|PRKCSH|RACK1	47/44707 genes: 0.11%
Molecular Function	3	signaling receptor binding	GO:0005102	3.86e-78	3.81e-74	118	ADAM9|AGT|AGTR1|AP2M1|APOA1|APOE|APP|AR|ARNTL|C1QBP|C5|CALCA|CALR|CANX|CASP3|CASP8|CAV1|CBL|CCL2|CCL3|CCL5|CCNB1|CD151|CD40LG|CD74|CD81|CRP|CSF2|CSNK2B|CXCL10|CXCL3|CXCL8|DNM2|EDN1|EP300|ERN1|F2|FBN1|FGF2|GDF15|GIPC1|GLA|GNAI1|GRB2|HIF1A|HLA-A|HLA-B|HMGB1|HSP90B1|ICAM1|IFNG|IKBKB|IKBKG|IL10|IL13|IL18|IL1A|IL1B|IL2|IL4|IL5|IL6|IL7|INHBE|INS|ISG15|ITGA5|ITGAV|ITGB1|JAK1|JAK2|KNG1|LEP|LGALS3|MBL2|MF…	1325/44707 genes: 2.96%
Molecular Function	4	cytokine activity	GO:0005125	8.43e-23	8.32e-19	24	C5|CCL3|CCL5|CD40LG|CSF2|CXCL10|CXCL3|CXCL8|EDN1|FGF2|HMGB1|IL10|IL13|IL18|IL1A|IL1B|IL2|IL5|IL6|IL7|SPP1|TGFB1|TNF|VEGFA	142/44707 genes: 0.32%
Molecular Function	4	cytokine receptor binding	GO:0005126	7.99e-39	7.89e-35	40	C5|CASP3|CASP8|CCL2|CCL3|CCL5|CD40LG|CSF2|CXCL10|CXCL3|CXCL8|GRB2|IFNG|IL10|IL13|IL18|IL1A|IL1B|IL2|IL4|IL5|IL6|IL7|ITGA5|JAK1|JAK2|MYD88|PIK3R1|PYCARD|SDCBP|SMAD2|SMAD3|SMAD7|STAT1|TGFB1|TNF|TRAF2|TRAF3|TRAF6|VEGFA	217/44707 genes: 0.49%
Molecular Function	6	tumor necrosis factor receptor binding	GO:0005164	1.3e-08	0.000128	7	CASP8|CD40LG|STAT1|TNF|TRAF2|TRAF3|TRAF6	30/44707 genes: 0.07%
Molecular Function	3	integrin binding	GO:0005178	1.33e-16	1.31e-12	18	ADAM9|CALR|CD151|CD40LG|CD81|FBN1|FGF2|HMGB1|ICAM1|IL1B|ISG15|ITGAV|ITGB1|MFGE8|P4HB|PPIA|PRKCA|SPP1	118/44707 genes: 0.26%
Molecular Function	1	binding	GO:0005488	1.59e-164	1.57e-160	418	AASS|ABCB11|ABCC1|ACE2|ACSL3|ACTB|ACTG1|ADA|ADAM9|ADAR|AGER|AGT|AGTR1|AHR|AKT1|ALB|ALOX5|ANO6|ANXA2|ANXA5|AP2A2|AP2M1|APLP2|APOA1|APOE|APP|AQP1|AR|ARNTL|ATE1|ATF2|ATF4|ATF6|ATP6V1B2|ATP7B|AXL|BAD|BAG3|BAX|BCKDK|BCL2|BCL2L1|BCL2L2|BDKRB1|BECN1|BRD2|BSG|BZW2|C1QBP|C5|C8G|CALCA|CALR|CANX|CAPN1|CASP3|CASP6|CASP8|CAT|CAV1|CAVIN1|CBL|CCL2|CCL3|CCL5|CCNA2|CCNB1|CCND1|CCND3|CCR6|CD14|CD151|CD3D|CD40LG|CD…	15869/44707 genes: 35.50%
Molecular Function	3	steroid binding	GO:0005496	1.38e-08	0.000136	10	APOA1|AR|CAV1|CD81|NPC1|NPC2|SOAT1|VDAC1|VDAC2|VDR	87/44707 genes: 0.19%
Molecular Function	6	copper ion binding	GO:0005507	9.25e-07	0.00914	7	ALB|ATP7B|CP|IL1A|LOX|SOD1|TP53	54/44707 genes: 0.12%
Molecular Function	2	protein binding	GO:0005515	7.31e-179	7.22e-175	410	AASS|ABCB11|ACE2|ACSL3|ACTB|ACTG1|ADA|ADAM9|ADAR|AGER|AGT|AGTR1|AHR|AKT1|ALB|ALOX5|ANO6|ANXA2|ANXA5|AP2A2|AP2M1|APLP2|APOA1|APOE|APP|AQP1|AR|ARNTL|ATE1|ATF2|ATF4|ATF6|ATP6V1B2|ATP7B|AXL|BAD|BAG3|BAX|BCKDK|BCL2|BCL2L1|BCL2L2|BDKRB1|BECN1|BRD2|BSG|BZW2|C1QBP|C5|C8G|CALCA|CALR|CANX|CAPN1|CASP3|CASP6|CASP8|CAT|CAV1|CAVIN1|CBL|CCL2|CCL3|CCL5|CCNA2|CCNB1|CCND1|CCND3|CCR6|CD14|CD151|CD3D|CD40LG|CD74|CD8…	13608/44707 genes: 30.44%
Molecular Function	3	collagen binding	GO:0005518	1.58e-07	0.00156	8	ADAM9|CTSB|ITGB1|LOX|MMP12|SMAD3|SMAD4|SMAD7	62/44707 genes: 0.14%
Molecular Function	3	ATP binding	GO:0005524	1.26e-22	1.24e-18	62	ABCB11|ABCC1|ACSL3|ACTB|ACTG1|AKT1|ATP6V1B2|ATP7B|AXL|BCKDK|CDK1|CDK2|CDK4|CHEK2|CIT|CKB|CLCN7|CSNK2A1|CSNK2A2|DCAKD|DDX10|DDX58|EGFR|EIF2AK2|EIF2AK3|ERN1|G3BP1|GPHN|GSK3B|HELLS|HSP90AA1|HSP90B1|HSPA4|HSPA5|HYOU1|IFIH1|IKBKB|JAK1|JAK2|MAPK1|MAPK14|MAPK3|MAPK8|MOV10|MSH6|MTOR|MYO5A|NLRP3|PEX1|PIK3C2A|PIK3C3|PIK3CA|PIK3CB|PIK3CG|PRKCA|PRKCE|PSMC6|RAD50|RNASEL|SUCLA2|TBK1|TOR1A	1448/44707 genes: 3.24%
Molecular Function	3	glycosaminoglycan binding	GO:0005539	2.77e-11	2.73e-07	17	APLP2|APOE|APP|C1QBP|CXCL10|CXCL8|F2|FBN1|FGF2|KNG1|NLRP3|NRP1|PPIA|SERPINC1|SOD3|TLR2|VEGFA	207/44707 genes: 0.46%
Molecular Function	5	chemokine activity	GO:0008009	3.18e-07	0.00314	6	C5|CCL3|CCL5|CXCL10|CXCL3|CXCL8	29/44707 genes: 0.06%
Molecular Function	3	protein C-terminus binding	GO:0008022	2.27e-13	2.24e-09	18	ATF4|CENPF|EP300|EZR|JAK2|KPNA3|MRE11|NCF2|NEFL|PABPC1|PEX1|PHB2|PPARG|SDC1|SDCBP|SIRT1|SREBF2|TNFAIP3	179/44707 genes: 0.40%
Molecular Function	3	enzyme activator activity	GO:0008047	2.55e-11	2.52e-07	24	APOA1|APOE|APP|BAD|CASP3|CAV1|CCL3|CCL5|CCNB1|CD40LG|CYB5B|DDOST|DNAJB1|DNAJB4|GNAS|IL2|NCF2|NRP1|PIK3CA|PRKCE|PYCARD|RACK1|RAP1GDS1|TOR1AIP1	451/44707 genes: 1.01%
Molecular Function	4	growth factor activity	GO:0008083	3.79e-11	3.75e-07	14	AGT|CSF2|F2|FGF2|GDF15|IL10|IL2|IL4|IL5|IL6|IL7|INHBE|TGFB1|VEGFA	129/44707 genes: 0.29%
Molecular Function	3	cytoskeletal protein binding	GO:0008092	4.86e-18	4.8e-14	41	ACTB|ANXA2|APOE|AXL|CENPF|CLIP1|DCTN1|DCTN2|DNM2|EGFR|EP300|EZR|FMR1|GAPDH|GIPC1|GSK3B|GSN|HDAC6|HSP90AA1|ITGB1|NFKB1|NIN|NOS3|P4HB|PPARG|PRKCE|PYCARD|RALA|RDX|RELA|RHOA|SDCBP|SMAD2|SMAD4|SPTAN1|STIM1|TOR1A|TOR1AIP1|TPM4|TUBGCP3|VAPA	793/44707 genes: 1.77%
Molecular Function	3	transcription factor binding	GO:0008134	1.19e-29	1.18e-25	44	ACTB|AHR|AR|ARNTL|ATF2|ATF4|C1QBP|CALR|CIT|CREB1|CREBBP|CSNK2B|DDIT3|ELOB|ELOC|ENO1|EP300|FOS|GATA6|GSK3B|HDAC6|HIF1A|HMGB1|HSPB1|KEAP1|MAPK14|MTOR|NFE2L2|NFKBIA|NPM1|PARP1|PHB2|PPARG|RELA|SIRT1|SMAD2|SMAD3|SMAD4|SPI1|SREBF1|STAT1|STAT3|TP53|VDR	469/44707 genes: 1.05%
Molecular Function	2	drug binding	GO:0008144	6.85e-25	6.76e-21	69	ABCB11|ABCC1|ACSL3|ACTB|ACTG1|AKT1|ALB|ATP6V1B2|ATP7B|AXL|BCKDK|CDK1|CDK2|CDK4|CHEK2|CIT|CKB|CLCN7|CSNK2A1|CSNK2A2|DCAKD|DDX10|DDX58|EGFR|EIF2AK2|EIF2AK3|ERN1|FKBP10|G3BP1|GPHN|GPT|GSK3B|HELLS|HSP90AA1|HSP90B1|HSPA4|HSPA5|HYOU1|IFIH1|IKBKB|JAK1|JAK2|MAPK1|MAPK14|MAPK3|MAPK8|MOV10|MSH6|MTOR|MYO5A|NLRP3|NOS2|NOS3|PEX1|PIK3C2A|PIK3C3|PIK3CA|PIK3CB|PIK3CG|PPIA|PRKCA|PRKCE|PSMC6|RAD50|RNASEL|SUCLA2|TB…	1629/44707 genes: 3.64%
Molecular Function	3	heparin binding	GO:0008201	2.88e-09	2.85e-05	13	APLP2|APOE|APP|CXCL10|CXCL8|F2|FBN1|FGF2|KNG1|NRP1|SERPINC1|SOD3|VEGFA	149/44707 genes: 0.33%
Molecular Function	3	peptidase activity	GO:0008233	5.96e-08	0.000589	21	ACE2|ADAM9|ANPEP|CAPN1|CASP3|CASP6|CASP8|CTSB|F2|F3|LAP3|MMP1|MMP12|MMP3|PCSK5|PLAT|PLG|REN|TNFAIP3|ZC3H12A|ZMPSTE24	522/44707 genes: 1.17%
Molecular Function	6	zinc ion binding	GO:0008270	1.84e-13	1.82e-09	35	ACE2|ADA|AR|CALR|CLIP1|CREBBP|DDX58|DNMT1|EGR1|EP300|GATA6|HDAC6|IFIH1|KNG1|KPNB1|MDM2|MMP1|MMP12|MMP3|NR2F2|PARP1|PML|POLA1|PPARG|PRKCA|SMAD3|SMPD1|SOD1|TNFAIP3|TP53|TRAF2|TRAF3|TRAF6|TRIM21|VDR	798/44707 genes: 1.78%
Molecular Function	2	lipid binding	GO:0008289	5.22e-17	5.15e-13	37	AKT1|ALB|ANXA2|ANXA5|AP2A2|AP2M1|APOA1|APOE|AR|AXL|BAD|BAX|C8G|CAV1|CD14|CD81|F2|F3|GBF1|HMGB1|IL2|MFGE8|NPC1|NPC2|NR2F2|PHB2|PIK3C2A|PPARG|PPT1|SDCBP|SOAT1|TLR2|TLR4|TRAF2|VDAC1|VDAC2|VDR	684/44707 genes: 1.53%
Molecular Function	4	cholesterol binding	GO:0015485	9.65e-09	9.54e-05	8	APOA1|CAV1|CD81|NPC1|NPC2|SOAT1|VDAC1|VDAC2	44/44707 genes: 0.10%
Molecular Function	1	antioxidant activity	GO:0016209	5.94e-11	5.86e-07	11	ALB|APOE|CAT|GPX1|GSTT1|HBA1|HP|PRDX5|PTGS2|SOD1|TXN	68/44707 genes: 0.15%
Molecular Function	4	kinase activity	GO:0016301	5.41e-20	5.34e-16	41	AKT1|AXL|BCKDK|BRD2|CCL2|CCL3|CCL5|CCND1|CCND3|CDK1|CDK2|CDK4|CHEK2|CIT|CKB|CSNK2A1|CSNK2A2|CSNK2B|EGFR|EIF2AK2|EIF2AK3|ERN1|GSK3B|IKBKB|JAK1|JAK2|MAPK1|MAPK14|MAPK3|MAPK8|MTOR|NRP1|PIK3C2A|PIK3C3|PIK3CA|PIK3CB|PIK3CG|PRKCA|PRKCE|RNASEL|TBK1	699/44707 genes: 1.56%
Molecular Function	5	pyrophosphatase activity	GO:0016462	3.68e-13	3.63e-09	34	ABCB11|ABCC1|ATP6V1B2|ATP7B|DDX10|DDX58|DNM2|DYNC1I2|G3BP1|GNAI1|GNB1|GNB2|HELLS|HSP90AA1|HSP90B1|HSPA4|HSPA5|HYOU1|IFIH1|MOV10|MRE11|MSH6|MYO5A|PEX1|PSMC6|RAB18|RAB5C|RAD50|RALA|RHOA|RHOB|TOR1A|TP53|TUBA1B	772/44707 genes: 1.73%
Molecular Function	2	oxidoreductase activity	GO:0016491	7.76e-11	7.67e-07	28	AASS|ALOX5|CAT|CP|CYB5B|ETFA|FASN|G6PD|GAPDH|GPHN|GPX1|GSTT1|HBA1|HMOX1|IMPDH2|LOX|MTHFR|NCF2|NOS2|NOS3|P4HB|PLOD2|POR|PRDX5|PTGS2|SOD1|TXN|VKORC1	650/44707 genes: 1.45%
Molecular Function	2	transferase activity	GO:0016740	2.65e-26	2.62e-22	78	AKT1|ATE1|ATF2|AXL|BCKDK|BRD2|CBL|CCL2|CCL3|CCL5|CCND1|CCND3|CDK1|CDK2|CDK4|CHEK2|CIT|CKB|COMT|CREBBP|CSNK2A1|CSNK2A2|CSNK2B|DNMT1|EGFR|EIF2AK2|EIF2AK3|EP300|ERN1|FAM98A|FASN|GAPDH|GPHN|GPT|GSK3B|GSTM1|GSTT1|HS2ST1|IKBKB|JAK1|JAK2|MAPK1|MAPK14|MAPK3|MAPK8|MDM2|MGAT1|MTOR|NEDD4|NRP1|PARP1|PIK3C2A|PIK3C3|PIK3CA|PIK3CB|PIK3CG|PML|POGLUT2|POGLUT3|POLA1|PRKCA|PRKCE|RFWD3|RNASEL|SEPSECS|SMURF2|SOAT1|TB…	1969/44707 genes: 4.40%
Molecular Function	3	transferase activity, transferring phosphorus-containing groups	GO:0016772	5.55e-19	5.49e-15	43	AKT1|AXL|BCKDK|BRD2|CCL2|CCL3|CCL5|CCND1|CCND3|CDK1|CDK2|CDK4|CHEK2|CIT|CKB|CSNK2A1|CSNK2A2|CSNK2B|EGFR|EIF2AK2|EIF2AK3|ERN1|GPHN|GSK3B|IKBKB|JAK1|JAK2|MAPK1|MAPK14|MAPK3|MAPK8|MTOR|NRP1|PIK3C2A|PIK3C3|PIK3CA|PIK3CB|PIK3CG|POLA1|PRKCA|PRKCE|RNASEL|TBK1	826/44707 genes: 1.85%
Molecular Function	4	phosphotransferase activity, alcohol group as acceptor	GO:0016773	3.21e-20	3.17e-16	40	AKT1|AXL|BCKDK|BRD2|CCL2|CCL3|CCL5|CCND1|CCND3|CDK1|CDK2|CDK4|CHEK2|CIT|CSNK2A1|CSNK2A2|CSNK2B|EGFR|EIF2AK2|EIF2AK3|ERN1|GSK3B|IKBKB|JAK1|JAK2|MAPK1|MAPK14|MAPK3|MAPK8|MTOR|NRP1|PIK3C2A|PIK3C3|PIK3CA|PIK3CB|PIK3CG|PRKCA|PRKCE|RNASEL|TBK1	652/44707 genes: 1.46%
Molecular Function	2	hydrolase activity	GO:0016787	3.93e-25	3.88e-21	80	ABCB11|ABCC1|ACE2|ADA|ADAM9|ADAR|ALOX5|ANPEP|ATP6V1B2|ATP7B|CAPN1|CASP3|CASP6|CASP8|CAT|CCL5|CTSB|DDX10|DDX58|DNM2|DUSP1|DYNC1I2|ERN1|EXOSC5|F2|F3|FASN|G3BP1|GLA|GNAI1|GNB1|GNB2|HDAC6|HELLS|HMOX1|HSP90AA1|HSP90B1|HSPA4|HSPA5|HYOU1|IFIH1|LAP3|MMP1|MMP12|MMP3|MOGS|MOV10|MRE11|MSH6|MYD88|MYO5A|NAGLU|NT5E|PCSK5|PELO|PEX1|PLAT|PLD3|PLG|POR|PPT1|PSMC6|RAB18|RAB5C|RAD50|RALA|REN|RHOA|RHOB|RNASEL|SIRT1|S…	2158/44707 genes: 4.83%
Molecular Function	3	hydrolase activity, acting on acid anhydrides	GO:0016817	3.81e-13	3.76e-09	34	ABCB11|ABCC1|ATP6V1B2|ATP7B|DDX10|DDX58|DNM2|DYNC1I2|G3BP1|GNAI1|GNB1|GNB2|HELLS|HSP90AA1|HSP90B1|HSPA4|HSPA5|HYOU1|IFIH1|MOV10|MRE11|MSH6|MYO5A|PEX1|PSMC6|RAB18|RAB5C|RAD50|RALA|RHOA|RHOB|TOR1A|TP53|TUBA1B	773/44707 genes: 1.73%
Molecular Function	4	hydrolase activity, acting on acid anhydrides, in phosphorus-containing anhydrides	GO:0016818	3.81e-13	3.76e-09	34	ABCB11|ABCC1|ATP6V1B2|ATP7B|DDX10|DDX58|DNM2|DYNC1I2|G3BP1|GNAI1|GNB1|GNB2|HELLS|HSP90AA1|HSP90B1|HSPA4|HSPA5|HYOU1|IFIH1|MOV10|MRE11|MSH6|MYO5A|PEX1|PSMC6|RAB18|RAB5C|RAD50|RALA|RHOA|RHOB|TOR1A|TP53|TUBA1B	773/44707 genes: 1.73%
Molecular Function	7	ATPase activity	GO:0016887	1.39e-08	0.000137	19	ABCB11|ABCC1|ATP6V1B2|ATP7B|DDX10|DDX58|G3BP1|HSP90AA1|HSP90B1|HSPA4|HSPA5|HYOU1|IFIH1|MOV10|MSH6|PEX1|PSMC6|RAD50|TOR1A	392/44707 genes: 0.88%
Molecular Function	4	purine nucleotide binding	GO:0017076	8.69e-28	8.59e-24	76	ABCB11|ABCC1|ACSL3|ACTB|ACTG1|AKT1|ATP6V1B2|ATP7B|AXL|BAG3|BCKDK|CDK1|CDK2|CDK4|CHEK2|CIT|CKB|CLCN7|CSNK2A1|CSNK2A2|DCAKD|DDX10|DDX58|DNM2|EEF1A1|EEF1A2|EGFR|EIF2AK2|EIF2AK3|ERN1|G3BP1|GNAI1|GNAS|GPHN|GSK3B|HELLS|HSP90AA1|HSP90B1|HSPA4|HSPA5|HYOU1|IFIH1|IKBKB|JAK1|JAK2|MAPK1|MAPK14|MAPK3|MAPK8|MOV10|MSH6|MTOR|MYO5A|NIN|NLRP3|PEX1|PIK3C2A|PIK3C3|PIK3CA|PIK3CB|PIK3CG|PRKCA|PRKCE|PSMC6|RAB18|RAB1B|R…	1771/44707 genes: 3.96%
Molecular Function	6	nucleoside-triphosphatase activity	GO:0017111	6.02e-14	5.95e-10	34	ABCB11|ABCC1|ATP6V1B2|ATP7B|DDX10|DDX58|DNM2|DYNC1I2|G3BP1|GNAI1|GNB1|GNB2|HELLS|HSP90AA1|HSP90B1|HSPA4|HSPA5|HYOU1|IFIH1|MOV10|MRE11|MSH6|MYO5A|PEX1|PSMC6|RAB18|RAB5C|RAD50|RALA|RHOA|RHOB|TOR1A|TP53|TUBA1B	724/44707 genes: 1.62%
Molecular Function	3	kinase regulator activity	GO:0019207	9.62e-15	9.5e-11	19	AHSG|CASP3|CCL5|CCNA2|CCNB1|CD40LG|CDK4|CIT|CSNK2B|CXCL10|HSPB1|IL2|NPM1|PIK3CA|PIK3R1|PRKAR2A|RACK1|SOCS1|SOCS3	173/44707 genes: 0.39%
Molecular Function	4	kinase inhibitor activity	GO:0019210	2.09e-08	0.000207	9	AHSG|CASP3|CIT|HSPB1|NPM1|PRKAR2A|RACK1|SOCS1|SOCS3	68/44707 genes: 0.15%
Molecular Function	4	protein kinase regulator activity	GO:0019887	3.29e-12	3.25e-08	16	CASP3|CCL5|CCNA2|CCNB1|CD40LG|CDK4|CIT|CSNK2B|CXCL10|HSPB1|NPM1|PIK3CA|PRKAR2A|RACK1|SOCS1|SOCS3	155/44707 genes: 0.35%
Molecular Function	3	enzyme binding	GO:0019899	5.97e-96	5.9e-92	155	ACSL3|ACTB|ACTG1|ADAM9|AKT1|ANXA2|AP2A2|APOA1|APP|AR|ATF2|ATF4|ATF6|BAD|BCL2|BCL2L1|BECN1|C1QBP|CALR|CASP3|CASP8|CAT|CAV1|CCNA2|CCNB1|CCND1|CCND3|CD74|CHEK2|CIT|CKB|CREB1|DCTN1|DCTN2|DDX58|DNAJB1|DNM2|DUSP1|EEF1A1|EEF1A2|EGFR|EGR1|EIF2AK3|EIF4E2|ELOB|ENO1|ERC1|ERLIN2|ERN1|EZR|F3|FANCD2|FANCI|GATA6|GBF1|GNB1|GNB2|GRB2|GSK3B|GSN|GSTM1|HDAC6|HIF1A|HMGB1|HMOX1|HSP90AA1|HSP90B1|HSPA5|HSPB1|IKBKB|IKBKG…	2004/44707 genes: 4.48%
Molecular Function	4	kinase binding	GO:0019900	3.14e-44	3.1e-40	65	ACSL3|ACTB|ADAM9|AKT1|AP2A2|ATF2|ATF4|BAD|BCL2L1|BECN1|C1QBP|CAV1|CCNA2|CCNB1|CCND1|CCND3|CHEK2|CIT|DCTN1|DCTN2|DNM2|DUSP1|EEF1A1|EEF1A2|EGFR|EZR|GATA6|GRB2|GSK3B|GSN|HIF1A|HSP90AA1|HSPB1|IKBKB|ITGAV|ITGB1|JAK2|MAPK14|MYOM2|NIN|NPM1|NRP1|PARP1|PIK3R1|PIK3R2|PKP2|PLG|POLA1|PRKAR2A|PRKCSH|RACK1|RELA|RELB|SIRT1|SMAD3|SOCS1|SREBF1|STAT3|TFRC|TNFAIP3|TP53|TRAF2|TRAF3|TRAF6|VDAC1	677/44707 genes: 1.51%
Molecular Function	5	protein kinase binding	GO:0019901	4.13e-41	4.08e-37	59	ACSL3|ACTB|ADAM9|AKT1|AP2A2|ATF2|ATF4|BAD|BCL2L1|BECN1|C1QBP|CAV1|CCNA2|CCNB1|CCND1|CCND3|CHEK2|CIT|DCTN1|DCTN2|DNM2|DUSP1|EEF1A1|EEF1A2|EZR|GATA6|GRB2|GSK3B|HIF1A|HSP90AA1|HSPB1|IKBKB|ITGAV|ITGB1|JAK2|MAPK14|NPM1|NRP1|PARP1|PIK3R1|PIK3R2|PKP2|POLA1|PRKAR2A|PRKCSH|RACK1|RELA|RELB|SIRT1|SMAD3|SOCS1|SREBF1|STAT3|TFRC|TP53|TRAF2|TRAF3|TRAF6|VDAC1	591/44707 genes: 1.32%
Molecular Function	4	phosphatase binding	GO:0019902	1.41e-21	1.4e-17	25	BAD|BCL2|EGFR|EIF2AK3|GRB2|HSP90B1|JAK1|LGALS3|MAPK1|MAPK14|MAPK3|MAPK8|PIK3R1|PIK3R2|RACK1|SMAD2|SMAD3|SOD1|STAT1|STAT3|STAT6|TBK1|TP53|TRAF2|TRAF3	179/44707 genes: 0.40%
Molecular Function	5	protein phosphatase binding	GO:0019903	2.12e-19	2.09e-15	21	BAD|BCL2|EGFR|EIF2AK3|GRB2|HSP90B1|JAK1|LGALS3|MAPK14|MAPK8|PIK3R1|PIK3R2|RACK1|SOD1|STAT1|STAT3|STAT6|TBK1|TP53|TRAF2|TRAF3	134/44707 genes: 0.30%
Molecular Function	3	protein domain specific binding	GO:0019904	1.82e-36	1.8e-32	57	ACSL3|ADAM9|AP2A2|AP2M1|APP|AR|ATF2|ATF4|BAX|BCL2|BCL2L1|BCL2L2|CASP8|CBL|CCNA2|CDK2|CIT|CSNK2B|DDIT3|DNM2|ERC1|EZR|GAPDH|GPX1|GRB2|HIF1A|HNRNPA1|HSP90AA1|HSPA5|IKBKG|IL1B|IRF3|JAK2|KEAP1|KPNB1|LNX2|MCL1|MDM2|MYD88|NEDD4|NEFL|NFE2L2|PLAUR|PLG|PPARG|PRKAR2A|PYCARD|RACK1|RELA|RHOA|SIRT1|SMAD2|SRP72|TP53|VAPA|VIM|YWHAQ	655/44707 genes: 1.47%
Molecular Function	3	cytokine binding	GO:0019955	6.32e-09	6.24e-05	11	CCR6|CD74|FGF2|HMGB1|IFNAR1|ITGAV|ITGB1|NRP1|TNFRSF1A|TNFRSF1B|TRAF2	104/44707 genes: 0.23%
Molecular Function	2	enzyme regulator activity	GO:0030234	4.28e-29	4.23e-25	56	AHSG|AKT1|ANXA2|ANXA5|APLP2|APOA1|APOE|APP|BAD|BAG3|C5|CASP3|CAV1|CCL3|CCL5|CCNA2|CCNB1|CD40LG|CDK4|CIT|CSNK2B|CXCL10|CYB5B|DDOST|DNAJB1|DNAJB4|EGFR|EIF2AK2|GAPDH|GNAS|HSP90AA1|HSPB1|IL2|KNG1|LGALS3|MAPK8|MAT2B|NCF2|NPM1|NRP1|PIK3CA|PIK3R1|PRDX5|PRKAR2A|PRKCE|PSMD1|PYCARD|RACK1|RAP1GDS1|SERPINA3|SERPINC1|SERPINE1|SOCS1|SOCS3|TOR1AIP1|TP53	868/44707 genes: 1.94%
Molecular Function	4	peptidase inhibitor activity	GO:0030414	2.64e-07	0.00261	11	AHSG|ANXA2|APLP2|APP|C5|GAPDH|KNG1|PRDX5|SERPINA3|SERPINC1|SERPINE1	149/44707 genes: 0.33%
Molecular Function	2	receptor regulator activity	GO:0030545	1.46e-24	1.44e-20	37	AGT|APOA1|C5|CALCA|CCL3|CCL5|CD40LG|CSF2|CXCL10|CXCL3|CXCL8|EDN1|F2|FBN1|FGF2|GDF15|HMGB1|IL10|IL13|IL18|IL1A|IL1B|IL2|IL4|IL5|IL6|IL7|INHBE|INS|LGALS3|PRKCE|SPP1|STC2|TGFB1|TNF|TTR|VEGFA	408/44707 genes: 0.91%
Molecular Function	5	adenyl nucleotide binding	GO:0030554	2.79e-23	2.76e-19	64	ABCB11|ABCC1|ACSL3|ACTB|ACTG1|AKT1|ATP6V1B2|ATP7B|AXL|BAG3|BCKDK|CDK1|CDK2|CDK4|CHEK2|CIT|CKB|CLCN7|CSNK2A1|CSNK2A2|DCAKD|DDX10|DDX58|EGFR|EIF2AK2|EIF2AK3|ERN1|G3BP1|GPHN|GSK3B|HELLS|HSP90AA1|HSP90B1|HSPA4|HSPA5|HYOU1|IFIH1|IKBKB|JAK1|JAK2|MAPK1|MAPK14|MAPK3|MAPK8|MOV10|MSH6|MTOR|MYO5A|NLRP3|PEX1|PIK3C2A|PIK3C3|PIK3CA|PIK3CB|PIK3CG|PRKCA|PRKCE|PSMC6|RAD50|RNASEL|SOAT1|SUCLA2|TBK1|TOR1A	1499/44707 genes: 3.35%
Molecular Function	3	protein binding, bridging	GO:0030674	3.23e-07	0.00319	11	AP2A2|AP2M1|CAV1|GRB2|NEFL|PIK3R1|PSMC6|RAD50|SDCBP|TRAF2|VHL	152/44707 genes: 0.34%
Molecular Function	3	heat shock protein binding	GO:0031072	7.22e-11	7.13e-07	13	AHR|APOA1|ARNTL|BAX|CDK1|CSNK2A1|DNAJB1|EIF2AK3|ERN1|HDAC6|HIF1A|KPNB1|TFRC	111/44707 genes: 0.25%
Molecular Function	5	ubiquitin protein ligase binding	GO:0031625	6.77e-32	6.68e-28	38	ACTG1|ATF6|BCL2|BECN1|CALR|CASP8|CHEK2|CKB|DDX58|EGFR|EIF4E2|ELOB|ERLIN2|GSK3B|HDAC6|HIF1A|HSP90AA1|HSPA5|IKBKG|JAK1|MDM2|NEDD8|NFKBIA|PML|POU5F1|PRKAR2A|PSMD1|RALA|RELA|SMAD2|SMAD3|SMAD7|TNFRSF1B|TP53|TRAF2|TRAF3|TRAF6|TUBA1B	277/44707 genes: 0.62%
Molecular Function	7	CCR5 chemokine receptor binding	GO:0031730	1.29e-07	0.00128	4	CCL3|CCL5|JAK1|STAT1	6/44707 genes: 0.01%
Molecular Function	3	ribonucleotide binding	GO:0032553	2.22e-28	2.19e-24	77	ABCB11|ABCC1|ACSL3|ACTB|ACTG1|AKT1|ATP6V1B2|ATP7B|AXL|BCKDK|CDK1|CDK2|CDK4|CHEK2|CIT|CKB|CLCN7|CSNK2A1|CSNK2A2|DCAKD|DDX10|DDX58|DNM2|EEF1A1|EEF1A2|EGFR|EIF2AK2|EIF2AK3|ERN1|G3BP1|GNAI1|GNAS|GPHN|GSK3B|HELLS|HSP90AA1|HSP90B1|HSPA4|HSPA5|HYOU1|IFIH1|IKBKB|JAK1|JAK2|MAPK1|MAPK14|MAPK3|MAPK8|MOV10|MSH6|MTOR|MYO5A|NIN|NLRP3|NOS2|NOS3|PEX1|PIK3C2A|PIK3C3|PIK3CA|PIK3CB|PIK3CG|PRKCA|PRKCE|PSMC6|RAB18|RA…	1780/44707 genes: 3.98%
Molecular Function	4	purine ribonucleotide binding	GO:0032555	3.63e-27	3.58e-23	75	ABCB11|ABCC1|ACSL3|ACTB|ACTG1|AKT1|ATP6V1B2|ATP7B|AXL|BCKDK|CDK1|CDK2|CDK4|CHEK2|CIT|CKB|CLCN7|CSNK2A1|CSNK2A2|DCAKD|DDX10|DDX58|DNM2|EEF1A1|EEF1A2|EGFR|EIF2AK2|EIF2AK3|ERN1|G3BP1|GNAI1|GNAS|GPHN|GSK3B|HELLS|HSP90AA1|HSP90B1|HSPA4|HSPA5|HYOU1|IFIH1|IKBKB|JAK1|JAK2|MAPK1|MAPK14|MAPK3|MAPK8|MOV10|MSH6|MTOR|MYO5A|NIN|NLRP3|PEX1|PIK3C2A|PIK3C3|PIK3CA|PIK3CB|PIK3CG|PRKCA|PRKCE|PSMC6|RAB18|RAB1B|RAB5C|…	1764/44707 genes: 3.95%
Molecular Function	5	adenyl ribonucleotide binding	GO:0032559	1.17e-22	1.16e-18	63	ABCB11|ABCC1|ACSL3|ACTB|ACTG1|AKT1|ATP6V1B2|ATP7B|AXL|BCKDK|CDK1|CDK2|CDK4|CHEK2|CIT|CKB|CLCN7|CSNK2A1|CSNK2A2|DCAKD|DDX10|DDX58|EGFR|EIF2AK2|EIF2AK3|ERN1|G3BP1|GPHN|GSK3B|HELLS|HSP90AA1|HSP90B1|HSPA4|HSPA5|HYOU1|IFIH1|IKBKB|JAK1|JAK2|MAPK1|MAPK14|MAPK3|MAPK8|MOV10|MSH6|MTOR|MYO5A|NLRP3|PEX1|PIK3C2A|PIK3C3|PIK3CA|PIK3CB|PIK3CG|PRKCA|PRKCE|PSMC6|RAD50|RNASEL|SOAT1|SUCLA2|TBK1|TOR1A	1493/44707 genes: 3.34%
Molecular Function	5	tumor necrosis factor receptor superfamily binding	GO:0032813	3.7e-10	3.65e-06	9	CASP3|CASP8|CD40LG|MYD88|STAT1|TNF|TRAF2|TRAF3|TRAF6	44/44707 genes: 0.10%
Molecular Function	4	sterol binding	GO:0032934	3.27e-08	0.000323	8	APOA1|CAV1|CD81|NPC1|NPC2|SOAT1|VDAC1|VDAC2	51/44707 genes: 0.11%
Molecular Function	2	amide binding	GO:0033218	4.33e-20	4.28e-16	28	AGER|AP2M1|APOA1|APOE|BDKRB1|CALR|CAT|CD14|CD74|FASN|GSTM1|HLA-A|HLA-B|HLA-C|LDLR|NFKBIA|PCSK5|PHB2|PIK3R1|PPARG|PPIA|RELA|SLC40A1|SOAT1|TLR2|TLR4|VDAC1|VDAC2	278/44707 genes: 0.62%
Molecular Function	5	phosphatidylinositol 3-kinase activity	GO:0035004	6.31e-08	0.000623	5	PIK3C2A|PIK3C3|PIK3CA|PIK3CB|PIK3CG	12/44707 genes: 0.03%
Molecular Function	4	purine ribonucleoside triphosphate binding	GO:0035639	3.06e-27	3.02e-23	74	ABCB11|ABCC1|ACSL3|ACTB|ACTG1|AKT1|ATP6V1B2|ATP7B|AXL|BCKDK|CDK1|CDK2|CDK4|CHEK2|CIT|CKB|CLCN7|CSNK2A1|CSNK2A2|DCAKD|DDX10|DDX58|DNM2|EEF1A1|EEF1A2|EGFR|EIF2AK2|EIF2AK3|ERN1|G3BP1|GNAI1|GNAS|GPHN|GSK3B|HELLS|HSP90AA1|HSP90B1|HSPA4|HSPA5|HYOU1|IFIH1|IKBKB|JAK1|JAK2|MAPK1|MAPK14|MAPK3|MAPK8|MOV10|MSH6|MTOR|MYO5A|NIN|NLRP3|PEX1|PIK3C2A|PIK3C3|PIK3CA|PIK3CB|PIK3CG|PRKCA|PRKCE|PSMC6|RAB18|RAB1B|RAB5C|…	1712/44707 genes: 3.83%
Molecular Function	2	small molecule binding	GO:0036094	4.92e-42	4.86e-38	107	ABCB11|ABCC1|ACSL3|ACTB|ACTG1|AKT1|ALB|APOA1|ATP6V1B2|ATP7B|AXL|BAG3|BCKDK|BSG|C1QBP|C8G|CAT|CAV1|CD81|CDK1|CDK2|CDK4|CHEK2|CIT|CKB|CLCN7|CSNK2A1|CSNK2A2|DCAKD|DDX10|DDX58|DNM2|DNMT1|EEF1A1|EEF1A2|EGFR|EIF2AK2|EIF2AK3|ERN1|ETFA|FASN|G3BP1|G6PD|GAPDH|GNAI1|GNAS|GPHN|GPT|GSK3B|HELLS|HSP90AA1|HSP90B1|HSPA4|HSPA5|HYOU1|IFIH1|IKBKB|IMPDH2|JAK1|JAK2|MAPK1|MAPK14|MAPK3|MAPK8|MBL2|MOV10|MSH6|MTHFR|MTOR|M…	2347/44707 genes: 5.25%
Molecular Function	4	chemoattractant activity	GO:0042056	7.69e-09	7.59e-05	7	CCL3|CCL5|CXCL10|FGF2|HMGB1|LGALS3|VEGFA	28/44707 genes: 0.06%
Molecular Function	3	peptide binding	GO:0042277	7.88e-17	7.78e-13	23	AGER|AP2M1|APOA1|APOE|BDKRB1|CALR|CAT|CD14|CD74|GSTM1|HLA-A|HLA-B|HLA-C|LDLR|NFKBIA|PCSK5|PIK3R1|PPARG|PPIA|RELA|SLC40A1|TLR2|TLR4	226/44707 genes: 0.51%
Molecular Function	5	chemokine receptor binding	GO:0042379	1.24e-09	1.23e-05	9	C5|CCL2|CCL3|CCL5|CXCL10|CXCL3|CXCL8|JAK1|STAT1	50/44707 genes: 0.11%
Molecular Function	3	identical protein binding	GO:0042802	6.06e-81	5.99e-77	140	ACE2|ACTB|ACTG1|AGER|AHR|AKT1|ALB|ANXA2|APLP2|APOA1|APOE|APP|AQP1|ATF2|ATF4|ATF6|BAX|BCL2|BCL2L1|BCL2L2|BECN1|CALCA|CASP6|CASP8|CAT|CAV1|CAVIN1|CCL3|CCL5|CD3D|CD74|CENPF|CHEK2|CREB1|CRP|CSNK2A1|CSNK2B|CXCL5|DCTN2|DDIT3|DDX58|EGFR|EIF2AK2|EIF2AK3|ENO1|ERN1|EXOSC8|EZR|FBN1|FGF2|FMR1|FOS|FTL|G6PD|GAPDH|GDF15|GIPC1|GLA|GPHN|GRB2|GRPEL1|GSTM1|HMOX1|HSBP1|HSP90AA1|HSPB1|IFIH1|IKBKB|IKBKG|IMPDH2|INS|IRF…	1967/44707 genes: 4.40%
Molecular Function	4	protein homodimerization activity	GO:0042803	1.82e-22	1.8e-18	43	AHR|AKT1|APOA1|APOE|ATF2|BAX|CAT|CCL5|CENPF|CHEK2|DDIT3|ENO1|ERN1|FMR1|G6PD|GDF15|GLA|GRPEL1|GSTM1|HMOX1|HSP90AA1|HSPB1|IKBKB|IKBKG|IRF3|NOS2|NPM1|NR2F2|PHB2|PML|PTGS2|PYCARD|RACK1|RELA|SMAD3|SMAD4|STAT1|STAT3|STC2|TFRC|TPM4|TXN|VEGFA	668/44707 genes: 1.49%
Molecular Function	4	histone deacetylase binding	GO:0042826	9.32e-08	0.00092	10	CCND1|HDAC6|HIF1A|HSP90AA1|MAPK8|PARP1|RELA|SPI1|TP53|TRAF6	106/44707 genes: 0.24%
Molecular Function	3	ribonucleoprotein complex binding	GO:0043021	3.98e-10	3.93e-06	13	C1QBP|EIF2S1|FMR1|HSPA5|IFIH1|MDM2|MRPS27|MTOR|NPM1|RACK1|RNASEL|SRP72|ZC3H12A	127/44707 genes: 0.28%
Molecular Function	4	ribosome binding	GO:0043022	7.82e-09	7.73e-05	9	C1QBP|EIF2S1|FMR1|HSPA5|MRPS27|MTOR|RACK1|SRP72|ZC3H12A	61/44707 genes: 0.14%
Molecular Function	2	ion binding	GO:0043167	1.38e-61	1.37e-57	199	ABCB11|ABCC1|ACE2|ACSL3|ACTB|ACTG1|ADA|ADAM9|ADAR|AKT1|ALB|ALOX5|ANO6|ANXA2|ANXA5|APLP2|APOA1|APOE|APP|AR|ATF2|ATP6V1B2|ATP7B|AXL|BAD|BCKDK|C1QBP|CALR|CAPN1|CAT|CBL|CDK1|CDK2|CDK4|CHEK2|CIT|CKB|CLCN7|CLIP1|COMT|CP|CREBBP|CRP|CSNK2A1|CSNK2A2|CSNK2B|CXCL10|CXCL8|CYB5B|DCAKD|DDX10|DDX58|DNM2|DNMT1|EEF1A1|EEF1A2|EGFR|EGR1|EIF2AK2|EIF2AK3|ENO1|EP300|ERN1|ETFA|F2|F3|FAH|FASN|FBN1|FBN2|FGF2|FKBP10|FTL|F…	5966/44707 genes: 13.34%
Molecular Function	3	anion binding	GO:0043168	5.01e-45	4.95e-41	116	ABCB11|ABCC1|ACSL3|ACTB|ACTG1|AKT1|ALB|ANXA2|ANXA5|APLP2|APOA1|APOE|APP|ATP6V1B2|ATP7B|AXL|BAD|BCKDK|C1QBP|CDK1|CDK2|CDK4|CHEK2|CIT|CKB|CLCN7|CSNK2A1|CSNK2A2|CXCL10|CXCL8|DCAKD|DDX10|DDX58|DNM2|EEF1A1|EEF1A2|EGFR|EIF2AK2|EIF2AK3|ERN1|ETFA|F2|F3|FASN|FBN1|FGF2|G3BP1|GBF1|GNAI1|GNAS|GPHN|GPT|GSK3B|GSTM1|HELLS|HMGB1|HSP90AA1|HSP90B1|HSPA4|HSPA5|HYOU1|IFIH1|IKBKB|JAK1|JAK2|KNG1|MAPK1|MAPK14|MAPK3|MAP…	2593/44707 genes: 5.80%
Molecular Function	3	cation binding	GO:0043169	6.97e-29	6.88e-25	121	ACE2|ADA|ADAM9|ADAR|ALB|ALOX5|ANO6|APLP2|APOE|APP|AR|ATF2|ATP7B|CALR|CAPN1|CAT|CBL|CDK2|CHEK2|CIT|CLIP1|COMT|CP|CREBBP|CRP|CSNK2B|CYB5B|DDX58|DNMT1|EGR1|ENO1|EP300|ERN1|F2|FAH|FBN1|FBN2|FKBP10|FTL|FYCO1|GATA6|GNAI1|GNAS|GPHN|GSN|HAVCR2|HBA1|HDAC6|HMOX1|HSP90B1|HSPA5|IFIH1|IKBKG|IL1A|IMPDH2|ITGA5|ITGAV|ITGB1|JAK1|JAK2|KNG1|KPNB1|LAP3|LDLR|LMAN1|LNX2|LOX|MDM2|MGAT1|MMP1|MMP12|MMP3|MRE11|MSH6|NIN|NI…	4157/44707 genes: 9.30%
Molecular Function	3	alcohol binding	GO:0043178	3.17e-09	3.13e-05	10	APOA1|C8G|CAV1|CD81|NPC1|NPC2|PRKCE|SOAT1|VDAC1|VDAC2	75/44707 genes: 0.17%
Molecular Function	3	phosphatidylinositol 3-kinase binding	GO:0043548	3.2e-09	3.16e-05	7	AXL|BECN1|CBL|DNM2|GSN|JAK2|PIK3R1	25/44707 genes: 0.06%
Molecular Function	3	insulin receptor substrate binding	GO:0043560	1.03e-08	0.000102	5	GRB2|JAK2|PIK3CA|PIK3CB|PIK3R1	9/44707 genes: 0.02%
Molecular Function	5	sequence-specific DNA binding	GO:0043565	1.46e-17	1.45e-13	46	AHR|APP|AR|ARNTL|ATF2|ATF4|ATF6|BCL2|CREB1|DDIT3|DNMT1|EGR1|ENO1|FOS|GATA6|HDAC6|HIF1A|HMGB1|HNRNPA1|IRF1|IRF3|LMNB1|MMP12|MTOR|NFE2L2|NFKB1|NLRP3|NPM1|NR2F2|POU5F1|PPARG|RELA|RELB|SIRT1|SMAD2|SMAD3|SMAD4|SPI1|SREBF1|SREBF2|STAT1|STAT3|STAT6|TNF|TP53|VDR	1036/44707 genes: 2.32%
Molecular Function	5	transcription regulatory region DNA binding	GO:0044212	1.29e-21	1.28e-17	41	AHR|APP|AR|ARNTL|ATF2|ATF4|ATF6|CREB1|DDIT3|EGR1|ENO1|FOS|GATA6|HDAC6|HIF1A|HMGB1|IRF1|IRF3|MMP12|MTOR|NFE2L2|NFKB1|NPM1|POU5F1|PPARG|PRDX5|RELA|RELB|SIRT1|SMAD2|SMAD3|SMAD4|SPI1|SREBF1|SREBF2|STAT1|STAT3|STAT6|TNF|TP53|VDR	631/44707 genes: 1.41%
Molecular Function	4	ubiquitin-like protein ligase binding	GO:0044389	1.07e-34	1.05e-30	41	ACTG1|ATF6|BCL2|BECN1|CALR|CASP8|CCNB1|CHEK2|CKB|DDX58|EGFR|EIF4E2|ELOB|ERLIN2|GSK3B|HDAC6|HIF1A|HSP90AA1|HSPA5|IKBKG|JAK1|MDM2|NEDD8|NFKBIA|PML|POU5F1|PRKAR2A|PSMD1|RALA|RELA|SMAD2|SMAD3|SMAD7|STAT1|STAT2|TNFRSF1B|TP53|TRAF2|TRAF3|TRAF6|TUBA1B	293/44707 genes: 0.66%
Molecular Function	2	protein-containing complex binding	GO:0044877	7.7e-50	7.6e-46	81	ADAM9|AGER|AHR|APOA1|APOE|ATF2|BAG3|BCL2L2|C1QBP|CALR|CASP3|CASP8|CAV1|CCND1|CD151|CD40LG|CD74|CD81|CENPF|CRP|CTSB|DNM2|ECPAS|EGFR|EIF2S1|EZR|FBN1|FGF2|FMR1|FOS|GNB1|GNB2|GRB2|HDAC6|HLA-A|HMGB1|HSPA5|ICAM1|IFIH1|IL1B|INS|ISG15|ITGAV|ITGB1|LDLR|LGALS3|LOX|MDM2|MFGE8|MMP12|MRPS27|MSH6|MTHFR|MTOR|NEFL|NPM1|P4HB|PEX1|PIK3R1|PKP2|PPIA|PRKCA|RACK1|RAP1A|RNASEL|SDCBP|SIRT1|SMAD3|SMAD4|SMAD7|SPP1|SREBF1|…	992/44707 genes: 2.22%
Molecular Function	4	protein phosphorylated amino acid binding	GO:0045309	2.78e-08	0.000275	8	CBL|GRB2|MAPK1|MAPK3|NEDD4|PIK3R1|PIK3R2|SOCS3	50/44707 genes: 0.11%
Molecular Function	3	SMAD binding	GO:0046332	3.95e-08	0.00039	9	FOS|PARP1|PML|PPARG|SMAD2|SMAD3|SMAD4|SMAD7|SMURF2	73/44707 genes: 0.16%
Molecular Function	4	metal ion binding	GO:0046872	2.41e-28	2.38e-24	119	ACE2|ADA|ADAM9|ADAR|ALB|ALOX5|ANO6|APLP2|APOE|APP|AR|ATF2|ATP7B|CALR|CAPN1|CAT|CBL|CDK2|CHEK2|CIT|CLIP1|COMT|CP|CREBBP|CRP|CSNK2B|CYB5B|DDX58|DNMT1|EGR1|ENO1|EP300|ERN1|F2|FAH|FBN1|FBN2|FKBP10|FTL|FYCO1|GATA6|GNAI1|GNAS|GPHN|GSN|HAVCR2|HBA1|HDAC6|HMOX1|HSP90B1|HSPA5|IFIH1|IKBKG|IL1A|IMPDH2|ITGA5|ITGAV|ITGB1|JAK1|JAK2|KNG1|KPNB1|LAP3|LDLR|LMAN1|LNX2|LOX|MDM2|MGAT1|MMP1|MMP12|MMP3|MRE11|MSH6|NIN|NI…	4090/44707 genes: 9.15%
Molecular Function	5	transition metal ion binding	GO:0046914	5.22e-21	5.15e-17	51	ACE2|ADA|ALB|ALOX5|APLP2|APP|AR|ATP7B|CALR|CLIP1|CP|CREBBP|DDX58|DNMT1|EGR1|EP300|FTL|GATA6|HBA1|HDAC6|IFIH1|IL1A|KNG1|KPNB1|LAP3|LOX|MDM2|MGAT1|MMP1|MMP12|MMP3|MRE11|NOS3|NR2F2|PARP1|PLOD2|PML|POLA1|PPARG|PRKCA|SMAD3|SMPD1|SOD1|TF|TNFAIP3|TP53|TRAF2|TRAF3|TRAF6|TRIM21|VDR	1052/44707 genes: 2.35%
Molecular Function	6	phosphatidylinositol-4,5-bisphosphate 3-kinase activity	GO:0046934	3e-07	0.00296	4	PIK3C2A|PIK3CA|PIK3CB|PIK3CG	7/44707 genes: 0.02%
Molecular Function	4	protein heterodimerization activity	GO:0046982	2.68e-14	2.64e-10	24	AGTR1|AHR|ATF2|ATF4|ATF6|BAX|BCL2|CAV1|DDIT3|FMR1|HIF1A|IKBKB|IKBKG|ITGB1|MCL1|P4HB|PHB2|PIK3R1|PIK3R2|SDCBP|TLR4|TP53|TPM4|VAPA	327/44707 genes: 0.73%
Molecular Function	3	protein dimerization activity	GO:0046983	3.97e-31	3.92e-27	63	AGTR1|AHR|AKT1|ANO6|APOA1|APOE|ARNTL|ATF2|ATF4|ATF6|BAX|BCL2|CAT|CAV1|CCL5|CENPF|CHEK2|DDIT3|ENO1|ERN1|FMR1|G6PD|GDF15|GLA|GRPEL1|GSTM1|HIF1A|HMOX1|HSP90AA1|HSPB1|IKBKB|IKBKG|IL10|IRF3|ITGB1|MCL1|NOS2|NPM1|NR2F2|P4HB|PHB2|PIK3R1|PIK3R2|PML|PTGS2|PYCARD|RACK1|RELA|SDCBP|SMAD3|SMAD4|SREBF1|SREBF2|STAT1|STAT3|STC2|TFRC|TLR4|TP53|TPM4|TXN|VAPA|VEGFA	1041/44707 genes: 2.33%
Molecular Function	3	protein N-terminus binding	GO:0047485	8.51e-08	0.000841	10	CSNK2A1|CSNK2A2|MDM2|PARP1|PHB2|RELA|SDCBP|TP53|TRAF6|YWHAQ	105/44707 genes: 0.23%
Molecular Function	3	receptor ligand activity	GO:0048018	1.17e-24	1.16e-20	36	AGT|APOA1|C5|CALCA|CCL3|CCL5|CD40LG|CSF2|CXCL10|CXCL3|CXCL8|EDN1|F2|FBN1|FGF2|GDF15|HMGB1|IL10|IL13|IL18|IL1A|IL1B|IL2|IL4|IL5|IL6|IL7|INHBE|INS|LGALS3|SPP1|STC2|TGFB1|TNF|TTR|VEGFA	378/44707 genes: 0.85%
Molecular Function	2	cofactor binding	GO:0048037	3.8e-10	3.76e-06	22	ALB|CAT|CYB5B|ETFA|FASN|G6PD|GAPDH|GPHN|GPT|GSTM1|HMOX1|JAK2|MTHFR|NOS2|NOS3|PARP1|PLOD2|POR|PTGS2|SOAT1|STC2|VKORC1	431/44707 genes: 0.96%
Molecular Function	4	tau protein binding	GO:0048156	7.97e-09	7.87e-05	8	ACTB|APOE|DCTN1|EP300|GSK3B|HDAC6|HSP90AA1|SMAD2	43/44707 genes: 0.10%
Molecular Function	4	NADP binding	GO:0050661	5.4e-07	0.00533	7	CAT|G6PD|GAPDH|MTHFR|NOS2|NOS3|POR	50/44707 genes: 0.11%
Molecular Function	3	coenzyme binding	GO:0050662	2.78e-07	0.00274	14	ALB|CAT|ETFA|G6PD|GAPDH|GPHN|GPT|MTHFR|NOS2|NOS3|PARP1|PLOD2|POR|SOAT1	257/44707 genes: 0.57%
Molecular Function	3	cell adhesion molecule binding	GO:0050839	2.86e-15	2.82e-11	20	ADAM9|CALR|CD151|CD40LG|CD81|EZR|FBN1|FGF2|HMGB1|ICAM1|IL1B|ISG15|ITGAV|ITGB1|MFGE8|P4HB|PPIA|PRKCA|SDCBP|SPP1	186/44707 genes: 0.42%
Molecular Function	3	unfolded protein binding	GO:0051082	2.07e-10	2.04e-06	11	CALR|CANX|DNAJB1|ERLEC1|GRPEL1|HSPA5|HYOU1|LMAN1|NPM1|PPIA|TOR1A	76/44707 genes: 0.17%
Molecular Function	3	chaperone binding	GO:0051087	2.33e-14	2.3e-10	15	ALB|BAG3|BAX|CALR|CP|DNAJB1|DNAJB4|GRPEL1|HLA-B|HSPA5|HYOU1|PLG|SOD1|TFRC|TP53	94/44707 genes: 0.21%
Molecular Function	3	phosphoprotein binding	GO:0051219	3.13e-11	3.09e-07	12	CBL|GRB2|MAPK1|MAPK3|MTOR|NEDD4|PIK3R1|PIK3R2|PLAT|PRKCSH|SOCS3|TBK1	83/44707 genes: 0.19%
Molecular Function	4	BH domain binding	GO:0051400	6.63e-11	6.55e-07	6	BAX|BCL2|BCL2L1|BCL2L2|MCL1|RACK1	9/44707 genes: 0.02%
Molecular Function	4	hormone receptor binding	GO:0051427	5.54e-08	0.000547	12	CALR|EP300|HIF1A|JAK1|JAK2|PARP1|PHB2|PPARG|SIRT1|SMAD3|STAT1|VDR	158/44707 genes: 0.35%
Molecular Function	5	BH3 domain binding	GO:0051434	5.02e-10	4.95e-06	5	BAX|BCL2|BCL2L1|MCL1|RACK1	6/44707 genes: 0.01%
Molecular Function	4	Hsp90 protein binding	GO:0051879	4.33e-09	4.28e-05	8	AHR|ARNTL|CSNK2A1|EIF2AK3|ERN1|HDAC6|HIF1A|KPNB1	40/44707 genes: 0.09%
Molecular Function	2	molecular adaptor activity	GO:0060090	6.39e-08	0.000631	14	AP2A2|AP2M1|CAV1|GRB2|NEFL|PIK3R1|PKP2|PSMC6|RACK1|RAD50|SDCBP|STAT3|TRAF2|VHL	228/44707 genes: 0.51%
Molecular Function	3	peptidase regulator activity	GO:0061134	7.08e-10	6.99e-06	15	AHSG|ANXA2|APLP2|APP|BAD|C5|CAV1|GAPDH|KNG1|PRDX5|PYCARD|RACK1|SERPINA3|SERPINC1|SERPINE1	190/44707 genes: 0.42%
Molecular Function	4	endopeptidase regulator activity	GO:0061135	3.03e-07	0.00299	11	AHSG|ANXA2|APLP2|APP|C5|GAPDH|KNG1|PRDX5|SERPINA3|SERPINC1|SERPINE1	151/44707 genes: 0.34%
Molecular Function	5	RNA polymerase II sequence-specific DNA-binding transcription factor binding	GO:0061629	1.86e-19	1.84e-15	23	AHR|AR|ATF2|ATF4|CREB1|CREBBP|CSNK2B|DDIT3|EP300|FOS|GSK3B|HIF1A|HMGB1|HSPB1|KEAP1|NFE2L2|PARP1|SMAD2|SMAD3|SMAD4|SPI1|STAT3|TP53	173/44707 genes: 0.39%
Molecular Function	4	peptidase activity, acting on L-amino acid peptides	GO:0070011	2.34e-08	0.000232	21	ACE2|ADAM9|ANPEP|CAPN1|CASP3|CASP6|CASP8|CTSB|F2|F3|LAP3|MMP1|MMP12|MMP3|PCSK5|PLAT|PLG|REN|TNFAIP3|ZC3H12A|ZMPSTE24	494/44707 genes: 1.10%
Molecular Function	4	R-SMAD binding	GO:0070412	9.39e-08	0.000927	6	FOS|PARP1|PPARG|SMAD2|SMAD3|SMAD4	24/44707 genes: 0.05%
Molecular Function	4	death domain binding	GO:0070513	2.04e-08	0.000201	5	BAX|BCL2|BCL2L1|MCL1|RACK1	10/44707 genes: 0.02%
Molecular Function	4	growth factor receptor binding	GO:0070851	4.7e-18	4.64e-14	19	APP|CSF2|ERN1|FGF2|GRB2|IL10|IL1A|IL1B|IL2|IL4|IL5|IL6|IL7|ITGA5|JAK2|MYD88|PYCARD|SDCBP|VEGFA	116/44707 genes: 0.26%
Molecular Function	2	organic cyclic compound binding	GO:0097159	1.28e-62	1.26e-58	180	ABCB11|ABCC1|ACSL3|ACTB|ACTG1|ADAR|AHR|AKT1|ALB|APLP2|APOA1|APP|AR|ARNTL|ATF2|ATF4|ATF6|ATP6V1B2|ATP7B|AXL|BAG3|BCKDK|BCL2|C1QBP|CALR|CAT|CAV1|CAVIN1|CD81|CDK1|CDK2|CDK4|CHEK2|CIT|CKB|CLCN7|CREB1|CREBBP|CSNK2A1|CSNK2A2|CYB5B|DCAKD|DDIT3|DDX10|DDX58|DNM2|DNMT1|EEF1A1|EEF1A2|EGFR|EGR1|EIF2AK2|EIF2AK3|EIF2S1|EIF4E2|ENO1|EP300|ERN1|ETFA|EXOSC5|EXOSC8|FANCI|FKBP10|FMR1|FOS|G3BP1|G6PD|GAPDH|GATA6|GNAI1…	4759/44707 genes: 10.64%
Molecular Function	2	carbohydrate derivative binding	GO:0097367	6.24e-42	6.16e-38	101	ABCB11|ABCC1|ACSL3|ACTB|ACTG1|AKT1|APLP2|APOE|APP|ATP6V1B2|ATP7B|AXL|BCKDK|C1QBP|CD14|CDK1|CDK2|CDK4|CHEK2|CIT|CKB|CLCN7|CSNK2A1|CSNK2A2|CTSB|CXCL10|CXCL8|DCAKD|DDX10|DDX58|DNM2|EEF1A1|EEF1A2|EGFR|EIF2AK2|EIF2AK3|ERN1|F2|FBN1|FGF2|G3BP1|GLA|GNAI1|GNAS|GPHN|GSK3B|HELLS|HMGB1|HSP90AA1|HSP90B1|HSPA4|HSPA5|HYOU1|IFIH1|IKBKB|IL2|JAK1|JAK2|KNG1|MAPK1|MAPK14|MAPK3|MAPK8|MOV10|MSH6|MTOR|MYO5A|NIN|NLRP3|N…	2079/44707 genes: 4.65%
Molecular Function	4	disordered domain specific binding	GO:0097718	2.48e-13	2.45e-09	10	AP2A2|AP2M1|BCL2L2|EZR|GAPDH|HSP90AA1|KEAP1|MDM2|SMAD2|TP53	31/44707 genes: 0.07%
Molecular Function	3	transcription factor activity, direct ligand regulated sequence-specific DNA binding	GO:0098531	1.66e-08	0.000164	7	AHR|AR|NR2F2|PPARG|SREBF1|STAT3|VDR	31/44707 genes: 0.07%
Molecular Function	1	molecular function regulator	GO:0098772	1.6e-44	1.58e-40	90	AGT|AHSG|AKT1|ANXA2|ANXA5|APLP2|APOA1|APOE|APP|BAD|BAG3|BCL2|C5|CALCA|CASP3|CAV1|CCL3|CCL5|CCNA2|CCNB1|CD40LG|CDK4|CIT|CSF2|CSNK2B|CXCL10|CXCL3|CXCL8|CYB5B|DDOST|DNAJB1|DNAJB4|EDN1|EGFR|EIF2AK2|F2|FBN1|FGF2|GAPDH|GBF1|GDF15|GNAS|HMGB1|HSP90AA1|HSPB1|IL10|IL13|IL18|IL1A|IL1B|IL2|IL4|IL5|IL6|IL7|INHBE|INS|KNG1|LGALS3|MAPK8|MAT2B|NCF2|NEDD4|NPM1|NRP1|PIK3CA|PIK3R1|PKP2|PRDX5|PRKAR2A|PRKCE|PSMD1|PYCA…	1496/44707 genes: 3.35%
Molecular Function	1	hijacked molecular function	GO:0104005	2.13e-14	2.1e-10	14	ACE2|ANPEP|AXL|BSG|CD81|CDK1|EGFR|ICAM1|ITGA5|ITGAV|ITGB1|LDLR|NPC1|TFRC	76/44707 genes: 0.17%
Molecular Function	2	catalytic activity, acting on a protein	GO:0140096	2.24e-34	2.21e-30	87	ACE2|ADAM9|AKT1|ANPEP|ATE1|AXL|BCKDK|BRD2|CAPN1|CASP3|CASP6|CASP8|CBL|CCL2|CCL3|CCL5|CCND1|CCND3|CDK1|CDK2|CDK4|CHEK2|CIT|CSNK2A1|CSNK2A2|CSNK2B|CTSB|DUSP1|EGFR|EIF2AK2|EIF2AK3|ERN1|F2|F3|FAM98A|FKBP10|GAPDH|GSK3B|HDAC6|IKBKB|JAK1|JAK2|LAP3|LOX|MAPK1|MAPK14|MAPK3|MAPK8|MDM2|MGAT1|MMP1|MMP12|MMP3|MTOR|NEDD4|NRP1|P4HB|PARP1|PCSK5|PIK3C3|PIK3CA|PIK3CG|PLAT|PLG|PLOD2|PML|PPIA|PPT1|PRKCA|PRKCE|REN|RFW…	1876/44707 genes: 4.20%
Molecular Function	1	transcription regulator activity	GO:0140110	1.95e-15	1.93e-11	49	AASS|AHR|AR|ARNTL|ATF2|ATF4|ATF6|C1QBP|CCND1|CREB1|CREBBP|DDIT3|DNAJB1|EGR1|ENO1|EP300|FGF2|FOS|GATA6|HIF1A|HMGB1|HSBP1|IRF1|IRF3|NFE2L2|NFKB1|NPM1|NR2F2|POU5F1|PPARG|RELA|RELB|SIRT1|SMAD2|SMAD3|SMAD4|SPI1|SREBF1|SREBF2|STAT1|STAT2|STAT3|STAT6|TP53|TRIM21|TRIM25|UBE3A|VDR|VHL	1331/44707 genes: 2.98%
Molecular Function	3	nucleoside phosphate binding	GO:1901265	1.22e-34	1.21e-30	90	ABCB11|ABCC1|ACSL3|ACTB|ACTG1|AKT1|ATP6V1B2|ATP7B|AXL|BAG3|BCKDK|CAT|CDK1|CDK2|CDK4|CHEK2|CIT|CKB|CLCN7|CSNK2A1|CSNK2A2|DCAKD|DDX10|DDX58|DNM2|DNMT1|EEF1A1|EEF1A2|EGFR|EIF2AK2|EIF2AK3|ERN1|ETFA|G3BP1|G6PD|GAPDH|GNAI1|GNAS|GPHN|GSK3B|HELLS|HSP90AA1|HSP90B1|HSPA4|HSPA5|HYOU1|IFIH1|IKBKB|IMPDH2|JAK1|JAK2|MAPK1|MAPK14|MAPK3|MAPK8|MOV10|MSH6|MTHFR|MTOR|MYO5A|NIN|NLRP3|NOS2|NOS3|NT5E|PARP1|PEX1|PIK3C2A…	1998/44707 genes: 4.47%
Molecular Function	2	heterocyclic compound binding	GO:1901363	8.55e-59	8.44e-55	174	ABCB11|ABCC1|ACSL3|ACTB|ACTG1|ADAR|AHR|AKT1|ALB|APLP2|APP|AR|ARNTL|ATF2|ATF4|ATF6|ATP6V1B2|ATP7B|AXL|BAG3|BCKDK|BCL2|C1QBP|CALR|CAT|CAVIN1|CDK1|CDK2|CDK4|CHEK2|CIT|CKB|CLCN7|CREB1|CREBBP|CSNK2A1|CSNK2A2|CYB5B|DCAKD|DDIT3|DDX10|DDX58|DNM2|DNMT1|EEF1A1|EEF1A2|EGFR|EGR1|EIF2AK2|EIF2AK3|EIF2S1|EIF4E2|ENO1|EP300|ERN1|ETFA|EXOSC5|EXOSC8|FANCI|FKBP10|FMR1|FOS|G3BP1|G6PD|GAPDH|GATA6|GNAI1|GNAS|GPHN|GPT|G…	4697/44707 genes: 10.51%
Molecular Function	2	sulfur compound binding	GO:1901681	1.55e-10	1.53e-06	17	APLP2|APOE|APP|CXCL10|CXCL8|F2|FBN1|FGF2|GSTM1|KNG1|NRP1|PPIA|SERPINC1|SMAD4|SOAT1|SOD3|VEGFA	231/44707 genes: 0.52%
Molecular Function	6	sequence-specific double-stranded DNA binding	GO:1990837	1.02e-15	1.01e-11	41	AHR|APP|AR|ARNTL|ATF2|ATF4|ATF6|CREB1|DDIT3|EGR1|ENO1|FOS|GATA6|HDAC6|HIF1A|HMGB1|IRF1|IRF3|LMNB1|MMP12|MTOR|NFE2L2|NFKB1|NPM1|POU5F1|PPARG|RELA|RELB|SIRT1|SMAD2|SMAD3|SMAD4|SPI1|SREBF1|SREBF2|STAT1|STAT3|STAT6|TNF|TP53|VDR	926/44707 genes: 2.07%
Molecular Function	3	promoter-specific chromatin binding	GO:1990841	5.77e-09	5.7e-05	9	ATF2|ATF4|DNMT1|EGR1|IRF3|SIRT1|SMAD3|STAT1|TP53	59/44707 genes: 0.13%
