# Supplementary material for: Pharmacological Mechanism of NRICM101 for COVID-19 Treatments by Combined Network Pharmacology and Pharmacodynamics
Source: Int J Mol Sci. 2022 Dec 6;23(23):15385. doi: 10.3390/ijms232315385 (PMC9740625; doi:10.3390/ijms232315385)
Supplement: Supplementary file 1 [file ijms-23-15385-s001.zip › TableS5_434pathway.xlsx]

## Sheet: CTD_G434_analyzer_pathway
Table S5. Gene Set Analyzer: Enriched pathways from 434 genes
Pathway	Pathway ID	P-value	Corrected P-value	Annotated Genes Quantity	Annotated Genes	Genome Frequency
Immune System	REACT:R-HSA-168256	7.18e-138	1.11e-134	194	ACTB|ACTG1|ADAR|AGER|AHSG|AKT1|ALOX5|ANO6|ANPEP|ANXA2|AP2A2|AP2M1|APP|ATF2|ATP6V1B2|BAD|BCL2|BCL2L1|C5|C5AR1|C8G|CALR|CANX|CAPN1|CASP3|CASP8|CAT|CBL|CCL2|CCL3|CCL5|CCND1|CCR6|CD14|CD3D|CD40LG|CD74|CD81|CREB1|CREBBP|CRP|CSF2|CSNK2B|CTSB|CXCL10|CXCL2|CXCL8|DCTN1|DCTN2|DDOST|DDX58|DNM2|DUSP1|DYNC1I2|EEF1A1|EGFR|EGR1|EIF2AK2|EIF4E2|ELOB|ELOC|EP300|FGF2|FOS|FTL|GLA|GRB2|GSK3B|GSN|HAVCR2|HIF1A|HLA-A|HL…	2118/44707 genes: 4.74%
Innate Immune System	REACT:R-HSA-168249	8.69e-91	1.35e-87	128	ACTB|ACTG1|AGER|AHSG|AKT1|ALOX5|ANO6|ANPEP|ANXA2|AP2A2|APP|ATF2|ATP6V1B2|BAD|BCL2|BCL2L1|C5|C5AR1|C8G|CAPN1|CASP8|CAT|CCR6|CD14|CREB1|CREBBP|CRP|CSF2|CSNK2B|CTSB|DDOST|DDX58|DNM2|DUSP1|EEF1A1|EGFR|EP300|FGF2|FOS|FTL|GLA|GRB2|GSK3B|GSN|HLA-A|HLA-B|HLA-C|HMGB1|HP|HSP90AA1|HSP90B1|IFIH1|IFNA1|IKBKB|IKBKG|IL1B|IL2|IL5|IMPDH2|INS|IRF1|IRF3|ISG15|ITGAV|JAK1|JAK2|KPNB1|LGALS3|MAPK1|MAPK14|MAPK3|MAPK8|MB…	1298/44707 genes: 2.90%
Cytokine Signaling in Immune system	REACT:R-HSA-1280215	5.91e-85	9.16e-82	102	ADAR|AKT1|ALOX5|BCL2|BCL2L1|CASP3|CBL|CCL2|CCL3|CCL5|CCND1|CD40LG|CSF2|CXCL10|CXCL2|CXCL8|DDX58|DUSP1|EGFR|EGR1|EIF2AK2|EIF4E2|FGF2|FOS|GRB2|HAVCR2|HIF1A|HLA-A|HLA-B|HLA-C|HMOX1|HSP90AA1|HSP90B1|ICAM1|IFITM2|IFNA1|IFNAR1|IFNG|IKBKB|IKBKG|IL10|IL13|IL18|IL1A|IL1B|IL2|IL4|IL5|IL6|IL7|IRF1|IRF3|ISG15|ITGB1|JAK1|JAK2|KPNA3|KPNA4|KPNB1|MAPK1|MAPK3|MCL1|MMP1|MMP3|MYD88|NEDD4|NEFL|NFKB1|NOS2|NUP210|NUP2…	760/44707 genes: 1.70%
Influenza A	KEGG:hsa05164	1.18e-74	1.82e-71	59	ACTB|ACTG1|ADAR|AKT1|ATF2|CCL2|CCL5|CREBBP|CXCL10|CXCL8|DDX58|DNAJB1|EIF2AK2|EIF2AK3|EIF2S1|EP300|GSK3B|ICAM1|IFIH1|IFNA1|IFNAR1|IFNG|IKBKB|IL18|IL1A|IL1B|IL6|IRF3|JAK1|JAK2|MAPK1|MAPK14|MAPK3|MAPK8|MYD88|NFKB1|NFKBIA|NLRP3|NXF1|PIK3CA|PIK3CB|PIK3R1|PIK3R2|PLG|PML|PRKCA|PYCARD|RELA|RNASEL|SOCS3|STAT1|STAT2|TBK1|TLR4|TNF|TNFRSF1A|TRIM25|VDAC1|XPO1	173/44707 genes: 0.39%
Signal Transduction	REACT:R-HSA-162582	3.35e-70	5.2e-67	145	ACTB|ACTG1|AGT|AGTR1|AKT1|AP2A2|AP2M1|APOA1|APOE|APP|AR|ATP6V1B2|AXL|BAD|BDKRB1|C5|C5AR1|CALCA|CASP3|CASP8|CAV1|CBL|CCL5|CCND1|CCND3|CCR6|CCR9|CDK1|CDK2|CDK4|CENPF|CIT|CLIP1|CNR2|CREB1|CREBBP|CSF2|CSNK2A1|CSNK2A2|CSNK2B|CXCL10|CXCL2|CXCL3|CXCL5|CXCL8|DNAJB1|DNM2|DUSP1|EDN1|EGFR|EP300|ERLEC1|F2|FGF2|GNAI1|GNAS|GNB1|GNB2|GRB2|GSK3B|HDAC6|HIF1A|HNRNPA1|HSP90AA1|HSPB1|IKBKB|IKBKG|IL2|IL5|IL6|INS|ITGA…	2588/44707 genes: 5.79%
Pathways in cancer	KEGG:hsa05200	7.19e-68	1.11e-64	71	AGTR1|AKT1|AR|BAD|BAX|BCL2|BCL2L1|BDKRB1|CASP3|CASP8|CBL|CCND1|CDK2|CDK4|CREBBP|CXCL8|EGFR|ELOB|ELOC|EP300|FGF2|FOS|GNAI1|GNAS|GNB1|GNB2|GRB2|GSK3B|HIF1A|HSP90AA1|HSP90B1|IKBKB|IKBKG|IL6|ITGAV|ITGB1|JAK1|MAPK1|MAPK3|MAPK8|MDM2|MMP1|MSH6|MTOR|NFKB1|NFKBIA|NOS2|PIK3CA|PIK3CB|PIK3R1|PIK3R2|PML|PPARG|PRKCA|PTGS2|RALA|RELA|RHOA|SMAD2|SMAD3|SMAD4|SPI1|STAT1|STAT3|TGFB1|TP53|TRAF2|TRAF3|TRAF6|VEGFA|VHL	395/44707 genes: 0.88%
Hepatitis B	KEGG:hsa05161	2.32e-67	3.6e-64	52	AKT1|ATF2|ATF4|BAD|BAX|BCL2|CASP3|CASP8|CCNA2|CCND1|CDK2|CDK4|CREB1|CREBBP|CXCL8|DDX58|EP300|FOS|GRB2|IFIH1|IFNA1|IFNAR1|IKBKB|IKBKG|IL6|IRF3|JAK1|MAPK1|MAPK3|MAPK8|MYD88|NFKB1|NFKBIA|PIK3CA|PIK3CB|PIK3R1|PIK3R2|PRKCA|RELA|SMAD3|SMAD4|STAT1|STAT2|STAT3|STAT6|TBK1|TGFB1|TLR2|TLR4|TNF|TP53|YWHAQ	144/44707 genes: 0.32%
Herpes simplex infection	KEGG:hsa05168	2.21e-62	3.43e-59	53	ARNTL|C1QBP|C5|CASP3|CASP8|CCL2|CCL5|CD74|CDK1|CDK2|CREBBP|CSNK2A1|CSNK2A2|CSNK2B|DDX58|EIF2AK2|EIF2AK3|EIF2S1|EP300|FOS|HLA-A|HLA-B|HLA-C|IFIH1|IFNA1|IFNAR1|IFNG|IKBKB|IKBKG|IL1B|IL6|IRF3|JAK1|JAK2|MAPK8|MYD88|NFKB1|NFKBIA|NXF1|PML|RELA|RNASEL|SOCS3|STAT1|STAT2|TBK1|TLR2|TNF|TNFRSF1A|TP53|TRAF2|TRAF3|TRAF6	185/44707 genes: 0.41%
Signaling by Interleukins	REACT:R-HSA-449147	6.7e-60	1.04e-56	72	AKT1|ALOX5|BCL2|BCL2L1|CASP3|CBL|CCL2|CCL3|CCL5|CCND1|CSF2|CXCL10|CXCL2|CXCL8|DUSP1|EGFR|FGF2|FOS|GRB2|HAVCR2|HIF1A|HMOX1|HSP90AA1|HSP90B1|ICAM1|IKBKB|IKBKG|IL10|IL13|IL18|IL1A|IL1B|IL2|IL4|IL5|IL6|IL7|ITGB1|JAK1|JAK2|MAPK1|MAPK3|MCL1|MMP1|MMP3|MYD88|NEFL|NFKB1|NOS2|PIK3CA|PIK3CB|PIK3R1|PIK3R2|PSMC6|PSMD1|PTGS2|RAP1A|RELA|SOCS1|SOCS3|SPTAN1|STAT1|STAT3|STAT6|TGFB1|TNF|TNFRSF1A|TNFRSF1B|TP53|TRAF6…	528/44707 genes: 1.18%
Epstein-Barr virus infection	KEGG:hsa05169	1e-58	1.55e-55	52	AKT1|ATF2|BCL2|CCNA2|CDK1|CDK2|CREBBP|CSNK2A1|CSNK2A2|CSNK2B|DDX58|EIF2AK2|EIF2AK3|EP300|GSK3B|HLA-A|HLA-B|HLA-C|HSPB1|ICAM1|IFNG|IKBKB|IKBKG|IL10|IRF3|JAK1|MAPK14|MAPK8|MDM2|NEDD4|NFKB1|NFKBIA|NUP214|PIK3CA|PIK3CB|PIK3R1|PIK3R2|PSMC6|PSMD1|RELA|RELB|SPI1|STAT3|TBK1|TNFAIP3|TP53|TRAF2|TRAF3|TRAF6|VIM|XPO1|YWHAQ	200/44707 genes: 0.45%
Measles	KEGG:hsa05162	1.34e-58	2.08e-55	46	ADAR|AKT1|CCND1|CCND3|CD3D|CDK2|CDK4|CSNK2A1|CSNK2A2|CSNK2B|DDX58|EIF2AK2|EIF2AK3|EIF2S1|GSK3B|IFIH1|IFNA1|IFNAR1|IFNG|IL13|IL1A|IL1B|IL2|IL4|IL6|IRF3|JAK1|JAK2|MYD88|NFKB1|NFKBIA|PIK3CA|PIK3CB|PIK3R1|PIK3R2|RACK1|RELA|STAT1|STAT2|STAT3|TBK1|TLR2|TLR4|TNFAIP3|TP53|TRAF6	133/44707 genes: 0.30%
AGE-RAGE signaling pathway in diabetic complications	KEGG:hsa04933	2.41e-54	3.73e-51	40	AGER|AGTR1|AKT1|BAX|BCL2|CASP3|CCL2|CCND1|CDK4|CXCL8|EDN1|EGR1|F3|ICAM1|IL1A|IL1B|IL6|JAK2|MAPK1|MAPK14|MAPK3|MAPK8|NFKB1|NOS3|PIK3CA|PIK3CB|PIK3R1|PIK3R2|PRKCA|PRKCE|RELA|SERPINE1|SMAD2|SMAD3|SMAD4|STAT1|STAT3|TGFB1|TNF|VEGFA	99/44707 genes: 0.22%
Chagas disease (American trypanosomiasis)	KEGG:hsa05142	1.06e-53	1.65e-50	40	AKT1|CALR|CASP8|CCL2|CCL3|CCL5|CD3D|CXCL8|FOS|GNAI1|GNAS|IFNG|IKBKB|IKBKG|IL10|IL1B|IL2|IL6|MAPK1|MAPK14|MAPK3|MAPK8|MYD88|NFKB1|NFKBIA|NOS2|PIK3CA|PIK3CB|PIK3R1|PIK3R2|RELA|SERPINE1|SMAD2|SMAD3|TGFB1|TLR2|TLR4|TNF|TNFRSF1A|TRAF6	102/44707 genes: 0.23%
Interleukin-4 and 13 signaling	REACT:R-HSA-6785807	3.88e-53	6.02e-50	41	AKT1|ALOX5|BCL2|BCL2L1|CCL2|CCND1|CXCL8|FGF2|FOS|HIF1A|HMOX1|HSP90AA1|HSP90B1|ICAM1|IL10|IL13|IL18|IL1A|IL1B|IL4|IL6|ITGB1|JAK1|JAK2|MCL1|MMP1|MMP3|NOS2|PIK3R1|PTGS2|SOCS1|SOCS3|STAT1|STAT3|STAT6|TGFB1|TNF|TNFRSF1B|TP53|VEGFA|VIM	114/44707 genes: 0.25%
TNF signaling pathway	KEGG:hsa04668	1.77e-52	2.74e-49	40	AKT1|ATF2|ATF4|CASP3|CASP8|CCL2|CCL5|CREB1|CSF2|CXCL10|CXCL2|CXCL3|CXCL5|EDN1|FOS|ICAM1|IKBKB|IKBKG|IL1B|IL6|MAPK1|MAPK14|MAPK3|MAPK8|MMP3|NFKB1|NFKBIA|PIK3CA|PIK3CB|PIK3R1|PIK3R2|PTGS2|RELA|SOCS3|TNF|TNFAIP3|TNFRSF1A|TNFRSF1B|TRAF2|TRAF3	108/44707 genes: 0.24%
Hepatitis C	KEGG:hsa05160	6.4e-52	9.92e-49	42	AKT1|BAD|CD81|CXCL8|DDX58|EGFR|EIF2AK2|EIF2AK3|EIF2S1|GRB2|GSK3B|IFNA1|IFNAR1|IKBKB|IKBKG|IRF1|IRF3|JAK1|LDLR|MAPK1|MAPK14|MAPK3|MAPK8|NFKB1|NFKBIA|PIK3CA|PIK3CB|PIK3R1|PIK3R2|RELA|RNASEL|SOCS3|STAT1|STAT2|STAT3|TBK1|TNF|TNFRSF1A|TP53|TRAF2|TRAF3|TRAF6	131/44707 genes: 0.29%
Metabolism of proteins	REACT:R-HSA-392499	1.42e-51	2.2e-48	101	ACE2|ACTB|AGT|ANPEP|APOA1|APP|AR|ATF4|ATF6|BECN1|CALCA|CALR|CANX|CCL2|CCNA2|COG4|CSNK2A1|CSNK2A2|CSNK2B|CXCL8|DCTN1|DCTN2|DDIT3|DDOST|DDX58|DYNC1I2|EEF1A1|EEF1A2|EIF2AK3|EIF2S1|EP300|ERN1|EXOSC5|EXOSC8|F2|GATA6|GBF1|GNAI1|GNB1|GNB2|GRPEL1|GSN|HIF1A|HSP90B1|HSPA5|HYOU1|IFIH1|IKBKG|INHBE|INS|KEAP1|LEP|LMAN1|MAT2B|MDM2|MFGE8|MGAT1|MMP1|MOGS|MYO5A|NEDD8|NFKBIA|NLRP3|NUP210|NUP214|PABPC1|PARP1|PLAUR|P…	1623/44707 genes: 3.63%
IL-17 signaling pathway	KEGG:hsa04657	5.07e-50	7.86e-47	37	CASP3|CASP8|CCL2|CSF2|CXCL10|CXCL2|CXCL3|CXCL5|CXCL8|FOS|GSK3B|HSP90AA1|HSP90B1|IFNG|IKBKB|IKBKG|IL13|IL1B|IL4|IL5|IL6|MAPK1|MAPK14|MAPK3|MAPK8|MMP1|MMP3|NFKB1|NFKBIA|PTGS2|RELA|TBK1|TNF|TNFAIP3|TRAF2|TRAF3|TRAF6	93/44707 genes: 0.21%
Hemostasis	REACT:R-HSA-109582	3.08e-49	4.77e-46	68	AHSG|AKT1|ALB|ANXA2|ANXA5|APLP2|APOA1|APP|BSG|C1QBP|CAV1|CD74|CDK2|CREBBP|CSF2|EP300|F2|F3|GATA6|GNAI1|GNAS|GNB1|GNB2|GRB2|HSPA5|IFNA1|IL2|IL5|IRF1|IRF3|ITGA5|ITGAV|ITGB1|JAK1|JAK2|KNG1|MAPK1|MAPK14|MAPK3|MMP1|NOS2|NOS3|PIK3CA|PIK3CB|PIK3CG|PIK3R1|PIK3R2|PLAT|PLAUR|PLG|PPIA|PRKAR2A|PRKCA|PRKCE|PROCR|RAP1A|RHOA|RHOB|SDC1|SERPINA3|SERPINC1|SERPINE1|SOD1|STIM1|TF|TGFB1|TP53|VEGFA	639/44707 genes: 1.43%
Fluid shear stress and atherosclerosis	KEGG:hsa05418	1.53e-48	2.38e-45	41	ACTB|ACTG1|AKT1|BCL2|CAV1|CCL2|DUSP1|EDN1|FOS|GSTM1|GSTT1|HMOX1|HSP90AA1|HSP90B1|ICAM1|IFNG|IKBKB|IKBKG|IL1A|IL1B|ITGAV|KEAP1|MAPK14|MAPK8|NCF2|NFE2L2|NFKB1|NOS3|PIK3CA|PIK3CB|PIK3R1|PIK3R2|PLAT|RELA|RHOA|SDC1|TNF|TNFRSF1A|TP53|TXN|VEGFA	142/44707 genes: 0.32%
PI3K-Akt signaling pathway	KEGG:hsa04151	1.79e-48	2.78e-45	54	AKT1|ATF2|ATF4|BAD|BCL2|BCL2L1|CCND1|CCND3|CDK2|CDK4|CREB1|EGFR|EIF4E2|FGF2|GNB1|GNB2|GRB2|GSK3B|HSP90AA1|HSP90B1|IFNA1|IFNAR1|IKBKB|IKBKG|IL2|IL4|IL6|IL7|INS|ITGA5|ITGAV|ITGB1|JAK1|JAK2|MAPK1|MAPK3|MCL1|MDM2|MTOR|NFKB1|NOS3|PIK3CA|PIK3CB|PIK3CG|PIK3R1|PIK3R2|PRKCA|RELA|SPP1|TLR2|TLR4|TP53|VEGFA|YWHAQ	341/44707 genes: 0.76%
HTLV-I infection	KEGG:hsa05166	3e-48	4.66e-45	49	AKT1|ATF2|ATF4|BAX|BCL2L1|CALR|CANX|CCND1|CCND3|CD3D|CDK4|CHEK2|CREB1|CREBBP|CSF2|EGR1|EP300|FOS|GSK3B|HLA-A|HLA-B|HLA-C|ICAM1|IKBKB|IKBKG|IL2|IL6|JAK1|MAPK8|NFKB1|NFKBIA|NRP1|PIK3CA|PIK3CB|PIK3R1|PIK3R2|RELA|RELB|SMAD2|SMAD3|SMAD4|SPI1|TGFB1|TNF|TNFRSF1A|TP53|VDAC1|VDAC2|XPO1	256/44707 genes: 0.57%
NOD-like receptor signaling pathway	KEGG:hsa04621	4.43e-48	6.86e-45	43	BCL2|BCL2L1|CASP8|CCL2|CCL5|CTSB|CXCL2|CXCL3|CXCL8|HSP90AA1|IFNA1|IFNAR1|IKBKB|IKBKG|IL18|IL1B|IL6|IRF3|JAK1|MAPK1|MAPK14|MAPK3|MAPK8|MYD88|NFKB1|NFKBIA|NLRP3|PYCARD|RELA|RHOA|RNASEL|STAT1|STAT2|TBK1|TLR4|TNF|TNFAIP3|TRAF2|TRAF3|TRAF6|TXN|VDAC1|VDAC2	170/44707 genes: 0.38%
Apoptosis	KEGG:hsa04210	8.47e-46	1.31e-42	39	ACTB|ACTG1|AKT1|ATF4|BAD|BAX|BCL2|BCL2L1|CAPN1|CASP3|CASP6|CASP8|CTSB|DDIT3|EIF2AK3|EIF2S1|ERN1|FOS|IKBKB|IKBKG|LMNB1|MAPK1|MAPK3|MAPK8|MCL1|NFKB1|NFKBIA|PARP1|PIK3CA|PIK3CB|PIK3R1|PIK3R2|RELA|SPTAN1|TNF|TNFRSF1A|TP53|TRAF2|TUBA1B	138/44707 genes: 0.31%
HIF-1 signaling pathway	KEGG:hsa04066	8.26e-45	1.28e-41	35	AKT1|BCL2|CREBBP|EDN1|EGFR|EIF4E2|ELOB|ELOC|ENO1|EP300|GAPDH|HIF1A|HMOX1|IFNG|IL6|INS|MAPK1|MAPK3|MTOR|NFKB1|NOS2|NOS3|PIK3CA|PIK3CB|PIK3R1|PIK3R2|PRKCA|RELA|SERPINE1|STAT3|TF|TFRC|TLR4|VEGFA|VHL	101/44707 genes: 0.23%
Toxoplasmosis	KEGG:hsa05145	1.65e-44	2.56e-41	36	AKT1|ALOX5|BAD|BCL2|BCL2L1|CASP3|CASP8|CD40LG|GNAI1|IFNG|IKBKB|IKBKG|IL10|ITGB1|JAK1|JAK2|LDLR|MAPK1|MAPK14|MAPK3|MAPK8|MYD88|NFKB1|NFKBIA|NOS2|PIK3CG|RELA|SOCS1|STAT1|STAT3|TGFB1|TLR2|TLR4|TNF|TNFRSF1A|TRAF6	113/44707 genes: 0.25%
Toll-like receptor signaling pathway	KEGG:hsa04620	2.8e-44	4.34e-41	35	AKT1|CASP8|CCL3|CCL5|CD14|CXCL10|CXCL8|FOS|IFNA1|IFNAR1|IKBKB|IKBKG|IL1B|IL6|IRF3|MAPK1|MAPK14|MAPK3|MAPK8|MYD88|NFKB1|NFKBIA|PIK3CA|PIK3CB|PIK3R1|PIK3R2|RELA|SPP1|STAT1|TBK1|TLR2|TLR4|TNF|TRAF3|TRAF6	104/44707 genes: 0.23%
Viral carcinogenesis	KEGG:hsa05203	3.67e-43	5.69e-40	42	ATF2|ATF4|BAD|BAX|CASP3|CASP8|CCNA2|CCND1|CCND3|CDK1|CDK2|CDK4|CREB1|CREBBP|EIF2AK2|EP300|GRB2|GSN|HDAC6|HLA-A|HLA-B|HLA-C|IKBKG|IRF3|JAK1|MAPK1|MAPK3|MDM2|NFKB1|NFKBIA|PIK3CA|PIK3CB|PIK3R1|PIK3R2|RELA|RHOA|STAT3|TP53|TRAF2|TRAF3|UBE3A|YWHAQ	201/44707 genes: 0.45%
Tuberculosis	KEGG:hsa05152	5.24e-41	8.12e-38	39	AKT1|BAD|BAX|BCL2|CASP3|CASP8|CD14|CD74|CREB1|CREBBP|EP300|IFNA1|IFNG|IL10|IL18|IL1A|IL1B|IL6|JAK1|JAK2|MAPK1|MAPK14|MAPK3|MAPK8|MYD88|NFKB1|NOS2|PIK3C3|RAB5C|RELA|RHOA|STAT1|TGFB1|TLR2|TLR4|TNF|TNFRSF1A|TRAF6|VDR	178/44707 genes: 0.40%
Osteoclast differentiation	KEGG:hsa04380	1.71e-40	2.65e-37	35	AKT1|CREB1|FOS|GRB2|IFNAR1|IFNG|IKBKB|IKBKG|IL1A|IL1B|JAK1|MAPK1|MAPK14|MAPK3|MAPK8|NCF2|NFKB1|NFKBIA|PIK3CA|PIK3CB|PIK3R1|PIK3R2|PPARG|RELA|RELB|SOCS1|SOCS3|SPI1|STAT1|STAT2|TGFB1|TNF|TNFRSF1A|TRAF2|TRAF6	129/44707 genes: 0.29%
Disease	REACT:R-HSA-1643685	7.42e-40	1.15e-36	67	AKT1|ALB|AP2A2|AP2M1|APP|BAD|CALR|CANX|CAPN1|CBL|CD14|CREB1|CREBBP|EGFR|EIF2AK2|ELOB|ELOC|EP300|ERLEC1|ERLIN2|FGF2|GRB2|GSK3B|HDAC6|HLA-A|HSP90AA1|IKBKB|IKBKG|ISG15|JAK2|KPNA3|KPNA4|KPNB1|LMNB1|MAPK1|MAPK3|MDM2|MTOR|MYD88|NFKB1|NFKBIA|NPM1|NUP210|NUP214|PIK3CA|PIK3CB|PIK3R1|PIK3R2|PPIA|PSMC6|PSMD1|RAP1A|RELA|RPS17|SDC1|SFTPD|SMAD2|SMAD3|SMAD4|STAT1|STAT3|TGFB1|TLR2|TLR4|TRAF3|TTR|XPO1	859/44707 genes: 1.92%
Cellular responses to stress	REACT:R-HSA-2262752	1.89e-39	2.93e-36	52	BAG3|BECN1|CAT|CCNA2|CDK2|CDK4|CREBBP|CXCL8|DNAJB1|EEF1A1|ELOB|ELOC|EP300|FOS|GPX1|GSK3B|HDAC6|HIF1A|HSBP1|HSP90AA1|HSPA4|HSPA5|IL1A|IL6|LMNB1|MAPK1|MAPK14|MAPK3|MAPK8|MDM2|MOV10|MRE11|MTOR|NCF2|NFKB1|NUP210|NUP214|P4HB|PIK3C3|PRDX5|PSMC6|PSMD1|RAD50|RELA|SIRT1|SOD1|SOD3|STAT3|TP53|TXN|VEGFA|VHL	451/44707 genes: 1.01%
Pertussis	KEGG:hsa05133	8.94e-39	1.39e-35	29	C5|CASP3|CD14|CXCL5|CXCL8|FOS|GNAI1|IL10|IL1A|IL1B|IL6|IRF1|IRF3|ITGA5|ITGB1|MAPK1|MAPK14|MAPK3|MAPK8|MYD88|NFKB1|NLRP3|NOS2|PYCARD|RELA|RHOA|TLR4|TNF|TRAF6	76/44707 genes: 0.17%
Prostate cancer	KEGG:hsa05215	1.77e-38	2.74e-35	30	AKT1|AR|ATF4|BAD|BCL2|CCND1|CDK2|CREB1|CREBBP|EGFR|EP300|GRB2|GSK3B|HSP90AA1|HSP90B1|IKBKB|IKBKG|INS|MAPK1|MAPK3|MDM2|MTOR|NFKB1|NFKBIA|PIK3CA|PIK3CB|PIK3R1|PIK3R2|RELA|TP53	87/44707 genes: 0.19%
Adaptive Immune System	REACT:R-HSA-1280218	3.81e-38	5.91e-35	64	AKT1|AP2A2|AP2M1|BAD|CALR|CANX|CBL|CD14|CD3D|CD40LG|CD74|CD81|CREB1|CTSB|DCTN1|DCTN2|DNM2|DYNC1I2|EGFR|ELOB|ELOC|FGF2|GRB2|GSK3B|HLA-A|HLA-B|HLA-C|HSPA5|ICAM1|IKBKB|IKBKG|INS|ITGAV|ITGB1|KEAP1|MAPK1|MAPK3|MDM2|MOV10|MTOR|MYD88|NCF2|NEDD4|NFKB1|NFKBIA|PIK3CA|PIK3CB|PIK3R1|PIK3R2|PSMC6|PSMD1|RAP1A|RELA|SMURF2|SOCS1|SOCS3|STIM1|TLR2|TLR4|TP53|TRAF6|TRIM21|UBE3A|VHL	818/44707 genes: 1.83%
Pancreatic cancer	KEGG:hsa05212	1.21e-37	1.88e-34	27	AKT1|BAD|BCL2L1|CCND1|CDK4|EGFR|IKBKB|IKBKG|JAK1|MAPK1|MAPK3|MAPK8|NFKB1|PIK3CA|PIK3CB|PIK3R1|PIK3R2|RALA|RELA|SMAD2|SMAD3|SMAD4|STAT1|STAT3|TGFB1|TP53|VEGFA	64/44707 genes: 0.14%
NF-kappa B signaling pathway	KEGG:hsa04064	2.74e-37	4.24e-34	30	BCL2|BCL2L1|CD14|CD40LG|CSNK2A1|CSNK2A2|CSNK2B|CXCL2|CXCL8|DDX58|ERC1|ICAM1|IKBKB|IKBKG|IL1B|MYD88|NFKB1|NFKBIA|PARP1|PTGS2|RELA|RELB|TLR4|TNF|TNFAIP3|TNFRSF1A|TRAF2|TRAF3|TRAF6|TRIM25	94/44707 genes: 0.21%
Proteoglycans in cancer	KEGG:hsa05205	8.63e-36	1.34e-32	37	ACTB|ACTG1|AKT1|CASP3|CAV1|CBL|CCND1|EGFR|EZR|FGF2|GRB2|HIF1A|ITGA5|ITGAV|ITGB1|MAPK1|MAPK14|MAPK3|MDM2|MTOR|PIK3CA|PIK3CB|PIK3R1|PIK3R2|PLAUR|PRKCA|RDX|RHOA|SDC1|SMAD2|STAT3|TGFB1|TLR2|TLR4|TNF|TP53|VEGFA	203/44707 genes: 0.45%
Jak-STAT signaling pathway	KEGG:hsa04630	8.64e-36	1.34e-32	34	AKT1|BCL2|BCL2L1|CCND1|CCND3|CREBBP|CSF2|EP300|GRB2|IFNA1|IFNAR1|IFNG|IL10|IL13|IL2|IL4|IL5|IL6|IL7|JAK1|JAK2|LEP|MCL1|MTOR|PIK3CA|PIK3CB|PIK3R1|PIK3R2|SOCS1|SOCS3|STAT1|STAT2|STAT3|STAT6	156/44707 genes: 0.35%
Metabolism	REACT:R-HSA-1430728	1.22e-35	1.9e-32	95	AASS|ABCB11|ABCC1|ACSL3|ADA|AGT|AHR|AKT1|ALB|ALOX5|AP2A2|AP2M1|APOA1|APOE|AQP1|ARNTL|BCKDK|BSG|CAT|CAV1|CKB|COMT|CREBBP|CSNK2A1|CSNK2A2|CSNK2B|CYB5B|DNM2|ENO1|EP300|ETFA|FAH|FASN|G6PD|GAPDH|GLA|GNAI1|GNAS|GNB1|GNB2|GPHN|GPT|GPX1|GSTM1|GSTT1|HBA1|HMOX1|HS2ST1|HSP90AA1|IMPDH2|INS|KPNB1|LDLR|MAT2B|MTHFR|NAGLU|NOS3|NPC1|NPC2|NT5E|NUP210|NUP214|P4HB|PCSK5|PIK3C2A|PIK3C3|PIK3CA|PIK3CB|PIK3CG|PIK3R1|PIK…	2171/44707 genes: 4.86%
Platelet activation, signaling and aggregation	REACT:R-HSA-76002	4.11e-34	6.36e-31	40	AHSG|AKT1|ALB|ANXA5|APLP2|APOA1|APP|CSF2|F2|GNAI1|GNB1|GNB2|GRB2|HSPA5|IL2|IL5|JAK1|JAK2|KNG1|MAPK1|MAPK14|MAPK3|PIK3CA|PIK3CB|PIK3CG|PIK3R1|PIK3R2|PLG|PPIA|PRKCA|PRKCE|RAP1A|RHOA|RHOB|SERPINA3|SERPINE1|SOD1|TF|TGFB1|VEGFA	282/44707 genes: 0.63%
Developmental Biology	REACT:R-HSA-1266738	7.59e-34	1.18e-30	67	ACTB|ACTG1|AKT1|AP2A2|AP2M1|CAPN1|CCND3|CDK4|CREB1|CREBBP|CSF2|CSNK2A1|CSNK2A2|CSNK2B|DNM2|DUSP1|EGFR|EP300|EZR|FGF2|GRB2|GSK3B|HSP90AA1|IL2|IL5|INS|ITGA5|ITGAV|ITGB1|JAK1|JAK2|KRT19|KRT8|LEP|MAPK1|MAPK14|MAPK3|NEFL|NFKB1|NR2F2|NRP1|PIK3CA|PIK3CB|PIK3R1|PIK3R2|PKP2|POU5F1|PPARG|PRKCA|PSMC6|PSMD1|RAP1A|RDX|RELA|RHOA|RHOB|SDCBP|SMAD2|SMAD3|SMAD4|SPTAN1|SREBF1|SREBF2|STAT3|TGFB1|TNF|VEGFA	1076/44707 genes: 2.41%
Th17 cell differentiation	KEGG:hsa04659	1.01e-33	1.57e-30	29	AHR|CD3D|FOS|HIF1A|HSP90AA1|IFNG|IKBKB|IKBKG|IL1B|IL2|IL4|IL6|JAK1|JAK2|MAPK1|MAPK14|MAPK3|MAPK8|MTOR|NFKB1|NFKBIA|RELA|SMAD2|SMAD3|SMAD4|STAT1|STAT3|STAT6|TGFB1	107/44707 genes: 0.24%
Signalling by NGF	REACT:R-HSA-166520	1.1e-33	1.71e-30	48	AKT1|AP2A2|AP2M1|BAD|CASP3|CREB1|CSF2|DNM2|DUSP1|EGFR|FGF2|GRB2|GSK3B|IKBKB|IL2|IL5|INS|JAK1|JAK2|MAPK1|MAPK14|MAPK3|MAPK8|MDM2|MOV10|MTOR|MYD88|NEFL|NFKB1|NFKBIA|PCSK5|PIK3CA|PIK3CB|PIK3R1|PIK3R2|PRKAR2A|PRKCA|PRKCE|PSMC6|PSMD1|RALA|RAP1A|RELA|RHOA|SPTAN1|STAT3|TP53|TRAF6	477/44707 genes: 1.07%
T cell receptor signaling pathway	KEGG:hsa04660	1.22e-32	1.89e-29	28	AKT1|CBL|CD3D|CD40LG|CDK4|CSF2|FOS|GRB2|GSK3B|IFNG|IKBKB|IKBKG|IL10|IL2|IL4|IL5|MAPK1|MAPK14|MAPK3|NFKB1|NFKBIA|PIK3CA|PIK3CB|PIK3R1|PIK3R2|RELA|RHOA|TNF	103/44707 genes: 0.23%
Leishmaniasis	KEGG:hsa05140	2.39e-32	3.7e-29	25	FOS|IFNG|IL10|IL1A|IL1B|IL4|ITGB1|JAK1|JAK2|MAPK1|MAPK14|MAPK3|MYD88|NCF2|NFKB1|NFKBIA|NOS2|PTGS2|RELA|STAT1|TGFB1|TLR2|TLR4|TNF|TRAF6	72/44707 genes: 0.16%
Neutrophil degranulation	REACT:R-HSA-6798695	3.91e-32	6.07e-29	47	AHSG|ALOX5|ANO6|ANPEP|ANXA2|AP2A2|C5AR1|CAPN1|CAT|CD14|CSNK2B|CTSB|DDOST|EEF1A1|FTL|GLA|GSN|HLA-A|HLA-B|HLA-C|HMGB1|HP|HSP90AA1|IMPDH2|ITGAV|KPNB1|LGALS3|MAPK1|MAPK14|NFKB1|NPC2|PLAUR|PPIA|PSMD1|PTX3|PYCARD|RAB18|RAB5C|RAP1A|RHOA|SDCBP|SERPINA3|SPTAN1|TLR2|TNFRSF1B|TTR|VAPA	488/44707 genes: 1.09%
Chemokine signaling pathway	KEGG:hsa04062	5.92e-32	9.17e-29	33	AKT1|CCL2|CCL3|CCL5|CCR6|CCR9|CXCL10|CXCL2|CXCL3|CXCL5|CXCL8|GNAI1|GNB1|GNB2|GRB2|GSK3B|IKBKB|IKBKG|JAK2|MAPK1|MAPK3|NFKB1|NFKBIA|PIK3CA|PIK3CB|PIK3R1|PIK3R2|RAP1A|RELA|RHOA|STAT1|STAT2|STAT3	182/44707 genes: 0.41%
Salmonella infection	KEGG:hsa05132	9.22e-32	1.43e-28	26	ACTB|ACTG1|CCL3|CD14|CSF2|CXCL2|CXCL3|CXCL8|DYNC1I2|FOS|IFNG|IL18|IL1A|IL1B|IL6|MAPK1|MAPK14|MAPK3|MAPK8|MYD88|NFKB1|NOS2|PYCARD|RELA|TJP1|TLR4	86/44707 genes: 0.19%
Non-alcoholic fatty liver disease (NAFLD)	KEGG:hsa04932	1.34e-30	2.08e-27	30	AKT1|ATF4|BAX|CASP3|CASP8|CXCL8|DDIT3|EIF2AK3|EIF2S1|ERN1|GSK3B|IKBKB|IL1A|IL1B|IL6|INS|LEP|MAPK8|NFKB1|PIK3CA|PIK3CB|PIK3R1|PIK3R2|RELA|SOCS3|SREBF1|TGFB1|TNF|TNFRSF1A|TRAF2	149/44707 genes: 0.33%
Interferon Signaling	REACT:R-HSA-913531	2.14e-30	3.32e-27	33	ADAR|DDX58|EGR1|EIF2AK2|EIF4E2|HLA-A|HLA-B|HLA-C|ICAM1|IFITM2|IFNA1|IFNAR1|IFNG|IRF1|IRF3|ISG15|JAK1|JAK2|KPNA3|KPNA4|KPNB1|MAPK3|NEDD4|NUP210|NUP214|PML|RNASEL|SOCS1|SOCS3|STAT1|STAT2|TRIM21|TRIM25	202/44707 genes: 0.45%
Interleukin-10 signaling	REACT:R-HSA-6783783	1e-29	1.56e-26	21	CCL2|CCL3|CCL5|CSF2|CXCL10|CXCL2|CXCL8|ICAM1|IL10|IL13|IL18|IL1A|IL1B|IL4|IL6|JAK1|PTGS2|STAT3|TNF|TNFRSF1A|TNFRSF1B	49/44707 genes: 0.11%
EGFR tyrosine kinase inhibitor resistance	KEGG:hsa01521	1.8e-29	2.79e-26	24	AKT1|AXL|BAD|BAX|BCL2|BCL2L1|EGFR|EIF4E2|FGF2|GRB2|GSK3B|IL6|JAK1|JAK2|MAPK1|MAPK3|MTOR|PIK3CA|PIK3CB|PIK3R1|PIK3R2|PRKCA|STAT3|VEGFA	79/44707 genes: 0.18%
FoxO signaling pathway	KEGG:hsa04068	2.57e-29	3.98e-26	28	AKT1|CAT|CCNB1|CCND1|CDK2|CREBBP|EGFR|EP300|GRB2|IKBKB|IL10|IL6|INS|MAPK1|MAPK14|MAPK3|MAPK8|MDM2|PIK3CA|PIK3CB|PIK3R1|PIK3R2|SIRT1|SMAD2|SMAD3|SMAD4|STAT3|TGFB1	132/44707 genes: 0.30%
Colorectal cancer	KEGG:hsa05210	3.08e-29	4.77e-26	22	AKT1|BAD|BAX|BCL2|CASP3|CCND1|FOS|GSK3B|MAPK1|MAPK3|MAPK8|MSH6|PIK3CA|PIK3CB|PIK3R1|PIK3R2|RHOA|SMAD2|SMAD3|SMAD4|TGFB1|TP53	60/44707 genes: 0.13%
Chronic myeloid leukemia	KEGG:hsa05220	4.87e-29	7.54e-26	23	AKT1|BAD|BCL2L1|CBL|CCND1|CDK4|GRB2|IKBKB|IKBKG|MAPK1|MAPK3|MDM2|NFKB1|NFKBIA|PIK3CA|PIK3CB|PIK3R1|PIK3R2|RELA|SMAD3|SMAD4|TGFB1|TP53	71/44707 genes: 0.16%
Toll-Like Receptors Cascades	REACT:R-HSA-168898	8.29e-29	1.28e-25	29	AGER|APP|ATF2|CASP8|CD14|CREB1|CTSB|DNM2|FOS|HMGB1|HSP90B1|IKBKB|IKBKG|IRF3|MAPK1|MAPK14|MAPK3|MAPK8|MYD88|NFKB1|NFKBIA|PIK3C3|RELA|SOCS1|TBK1|TLR2|TLR4|TRAF3|TRAF6	153/44707 genes: 0.34%
RIG-I/MDA5 mediated induction of IFN-alpha/beta pathways	REACT:R-HSA-168928	9.75e-29	1.51e-25	24	AGER|APP|CASP8|CREBBP|DDX58|EP300|HMGB1|IFIH1|IFNA1|IKBKB|IKBKG|IRF1|IRF3|ISG15|MYD88|NFKB1|NFKBIA|RELA|TBK1|TNFAIP3|TRAF2|TRAF3|TRAF6|TRIM25	84/44707 genes: 0.19%
NGF signalling via TRKA from the plasma membrane	REACT:R-HSA-187037	1.51e-27	2.34e-24	39	AKT1|AP2A2|AP2M1|BAD|CREB1|CSF2|DNM2|DUSP1|EGFR|FGF2|GRB2|GSK3B|IL2|IL5|INS|JAK1|JAK2|MAPK1|MAPK14|MAPK3|MDM2|MOV10|MTOR|NEFL|PIK3CA|PIK3CB|PIK3R1|PIK3R2|PRKAR2A|PRKCA|PRKCE|PSMC6|PSMD1|RALA|RAP1A|RHOA|SPTAN1|STAT3|TP53	387/44707 genes: 0.87%
Prolactin signaling pathway	KEGG:hsa04917	1.71e-27	2.65e-24	22	AKT1|CCND1|FOS|GRB2|GSK3B|INS|IRF1|JAK2|MAPK1|MAPK14|MAPK3|MAPK8|NFKB1|PIK3CA|PIK3CB|PIK3R1|PIK3R2|RELA|SOCS1|SOCS3|STAT1|STAT3	70/44707 genes: 0.16%
Amoebiasis	KEGG:hsa05146	2.7e-27	4.18e-24	24	C8G|CASP3|CD14|CSF2|CXCL8|GNAS|HSPB1|IFNG|IL10|IL1B|IL6|NFKB1|NOS2|PIK3CA|PIK3CB|PIK3R1|PIK3R2|PRKCA|RAB5C|RELA|TGFB1|TLR2|TLR4|TNF	95/44707 genes: 0.21%
Small cell lung cancer	KEGG:hsa05222	4.13e-27	6.41e-24	23	AKT1|BCL2|BCL2L1|CCND1|CDK2|CDK4|IKBKB|IKBKG|ITGAV|ITGB1|NFKB1|NFKBIA|NOS2|PIK3CA|PIK3CB|PIK3R1|PIK3R2|PTGS2|RELA|TP53|TRAF2|TRAF3|TRAF6	84/44707 genes: 0.19%
Toll Like Receptor 4 (TLR4) Cascade	REACT:R-HSA-166016	5.65e-27	8.76e-24	26	AGER|APP|ATF2|CASP8|CD14|CREB1|DNM2|FOS|HMGB1|IKBKB|IKBKG|IRF3|MAPK1|MAPK14|MAPK3|MAPK8|MYD88|NFKB1|NFKBIA|RELA|SOCS1|TBK1|TLR2|TLR4|TRAF3|TRAF6	126/44707 genes: 0.28%
Signaling by PDGF	REACT:R-HSA-186797	6.51e-27	1.01e-23	38	AKT1|BAD|CREB1|CSF2|DUSP1|EGFR|FGF2|GRB2|GSK3B|IL2|IL5|INS|JAK1|JAK2|MAPK1|MAPK3|MDM2|MOV10|MTOR|NEFL|PIK3CA|PIK3CB|PIK3R1|PIK3R2|PLAT|PLG|PRKAR2A|PRKCA|PRKCE|PSMC6|PSMD1|RAP1A|SPP1|SPTAN1|STAT1|STAT3|STAT6|TP53	376/44707 genes: 0.84%
Legionellosis	KEGG:hsa05134	1.32e-26	2.04e-23	20	CASP3|CASP8|CD14|CXCL2|CXCL3|CXCL8|EEF1A1|EEF1A2|IL18|IL1B|IL6|MYD88|NFKB1|NFKBIA|PYCARD|RAB1B|RELA|TLR2|TLR4|TNF	55/44707 genes: 0.12%
Inflammatory bowel disease (IBD)	KEGG:hsa05321	1.36e-26	2.1e-23	21	IFNG|IL10|IL13|IL18|IL1A|IL1B|IL2|IL4|IL5|IL6|NFKB1|RELA|SMAD2|SMAD3|STAT1|STAT3|STAT6|TGFB1|TLR2|TLR4|TNF	65/44707 genes: 0.15%
Activated TLR4 signalling	REACT:R-HSA-166054	1.36e-26	2.1e-23	25	AGER|APP|ATF2|CASP8|CD14|CREB1|FOS|HMGB1|IKBKB|IKBKG|IRF3|MAPK1|MAPK14|MAPK3|MAPK8|MYD88|NFKB1|NFKBIA|RELA|SOCS1|TBK1|TLR2|TLR4|TRAF3|TRAF6	115/44707 genes: 0.26%
Cytokine-cytokine receptor interaction	KEGG:hsa04060	3.52e-26	5.45e-23	33	CCL2|CCL3|CCL5|CCR6|CCR9|CD40LG|CSF2|CXCL10|CXCL2|CXCL3|CXCL5|CXCL8|EGFR|IFNA1|IFNAR1|IFNG|IL10|IL13|IL18|IL1A|IL1B|IL2|IL4|IL5|IL6|IL7|INHBE|LEP|TGFB1|TNF|TNFRSF1A|TNFRSF1B|VEGFA	270/44707 genes: 0.60%
RIG-I-like receptor signaling pathway	KEGG:hsa04622	8.23e-26	1.28e-22	21	CASP8|CXCL10|CXCL8|DDX58|IFIH1|IFNA1|IKBKB|IKBKG|IRF3|ISG15|MAPK14|MAPK8|NFKB1|NFKBIA|RELA|TBK1|TNF|TRAF2|TRAF3|TRAF6|TRIM25	70/44707 genes: 0.16%
Fc epsilon receptor (FCERI) signaling	REACT:R-HSA-2454202	9.79e-26	1.52e-22	37	AKT1|BAD|CREB1|CSF2|DUSP1|EGFR|FGF2|FOS|GRB2|GSK3B|IKBKB|IKBKG|IL2|IL5|INS|JAK1|JAK2|MAPK1|MAPK3|MAPK8|MDM2|MOV10|MTOR|NEFL|NFKB1|NFKBIA|PIK3CA|PIK3CB|PIK3R1|PIK3R2|PSMC6|PSMD1|RAP1A|RELA|SPTAN1|TP53|TRAF6	378/44707 genes: 0.85%
MyD88-independent TLR3/TLR4 cascade	REACT:R-HSA-166166	2.74e-25	4.25e-22	23	AGER|APP|ATF2|CASP8|CD14|CREB1|FOS|HMGB1|IKBKB|IKBKG|IRF3|MAPK1|MAPK14|MAPK3|MAPK8|MYD88|NFKB1|NFKBIA|RELA|TBK1|TLR4|TRAF3|TRAF6	99/44707 genes: 0.22%
Toll Like Receptor 3 (TLR3) Cascade	REACT:R-HSA-168164	2.74e-25	4.25e-22	23	AGER|APP|ATF2|CASP8|CD14|CREB1|FOS|HMGB1|IKBKB|IKBKG|IRF3|MAPK1|MAPK14|MAPK3|MAPK8|MYD88|NFKB1|NFKBIA|RELA|TBK1|TLR4|TRAF3|TRAF6	99/44707 genes: 0.22%
TRIF-mediated TLR3/TLR4 signaling	REACT:R-HSA-937061	2.74e-25	4.25e-22	23	AGER|APP|ATF2|CASP8|CD14|CREB1|FOS|HMGB1|IKBKB|IKBKG|IRF3|MAPK1|MAPK14|MAPK3|MAPK8|MYD88|NFKB1|NFKBIA|RELA|TBK1|TLR4|TRAF3|TRAF6	99/44707 genes: 0.22%
Post-translational protein modification	REACT:R-HSA-597592	2.92e-25	4.52e-22	56	ACTB|AR|BECN1|CALR|CANX|CCNA2|COG4|DCTN1|DCTN2|DDOST|DDX58|DYNC1I2|EEF1A1|EP300|F2|GBF1|HIF1A|IFIH1|IKBKG|INS|KEAP1|LMAN1|MAT2B|MDM2|MGAT1|MOGS|NEDD8|NFKBIA|NLRP3|NUP210|NUP214|PARP1|PLAUR|PML|PRKCSH|PSMC6|PSMD1|RAB18|RAB1B|RAB5C|RHOA|SMAD2|SMAD3|SMAD4|SMAD7|SMURF2|SPTAN1|TGFB1|TNFAIP3|TP53|TRAF2|TRAF3|TRAF6|TRIM25|VDAC1|VDAC2	1037/44707 genes: 2.32%
Sphingolipid signaling pathway	KEGG:hsa04071	7.81e-25	1.21e-21	24	ABCC1|AKT1|BAX|BCL2|GNAI1|MAPK1|MAPK14|MAPK3|MAPK8|NFKB1|NOS3|PIK3CA|PIK3CB|PIK3R1|PIK3R2|PRKCA|PRKCE|RELA|RHOA|SMPD1|TNF|TNFRSF1A|TP53|TRAF2	118/44707 genes: 0.26%
Axon guidance	REACT:R-HSA-422475	8.3e-25	1.29e-21	42	ACTB|ACTG1|AP2A2|AP2M1|CREB1|CSF2|CSNK2A1|CSNK2A2|CSNK2B|DNM2|DUSP1|EGFR|EZR|FGF2|GRB2|GSK3B|HSP90AA1|IL2|IL5|ITGA5|ITGAV|ITGB1|JAK1|JAK2|MAPK1|MAPK3|NEFL|NRP1|PIK3CA|PIK3CB|PIK3R1|PIK3R2|PRKCA|PSMC6|PSMD1|RAP1A|RDX|RHOA|RHOB|SDCBP|SPTAN1|VEGFA	550/44707 genes: 1.23%
Downstream signal transduction	REACT:R-HSA-186763	1.24e-24	1.93e-21	35	AKT1|BAD|CREB1|CSF2|DUSP1|EGFR|FGF2|GRB2|GSK3B|IL2|IL5|INS|JAK1|JAK2|MAPK1|MAPK3|MDM2|MOV10|MTOR|NEFL|PIK3CA|PIK3CB|PIK3R1|PIK3R2|PRKAR2A|PRKCA|PRKCE|PSMC6|PSMD1|RAP1A|SPTAN1|STAT1|STAT3|STAT6|TP53	352/44707 genes: 0.79%
MAPK signaling pathway	KEGG:hsa04010	1.37e-24	2.12e-21	31	AKT1|ATF2|ATF4|CASP3|CD14|DDIT3|DUSP1|EGFR|FGF2|FOS|GRB2|HSPB1|IKBKB|IKBKG|IL1A|IL1B|MAPK1|MAPK14|MAPK3|MAPK8|NFKB1|PRKCA|RAP1A|RELA|RELB|TGFB1|TNF|TNFRSF1A|TP53|TRAF2|TRAF6	255/44707 genes: 0.57%
Endocrine resistance	KEGG:hsa01522	3.28e-24	5.08e-21	22	ABCB11|AKT1|BAD|BAX|BCL2|CCND1|CDK4|EGFR|FOS|GNAS|GRB2|MAPK1|MAPK14|MAPK3|MAPK8|MDM2|MTOR|PIK3CA|PIK3CB|PIK3R1|PIK3R2|TP53	95/44707 genes: 0.21%
Signaling by SCF-KIT	REACT:R-HSA-1433557	3.63e-24	5.63e-21	34	AKT1|BAD|CBL|CREB1|CSF2|DUSP1|EGFR|FGF2|GRB2|GSK3B|IL2|IL5|INS|JAK1|JAK2|MAPK1|MAPK3|MDM2|MOV10|MTOR|NEFL|PIK3CA|PIK3CB|PIK3R1|PIK3R2|PRKCA|PSMC6|PSMD1|RAP1A|SOCS1|SPTAN1|STAT1|STAT3|TP53	337/44707 genes: 0.75%
Signaling by VEGF	REACT:R-HSA-194138	4e-24	6.2e-21	34	AKT1|AXL|CAV1|CSF2|DUSP1|EGFR|FGF2|GRB2|HSP90AA1|HSPB1|IL2|IL5|ITGAV|JAK1|JAK2|MAPK1|MAPK14|MAPK3|MTOR|NCF2|NEFL|NOS3|NRP1|PIK3CA|PIK3CB|PIK3R1|PIK3R2|PRKCA|PSMC6|PSMD1|RAP1A|RHOA|SPTAN1|VEGFA	338/44707 genes: 0.76%
Protein processing in endoplasmic reticulum	KEGG:hsa04141	8.88e-24	1.38e-20	26	ATF4|ATF6|BAX|BCL2|CALR|CANX|CAPN1|DDIT3|DDOST|DNAJB1|EIF2AK2|EIF2AK3|EIF2S1|ERLEC1|ERN1|HSP90AA1|HSP90B1|HSPA5|HYOU1|LMAN1|MAPK8|MOGS|NFE2L2|P4HB|PRKCSH|TRAF2	165/44707 genes: 0.37%
MicroRNAs in cancer	KEGG:hsa05206	1.32e-23	2.04e-20	32	ABCC1|BCL2|BCL2L2|CASP3|CCND1|CREBBP|DNMT1|EGFR|EP300|EZR|GRB2|HMOX1|IKBKB|ITGA5|MAPK1|MCL1|MDM2|MTOR|NFKB1|PIK3CA|PIK3R2|PRKCA|PRKCE|PTGS2|RDX|RHOA|SIRT1|SOCS1|STAT3|TP53|VEGFA|VIM	299/44707 genes: 0.67%
Deubiquitination	REACT:R-HSA-5688426	1.62e-23	2.51e-20	32	ACTB|AR|BECN1|CCNA2|DDX58|EP300|HIF1A|IFIH1|IKBKG|KEAP1|MAT2B|MDM2|NEDD8|NFKBIA|NLRP3|PSMC6|PSMD1|RHOA|SMAD2|SMAD3|SMAD4|SMAD7|SMURF2|TGFB1|TNFAIP3|TP53|TRAF2|TRAF3|TRAF6|TRIM25|VDAC1|VDAC2	301/44707 genes: 0.67%
Gene Expression	REACT:R-HSA-74160	2.02e-23	3.13e-20	71	ACTB|ADAR|AKT1|APOE|AR|ATF2|BAX|CASP6|CAVIN1|CCNA2|CCNB1|CDK1|CDK2|CHEK2|CREBBP|CSNK2A1|CSNK2A2|CSNK2B|DDOST|DNMT1|EEF1A1|EEF1A2|EGFR|EIF2S1|ELOB|ELOC|EP300|EXOSC5|EXOSC8|FANCD2|FANCI|FOS|G6PD|GSK3B|HNRNPA1|HSP90AA1|HSPB1|MAPK14|MAPK3|MDM2|MOV10|MRE11|MTOR|NPM1|NUP210|NUP214|NXF1|PABPC1|PARP1|PML|PPARG|PRDX5|PRKCA|PSMC6|PSMD1|RAD50|RPS17|SERPINE1|SIRT1|SMAD2|SMAD3|SMAD4|SMAD7|SMURF2|SRP72|TP53|TX…	1829/44707 genes: 4.09%
VEGFA-VEGFR2 Pathway	REACT:R-HSA-4420097	2.29e-23	3.55e-20	33	AKT1|AXL|CAV1|CSF2|DUSP1|EGFR|FGF2|GRB2|HSP90AA1|HSPB1|IL2|IL5|ITGAV|JAK1|JAK2|MAPK1|MAPK14|MAPK3|MTOR|NCF2|NEFL|NOS3|PIK3CA|PIK3CB|PIK3R1|PIK3R2|PRKCA|PSMC6|PSMD1|RAP1A|RHOA|SPTAN1|VEGFA	330/44707 genes: 0.74%
Rheumatoid arthritis	KEGG:hsa05323	2.35e-23	3.64e-20	21	ATP6V1B2|CCL2|CCL3|CCL5|CSF2|CXCL5|CXCL8|FOS|ICAM1|IFNG|IL18|IL1A|IL1B|IL6|MMP1|MMP3|TGFB1|TLR2|TLR4|TNF|VEGFA	89/44707 genes: 0.20%
Neurotrophin signaling pathway	KEGG:hsa04722	2.61e-23	4.04e-20	23	AKT1|ATF4|BAD|BAX|BCL2|GRB2|GSK3B|IKBKB|MAPK1|MAPK14|MAPK3|MAPK8|NFKB1|NFKBIA|PIK3CA|PIK3CB|PIK3R1|PIK3R2|RAP1A|RELA|RHOA|TP53|TRAF6	119/44707 genes: 0.27%
Acute myeloid leukemia	KEGG:hsa05221	4.27e-23	6.62e-20	18	AKT1|BAD|CCND1|GRB2|IKBKB|IKBKG|MAPK1|MAPK3|MTOR|NFKB1|PIK3CA|PIK3CB|PIK3R1|PIK3R2|PML|RELA|SPI1|STAT3	55/44707 genes: 0.12%
Insulin resistance	KEGG:hsa04931	5.56e-23	8.61e-20	22	AKT1|CREB1|GSK3B|IKBKB|IL6|INS|MAPK8|MTOR|NFKB1|NFKBIA|NOS3|PIK3CA|PIK3CB|PIK3R1|PIK3R2|PRKCE|RELA|SOCS3|SREBF1|STAT3|TNF|TNFRSF1A	107/44707 genes: 0.24%
DAP12 interactions	REACT:R-HSA-2172127	8.33e-23	1.29e-19	34	AKT1|BAD|CREB1|CSF2|DUSP1|EGFR|FGF2|GRB2|GSK3B|HLA-B|HLA-C|IL2|IL5|INS|JAK1|JAK2|MAPK1|MAPK3|MDM2|MOV10|MTOR|NEFL|PIK3CA|PIK3CB|PIK3R1|PIK3R2|PRKAR2A|PRKCA|PRKCE|PSMC6|PSMD1|RAP1A|SPTAN1|TP53	371/44707 genes: 0.83%
MyD88:Mal cascade initiated on plasma membrane	REACT:R-HSA-166058	1.05e-22	1.62e-19	21	AGER|APP|ATF2|CD14|CREB1|FOS|HMGB1|IKBKB|IKBKG|MAPK1|MAPK14|MAPK3|MAPK8|MYD88|NFKB1|NFKBIA|RELA|SOCS1|TLR2|TLR4|TRAF6	95/44707 genes: 0.21%
Toll Like Receptor 2 (TLR2) Cascade	REACT:R-HSA-181438	1.05e-22	1.62e-19	21	AGER|APP|ATF2|CD14|CREB1|FOS|HMGB1|IKBKB|IKBKG|MAPK1|MAPK14|MAPK3|MAPK8|MYD88|NFKB1|NFKBIA|RELA|SOCS1|TLR2|TLR4|TRAF6	95/44707 genes: 0.21%
Toll Like Receptor TLR1:TLR2 Cascade	REACT:R-HSA-168179	1.05e-22	1.62e-19	21	AGER|APP|ATF2|CD14|CREB1|FOS|HMGB1|IKBKB|IKBKG|MAPK1|MAPK14|MAPK3|MAPK8|MYD88|NFKB1|NFKBIA|RELA|SOCS1|TLR2|TLR4|TRAF6	95/44707 genes: 0.21%
Toll Like Receptor TLR6:TLR2 Cascade	REACT:R-HSA-168188	1.05e-22	1.62e-19	21	AGER|APP|ATF2|CD14|CREB1|FOS|HMGB1|IKBKB|IKBKG|MAPK1|MAPK14|MAPK3|MAPK8|MYD88|NFKB1|NFKBIA|RELA|SOCS1|TLR2|TLR4|TRAF6	95/44707 genes: 0.21%
Malaria	KEGG:hsa05144	2.16e-22	3.35e-19	17	CCL2|CD40LG|CD81|CXCL8|HBA1|ICAM1|IFNG|IL10|IL18|IL1B|IL6|MYD88|SDC1|TGFB1|TLR2|TLR4|TNF	49/44707 genes: 0.11%
TRAF6 mediated NF-kB activation	REACT:R-HSA-933542	2.17e-22	3.36e-19	14	AGER|APP|DDX58|HMGB1|IFIH1|IKBKB|IKBKG|MYD88|NFKB1|NFKBIA|RELA|TRAF2|TRAF6|TRIM25	25/44707 genes: 0.06%
Platinum drug resistance	KEGG:hsa01524	3.78e-22	5.86e-19	19	AKT1|ATP7B|BAD|BAX|BCL2|BCL2L1|CASP3|CASP8|GSTM1|GSTT1|MAPK1|MAPK3|MDM2|MSH6|PIK3CA|PIK3CB|PIK3R1|PIK3R2|TP53	73/44707 genes: 0.16%
Signaling by EGFR	REACT:R-HSA-177929	5.07e-22	7.86e-19	33	AKT1|BAD|CBL|CREB1|CSF2|DUSP1|EGFR|FGF2|GRB2|GSK3B|IL2|IL5|INS|JAK1|JAK2|MAPK1|MAPK3|MDM2|MOV10|MTOR|NEFL|PIK3CA|PIK3CB|PIK3R1|PIK3R2|PRKAR2A|PRKCA|PRKCE|PSMC6|PSMD1|RAP1A|SPTAN1|TP53	364/44707 genes: 0.81%
Diseases of signal transduction	REACT:R-HSA-5663202	7.77e-22	1.21e-18	33	AKT1|BAD|CBL|CREB1|CREBBP|EGFR|EP300|ERLEC1|ERLIN2|FGF2|GRB2|GSK3B|HDAC6|HSP90AA1|JAK2|MAPK1|MAPK3|MDM2|MTOR|PIK3CA|PIK3CB|PIK3R1|PIK3R2|PSMC6|PSMD1|RAP1A|SMAD2|SMAD3|SMAD4|STAT1|STAT3|TGFB1|TTR	369/44707 genes: 0.83%
Focal adhesion	KEGG:hsa04510	1.24e-21	1.93e-18	26	ACTB|ACTG1|AKT1|BAD|BCL2|CAV1|CCND1|CCND3|EGFR|GRB2|GSK3B|ITGA5|ITGAV|ITGB1|MAPK1|MAPK3|MAPK8|PIK3CA|PIK3CB|PIK3R1|PIK3R2|PRKCA|RAP1A|RHOA|SPP1|VEGFA	199/44707 genes: 0.45%
Th1 and Th2 cell differentiation	KEGG:hsa04658	1.57e-21	2.43e-18	20	CD3D|FOS|IFNG|IKBKB|IKBKG|IL13|IL2|IL4|IL5|JAK1|JAK2|MAPK1|MAPK14|MAPK3|MAPK8|NFKB1|NFKBIA|RELA|STAT1|STAT6	92/44707 genes: 0.21%
Ras signaling pathway	KEGG:hsa04014	2.55e-21	3.95e-18	27	AKT1|BAD|BCL2L1|EGFR|FGF2|GNB1|GNB2|GRB2|IKBKB|IKBKG|INS|MAPK1|MAPK3|MAPK8|NFKB1|PIK3CA|PIK3CB|PIK3R1|PIK3R2|PRKCA|RAB5C|RALA|RAP1A|RELA|RHOA|TBK1|VEGFA	227/44707 genes: 0.51%
DAP12 signaling	REACT:R-HSA-2424491	2.82e-21	4.37e-18	32	AKT1|BAD|CREB1|CSF2|DUSP1|EGFR|FGF2|GRB2|GSK3B|IL2|IL5|INS|JAK1|JAK2|MAPK1|MAPK3|MDM2|MOV10|MTOR|NEFL|PIK3CA|PIK3CB|PIK3R1|PIK3R2|PRKAR2A|PRKCA|PRKCE|PSMC6|PSMD1|RAP1A|SPTAN1|TP53	356/44707 genes: 0.80%
Autophagy - animal	KEGG:hsa04140	3.56e-21	5.52e-18	22	AKT1|BAD|BCL2|BCL2L1|BECN1|CTSB|EIF2AK3|EIF2S1|ERN1|HIF1A|HMGB1|INS|MAPK1|MAPK3|MAPK8|MTOR|PIK3C3|PIK3CA|PIK3CB|PIK3R1|PIK3R2|TRAF6	128/44707 genes: 0.29%
Toll Like Receptor 9 (TLR9) Cascade	REACT:R-HSA-168138	4.9e-21	7.59e-18	20	AGER|APP|ATF2|CD14|CREB1|FOS|HMGB1|IKBKB|IKBKG|MAPK1|MAPK14|MAPK3|MAPK8|MYD88|NFKB1|NFKBIA|PIK3C3|RELA|TLR4|TRAF6	97/44707 genes: 0.22%
Cell Cycle	REACT:R-HSA-1640170	5.63e-21	8.72e-18	40	AKT1|CCNA2|CCNB1|CCND1|CCND3|CDK1|CDK2|CDK4|CENPF|CHEK2|CLIP1|CSNK2A1|CSNK2A2|CSNK2B|DCTN1|DCTN2|DYNC1I2|EP300|HSP90AA1|LMNB1|MAPK1|MAPK3|MDM2|MRE11|NEDD1|NINL|NPM1|NUP210|NUP214|POLA1|PRKCA|PSMC6|PSMD1|RAB1B|RAD50|TP53|TUBGCP2|TUBGCP3|XPO1|YWHAQ	621/44707 genes: 1.39%
Signaling by the B Cell Receptor (BCR)	REACT:R-HSA-983705	5.72e-21	8.86e-18	27	AKT1|BAD|CBL|CREB1|EGFR|FGF2|GRB2|GSK3B|IKBKB|IKBKG|INS|MAPK1|MAPK3|MDM2|MOV10|MTOR|NFKB1|NFKBIA|PIK3CA|PIK3CB|PIK3R1|PIK3R2|PSMC6|PSMD1|RELA|STIM1|TP53	234/44707 genes: 0.52%
Vesicle-mediated transport	REACT:R-HSA-5653656	6.36e-21	9.85e-18	41	AGTR1|AKT1|ALB|AP2A2|AP2M1|APOA1|APOE|APP|CALR|CBL|CD3D|COG4|DCTN1|DCTN2|DNM2|DYNC1I2|EGFR|FTL|GBF1|GRB2|HBA1|HP|HSP90AA1|HSP90B1|HYOU1|INS|LDLR|LMAN1|MYO5A|NEDD8|PIK3C2A|RAB18|RAB1B|RAB5C|RALA|SPTAN1|TF|TFRC|TJP1|TOR1A|YWHAQ	659/44707 genes: 1.47%
Transcriptional Regulation by TP53	REACT:R-HSA-3700989	9.06e-21	1.4e-17	32	AKT1|ATF2|BAX|CASP6|CCNA2|CCNB1|CDK1|CDK2|CHEK2|CREBBP|CSNK2A1|CSNK2A2|CSNK2B|ELOB|ELOC|EP300|FANCD2|FANCI|FOS|G6PD|MAPK14|MDM2|MOV10|MRE11|MTOR|NPM1|PML|PRDX5|RAD50|TP53|TXN|YWHAQ	370/44707 genes: 0.83%
Thyroid hormone signaling pathway	KEGG:hsa04919	9.13e-21	1.41e-17	21	ACTB|ACTG1|AKT1|BAD|CCND1|CREBBP|EP300|GSK3B|HIF1A|ITGAV|MAPK1|MAPK3|MDM2|MTOR|PIK3CA|PIK3CB|PIK3R1|PIK3R2|PRKCA|STAT1|TP53	116/44707 genes: 0.26%
Downstream signaling events of B Cell Receptor (BCR)	REACT:R-HSA-1168372	1.56e-20	2.42e-17	25	AKT1|BAD|CREB1|EGFR|FGF2|GRB2|GSK3B|IKBKB|IKBKG|INS|MAPK1|MAPK3|MDM2|MOV10|MTOR|NFKB1|NFKBIA|PIK3CA|PIK3CB|PIK3R1|PIK3R2|PSMC6|PSMD1|RELA|TP53	197/44707 genes: 0.44%
Apelin signaling pathway	KEGG:hsa04371	1.98e-20	3.06e-17	22	AGTR1|AKT1|BECN1|CCND1|EGR1|GNAI1|GNB1|GNB2|MAPK1|MAPK3|MTOR|NOS2|NOS3|PIK3C3|PIK3CG|PLAT|PRKCE|SERPINE1|SMAD2|SMAD3|SMAD4|SPP1	138/44707 genes: 0.31%
TRAF6 mediated induction of NFkB and MAP kinases upon TLR7/8 or 9 activation	REACT:R-HSA-975138	3.67e-20	5.69e-17	19	AGER|APP|ATF2|CD14|CREB1|FOS|HMGB1|IKBKB|IKBKG|MAPK1|MAPK14|MAPK3|MAPK8|MYD88|NFKB1|NFKBIA|RELA|TLR4|TRAF6	91/44707 genes: 0.20%
Metabolism of lipids and lipoproteins	REACT:R-HSA-556833	5.07e-20	7.85e-17	44	ABCB11|ABCC1|ACSL3|AGT|AHR|ALB|ALOX5|AP2A2|AP2M1|APOA1|APOE|ARNTL|CAV1|CREBBP|CSNK2A1|CSNK2A2|CSNK2B|EP300|FASN|GLA|GPX1|KPNB1|LDLR|NPC1|NPC2|P4HB|PCSK5|PIK3C2A|PIK3C3|PIK3CA|PIK3CB|PIK3CG|PIK3R1|PIK3R2|PLD3|PLEKHA5|PPARG|PPT1|PTGS2|SMPD1|SOAT1|SREBF1|SREBF2|VAPA	814/44707 genes: 1.82%
Renal cell carcinoma	KEGG:hsa05211	5.39e-20	8.35e-17	17	AKT1|CREBBP|ELOB|ELOC|EP300|GRB2|HIF1A|MAPK1|MAPK3|PIK3CA|PIK3CB|PIK3R1|PIK3R2|RAP1A|TGFB1|VEGFA|VHL	65/44707 genes: 0.15%
MyD88 dependent cascade initiated on endosome	REACT:R-HSA-975155	5.72e-20	8.86e-17	19	AGER|APP|ATF2|CD14|CREB1|FOS|HMGB1|IKBKB|IKBKG|MAPK1|MAPK14|MAPK3|MAPK8|MYD88|NFKB1|NFKBIA|RELA|TLR4|TRAF6	93/44707 genes: 0.21%
Toll Like Receptor 7/8 (TLR7/8) Cascade	REACT:R-HSA-168181	5.72e-20	8.86e-17	19	AGER|APP|ATF2|CD14|CREB1|FOS|HMGB1|IKBKB|IKBKG|MAPK1|MAPK14|MAPK3|MAPK8|MYD88|NFKB1|NFKBIA|RELA|TLR4|TRAF6	93/44707 genes: 0.21%
Fc epsilon RI signaling pathway	KEGG:hsa04664	9.55e-20	1.48e-16	17	AKT1|ALOX5|CSF2|GRB2|IL13|IL4|IL5|MAPK1|MAPK14|MAPK3|MAPK8|PIK3CA|PIK3CB|PIK3R1|PIK3R2|PRKCA|TNF	67/44707 genes: 0.15%
Generic Transcription Pathway	REACT:R-HSA-212436	1.13e-19	1.75e-16	45	AKT1|APOE|AR|ATF2|BAX|CASP6|CCNA2|CCNB1|CDK1|CDK2|CHEK2|CREBBP|CSNK2A1|CSNK2A2|CSNK2B|EGFR|ELOB|ELOC|EP300|FANCD2|FANCI|FOS|G6PD|MAPK14|MDM2|MOV10|MRE11|MTOR|NPM1|PARP1|PML|PPARG|PRDX5|RAD50|SERPINE1|SMAD2|SMAD3|SMAD4|SMAD7|SMURF2|TP53|TXN|VDR|VEGFA|YWHAQ	872/44707 genes: 1.95%
Apoptosis	REACT:R-HSA-109581	1.63e-19	2.52e-16	23	AKT1|BAD|BAX|BCL2|BCL2L1|CASP3|CASP6|CASP8|CD14|GSN|HMGB1|KPNB1|LMNB1|MAPK8|PSMC6|PSMD1|SPTAN1|TJP1|TLR4|TP53|TRAF2|VIM|YWHAQ	172/44707 genes: 0.38%
Adipocytokine signaling pathway	KEGG:hsa04920	1.66e-19	2.57e-16	17	ACSL3|AKT1|IKBKB|IKBKG|JAK2|LEP|MAPK8|MTOR|NFKB1|NFKBIA|RELA|SOCS3|STAT3|TNF|TNFRSF1A|TNFRSF1B|TRAF2	69/44707 genes: 0.15%
Interferon alpha/beta signaling	REACT:R-HSA-909733	1.66e-19	2.57e-16	17	ADAR|EGR1|HLA-A|HLA-B|HLA-C|IFITM2|IFNA1|IFNAR1|IRF1|IRF3|ISG15|JAK1|RNASEL|SOCS1|SOCS3|STAT1|STAT2	69/44707 genes: 0.15%
Phagosome	KEGG:hsa04145	2.01e-19	3.12e-16	22	ACTB|ACTG1|ATP6V1B2|CALR|CANX|CD14|DYNC1I2|HLA-A|HLA-B|HLA-C|ITGA5|ITGAV|ITGB1|MBL2|NCF2|PIK3C3|RAB5C|SFTPD|TFRC|TLR2|TLR4|TUBA1B	153/44707 genes: 0.34%
Programmed Cell Death	REACT:R-HSA-5357801	2.42e-19	3.76e-16	23	AKT1|BAD|BAX|BCL2|BCL2L1|CASP3|CASP6|CASP8|CD14|GSN|HMGB1|KPNB1|LMNB1|MAPK8|PSMC6|PSMD1|SPTAN1|TJP1|TLR4|TP53|TRAF2|VIM|YWHAQ	175/44707 genes: 0.39%
Insulin signaling pathway	KEGG:hsa04910	3.98e-19	6.18e-16	21	AKT1|BAD|CBL|EIF4E2|FASN|GRB2|GSK3B|IKBKB|INS|MAPK1|MAPK3|MAPK8|MTOR|PIK3CA|PIK3CB|PIK3R1|PIK3R2|PRKAR2A|SOCS1|SOCS3|SREBF1	138/44707 genes: 0.31%
G beta:gamma signalling through PI3Kgamma	REACT:R-HSA-392451	4.11e-19	6.37e-16	15	AKT1|CSF2|GNB1|GNB2|GRB2|IL2|IL5|JAK1|JAK2|PIK3CA|PIK3CB|PIK3CG|PIK3R1|PIK3R2|RHOA	48/44707 genes: 0.11%
Longevity regulating pathway	KEGG:hsa04211	6.65e-19	1.03e-15	18	AKT1|ATF2|ATF4|BAX|CAT|CREB1|EIF4E2|INS|MTOR|NFKB1|PIK3CA|PIK3CB|PIK3R1|PIK3R2|PPARG|RELA|SIRT1|TP53	89/44707 genes: 0.20%
Cytosolic DNA-sensing pathway	KEGG:hsa04623	1.14e-18	1.77e-15	16	ADAR|CCL5|CXCL10|DDX58|IFNA1|IKBKB|IKBKG|IL18|IL1B|IL6|IRF3|NFKB1|NFKBIA|PYCARD|RELA|TBK1	63/44707 genes: 0.14%
G-protein beta:gamma signalling	REACT:R-HSA-397795	1.17e-18	1.81e-15	15	AKT1|CSF2|GNB1|GNB2|GRB2|IL2|IL5|JAK1|JAK2|PIK3CA|PIK3CB|PIK3CG|PIK3R1|PIK3R2|RHOA	51/44707 genes: 0.11%
Gastrin-CREB signalling pathway via PKC and MAPK	REACT:R-HSA-881907	1.91e-18	2.97e-15	32	AGT|AGTR1|APP|BDKRB1|CREB1|CSF2|DUSP1|EDN1|EGFR|F2|FGF2|GNB1|GNB2|GRB2|IL2|IL5|JAK1|JAK2|KNG1|MAPK1|MAPK3|MMP3|NEFL|PIK3CA|PIK3R1|PIK3R2|PRKCA|PRKCE|PSMC6|PSMD1|RAP1A|SPTAN1	443/44707 genes: 0.99%
Cell Cycle, Mitotic	REACT:R-HSA-69278	2.41e-18	3.73e-15	34	AKT1|CCNA2|CCNB1|CCND1|CCND3|CDK1|CDK2|CDK4|CENPF|CLIP1|CSNK2A1|CSNK2A2|CSNK2B|DCTN1|DCTN2|DYNC1I2|EP300|HSP90AA1|LMNB1|MAPK1|MAPK3|NEDD1|NINL|NUP210|NUP214|POLA1|PRKCA|PSMC6|PSMD1|RAB1B|TP53|TUBGCP2|TUBGCP3|XPO1	514/44707 genes: 1.15%
Estrogen signaling pathway	KEGG:hsa04915	4.17e-18	6.46e-15	18	AKT1|ATF2|ATF4|CREB1|EGFR|FOS|GNAI1|GNAS|GRB2|HSP90AA1|HSP90B1|MAPK1|MAPK3|NOS3|PIK3CA|PIK3CB|PIK3R1|PIK3R2	98/44707 genes: 0.22%
Cytosolic sensors of pathogen-associated DNA	REACT:R-HSA-1834949	4.38e-18	6.78e-15	16	AGER|APP|CREBBP|EP300|HMGB1|IKBKB|IKBKG|IRF3|MRE11|MYD88|NFKB1|NFKBIA|RELA|STAT6|TBK1|TRIM21	68/44707 genes: 0.15%
MyD88 cascade initiated on plasma membrane	REACT:R-HSA-975871	6.23e-18	9.65e-15	17	AGER|APP|ATF2|CREB1|FOS|HMGB1|IKBKB|IKBKG|MAPK1|MAPK14|MAPK3|MAPK8|MYD88|NFKB1|NFKBIA|RELA|TRAF6	84/44707 genes: 0.19%
Toll Like Receptor 10 (TLR10) Cascade	REACT:R-HSA-168142	6.23e-18	9.65e-15	17	AGER|APP|ATF2|CREB1|FOS|HMGB1|IKBKB|IKBKG|MAPK1|MAPK14|MAPK3|MAPK8|MYD88|NFKB1|NFKBIA|RELA|TRAF6	84/44707 genes: 0.19%
Toll Like Receptor 5 (TLR5) Cascade	REACT:R-HSA-168176	6.23e-18	9.65e-15	17	AGER|APP|ATF2|CREB1|FOS|HMGB1|IKBKB|IKBKG|MAPK1|MAPK14|MAPK3|MAPK8|MYD88|NFKB1|NFKBIA|RELA|TRAF6	84/44707 genes: 0.19%
Signaling by GPCR	REACT:R-HSA-372790	6.53e-18	1.01e-14	53	AGT|AGTR1|AKT1|APP|BDKRB1|C5|C5AR1|CALCA|CCL5|CCR6|CCR9|CNR2|CREB1|CSF2|CXCL10|CXCL2|CXCL3|CXCL5|CXCL8|DUSP1|EDN1|EGFR|F2|FGF2|GNAI1|GNAS|GNB1|GNB2|GRB2|IL2|IL5|JAK1|JAK2|KNG1|MAPK1|MAPK3|MMP3|NEFL|PIK3CA|PIK3CB|PIK3CG|PIK3R1|PIK3R2|PRKAR2A|PRKCA|PRKCE|PSMC6|PSMD1|RAP1A|REEP6|RHOA|RHOB|SPTAN1	1342/44707 genes: 3.00%
B cell receptor signaling pathway	KEGG:hsa04662	7.25e-18	1.12e-14	16	AKT1|CD81|FOS|GRB2|GSK3B|IKBKB|IKBKG|MAPK1|MAPK3|NFKB1|NFKBIA|PIK3CA|PIK3CB|PIK3R1|PIK3R2|RELA	70/44707 genes: 0.16%
Type II diabetes mellitus	KEGG:hsa04930	9.68e-18	1.5e-14	14	IKBKB|INS|MAPK1|MAPK3|MAPK8|MTOR|PIK3CA|PIK3CB|PIK3R1|PIK3R2|PRKCE|SOCS1|SOCS3|TNF	46/44707 genes: 0.10%
Non-small cell lung cancer	KEGG:hsa05223	1.02e-17	1.59e-14	15	AKT1|BAD|CCND1|CDK4|EGFR|GRB2|MAPK1|MAPK3|PIK3CA|PIK3CB|PIK3R1|PIK3R2|PRKCA|STAT3|TP53	58/44707 genes: 0.13%
Cellular response to heat stress	REACT:R-HSA-3371556	1.77e-17	2.74e-14	17	BAG3|CREBBP|DNAJB1|EEF1A1|EP300|GSK3B|HDAC6|HSBP1|HSP90AA1|HSPA4|HSPA5|MAPK1|MAPK3|MTOR|NUP210|NUP214|SIRT1	89/44707 genes: 0.20%
Extracellular matrix organization	REACT:R-HSA-1474244	3.11e-17	4.81e-14	26	ADAM9|BSG|CAPN1|CASP3|CD151|CTSB|FBN1|FBN2|FGF2|ICAM1|ITGA5|ITGAV|ITGB1|LOX|MMP1|MMP12|MMP3|P4HB|PLG|PLOD2|PRKCA|SDC1|SERPINE1|SPP1|TGFB1|TTR	297/44707 genes: 0.66%
PI3K/AKT activation	REACT:R-HSA-198203	3.2e-17	4.96e-14	19	AKT1|BAD|CREB1|EGFR|FGF2|GRB2|GSK3B|INS|MAPK1|MAPK3|MDM2|MOV10|MTOR|PIK3CA|PIK3CB|PIK3R1|PIK3R2|RHOA|TP53	128/44707 genes: 0.29%
Amyotrophic lateral sclerosis (ALS)	KEGG:hsa05014	4.99e-17	7.74e-14	14	BAD|BAX|BCL2|BCL2L1|CASP3|CAT|GPX1|MAPK14|NEFL|SOD1|TNF|TNFRSF1A|TNFRSF1B|TP53	51/44707 genes: 0.11%
Glioma	KEGG:hsa05214	5.21e-17	8.07e-14	15	AKT1|CCND1|CDK4|EGFR|GRB2|MAPK1|MAPK3|MDM2|MTOR|PIK3CA|PIK3CB|PIK3R1|PIK3R2|PRKCA|TP53	64/44707 genes: 0.14%
Ub-specific processing proteases	REACT:R-HSA-5689880	5.85e-17	9.07e-14	23	AR|BECN1|CCNA2|DDX58|HIF1A|IFIH1|IKBKG|KEAP1|MAT2B|MDM2|NFKBIA|PSMC6|PSMD1|SMAD2|SMAD3|SMAD4|SMAD7|SMURF2|TP53|TRAF2|TRAF6|VDAC1|VDAC2	223/44707 genes: 0.50%
GPVI-mediated activation cascade	REACT:R-HSA-114604	1.22e-16	1.89e-13	14	AKT1|CSF2|GRB2|IL2|IL5|JAK1|JAK2|PIK3CA|PIK3CB|PIK3CG|PIK3R1|PIK3R2|RHOA|RHOB	54/44707 genes: 0.12%
Signaling pathways regulating pluripotency of stem cells	KEGG:hsa04550	1.56e-16	2.42e-13	19	AKT1|FGF2|GRB2|GSK3B|INHBE|JAK1|JAK2|MAPK1|MAPK14|MAPK3|PIK3CA|PIK3CB|PIK3R1|PIK3R2|POU5F1|SMAD2|SMAD3|SMAD4|STAT3	139/44707 genes: 0.31%
L1CAM interactions	REACT:R-HSA-373760	1.68e-16	2.6e-13	17	AP2A2|AP2M1|CSNK2A1|CSNK2A2|CSNK2B|DNM2|EGFR|EZR|ITGA5|ITGAV|ITGB1|MAPK1|MAPK3|NRP1|RDX|SDCBP|SPTAN1	101/44707 genes: 0.23%
ZBP1(DAI) mediated induction of type I IFNs	REACT:R-HSA-1606322	2.51e-16	3.89e-13	11	AGER|APP|HMGB1|IKBKB|IKBKG|IRF3|MYD88|NFKB1|NFKBIA|RELA|TBK1	25/44707 genes: 0.06%
Platelet activation	KEGG:hsa04611	2.85e-16	4.42e-13	18	ACTB|ACTG1|AKT1|GNAI1|GNAS|ITGB1|MAPK1|MAPK14|MAPK3|NOS3|PIK3CA|PIK3CB|PIK3CG|PIK3R1|PIK3R2|RAP1A|RHOA|STIM1	123/44707 genes: 0.28%
Cell cycle	KEGG:hsa04110	3.3e-16	5.12e-13	18	CCNA2|CCNB1|CCND1|CCND3|CDK1|CDK2|CDK4|CHEK2|CREBBP|EP300|GSK3B|MDM2|SMAD2|SMAD3|SMAD4|TGFB1|TP53|YWHAQ	124/44707 genes: 0.28%
Phospholipase D signaling pathway	KEGG:hsa04072	3.5e-16	5.42e-13	19	AGTR1|AKT1|CXCL8|DNM2|EGFR|GNAS|GRB2|INS|MAPK1|MAPK3|MTOR|PIK3CA|PIK3CB|PIK3CG|PIK3R1|PIK3R2|PRKCA|RALA|RHOA	145/44707 genes: 0.32%
Adherens junction	KEGG:hsa04520	3.51e-16	5.45e-13	15	ACTB|ACTG1|CREBBP|CSNK2A1|CSNK2A2|CSNK2B|EGFR|EP300|MAPK1|MAPK3|RHOA|SMAD2|SMAD3|SMAD4|TJP1	72/44707 genes: 0.16%
PIP3 activates AKT signaling	REACT:R-HSA-1257604	3.82e-16	5.93e-13	18	AKT1|BAD|CREB1|EGFR|FGF2|GRB2|GSK3B|INS|MAPK1|MAPK3|MDM2|MOV10|MTOR|PIK3CA|PIK3CB|PIK3R1|PIK3R2|TP53	125/44707 genes: 0.28%
Prion diseases	KEGG:hsa05020	4.11e-16	6.36e-13	12	BAX|C5|C8G|CCL5|EGR1|HSPA5|IL1A|IL1B|IL6|MAPK1|MAPK3|SOD1	35/44707 genes: 0.08%
TRAF6 mediated IRF7 activation	REACT:R-HSA-933541	4.11e-16	6.36e-13	12	CREBBP|DDX58|EP300|IFIH1|IFNA1|IRF1|IRF3|MYD88|TBK1|TRAF2|TRAF6|TRIM25	35/44707 genes: 0.08%
VEGF signaling pathway	KEGG:hsa04370	4.79e-16	7.42e-13	14	AKT1|BAD|HSPB1|MAPK1|MAPK14|MAPK3|NOS3|PIK3CA|PIK3CB|PIK3R1|PIK3R2|PRKCA|PTGS2|VEGFA	59/44707 genes: 0.13%
GAB1 signalosome	REACT:R-HSA-180292	5.89e-16	9.13e-13	18	AKT1|BAD|CREB1|EGFR|FGF2|GRB2|GSK3B|INS|MAPK1|MAPK3|MDM2|MOV10|MTOR|PIK3CA|PIK3CB|PIK3R1|PIK3R2|TP53	128/44707 genes: 0.29%
Cellular Senescence	REACT:R-HSA-2559583	6.18e-16	9.58e-13	21	CCNA2|CDK2|CDK4|CXCL8|FOS|IL1A|IL6|LMNB1|MAPK1|MAPK14|MAPK3|MAPK8|MDM2|MOV10|MRE11|NFKB1|RAD50|RELA|STAT3|TP53|TXN	196/44707 genes: 0.44%
mTOR signaling pathway	KEGG:hsa04150	7.54e-16	1.17e-12	19	AKT1|ATP6V1B2|CLIP1|EIF4E2|GRB2|GSK3B|IKBKB|INS|MAPK1|MAPK3|MTOR|PIK3CA|PIK3CB|PIK3R1|PIK3R2|PRKCA|RHOA|TNF|TNFRSF1A	151/44707 genes: 0.34%
Cholinergic synapse	KEGG:hsa04725	1.02e-15	1.58e-12	17	AKT1|ATF4|BCL2|CREB1|FOS|GNAI1|GNB1|GNB2|JAK2|MAPK1|MAPK3|PIK3CA|PIK3CB|PIK3CG|PIK3R1|PIK3R2|PRKCA	112/44707 genes: 0.25%
Antiviral mechanism by IFN-stimulated genes	REACT:R-HSA-1169410	1.03e-15	1.59e-12	15	DDX58|EIF2AK2|EIF4E2|IRF3|ISG15|JAK1|KPNA3|KPNA4|KPNB1|MAPK3|NEDD4|NUP210|NUP214|STAT1|TRIM25	77/44707 genes: 0.17%
ISG15 antiviral mechanism	REACT:R-HSA-1169408	1.03e-15	1.59e-12	15	DDX58|EIF2AK2|EIF4E2|IRF3|ISG15|JAK1|KPNA3|KPNA4|KPNB1|MAPK3|NEDD4|NUP210|NUP214|STAT1|TRIM25	77/44707 genes: 0.17%
Natural killer cell mediated cytotoxicity	KEGG:hsa04650	1.03e-15	1.6e-12	18	CASP3|CSF2|GRB2|HLA-A|HLA-B|HLA-C|ICAM1|IFNA1|IFNAR1|IFNG|MAPK1|MAPK3|PIK3CA|PIK3CB|PIK3R1|PIK3R2|PRKCA|TNF	132/44707 genes: 0.30%
Endometrial cancer	KEGG:hsa05213	1.46e-15	2.26e-12	13	AKT1|BAD|CCND1|EGFR|GRB2|GSK3B|MAPK1|MAPK3|PIK3CA|PIK3CB|PIK3R1|PIK3R2|TP53	50/44707 genes: 0.11%
Progesterone-mediated oocyte maturation	KEGG:hsa04914	1.54e-15	2.39e-12	16	AKT1|CCNA2|CCNB1|CDK1|CDK2|GNAI1|HSP90AA1|INS|MAPK1|MAPK14|MAPK3|MAPK8|PIK3CA|PIK3CB|PIK3R1|PIK3R2	96/44707 genes: 0.21%
Shigellosis	KEGG:hsa05131	1.65e-15	2.56e-12	14	ACTB|ACTG1|CXCL8|IKBKB|IKBKG|ITGA5|ITGB1|MAPK1|MAPK14|MAPK3|MAPK8|NFKB1|NFKBIA|RELA	64/44707 genes: 0.14%
Role of LAT2/NTAL/LAB on calcium mobilization	REACT:R-HSA-2730905	2.01e-15	3.12e-12	18	AKT1|BAD|CREB1|EGFR|FGF2|GRB2|GSK3B|INS|MAPK1|MAPK3|MDM2|MOV10|MTOR|PIK3CA|PIK3CB|PIK3R1|PIK3R2|TP53	137/44707 genes: 0.31%
Signaling by Insulin receptor	REACT:R-HSA-74752	2.11e-15	3.27e-12	25	AKT1|ATP6V1B2|CSF2|DUSP1|EGFR|FGF2|GRB2|IL2|IL5|INS|JAK1|JAK2|MAPK1|MAPK3|MTOR|NEFL|PIK3C3|PIK3CA|PIK3CB|PIK3R1|PIK3R2|PSMC6|PSMD1|RAP1A|SPTAN1	322/44707 genes: 0.72%
Signal transduction by L1	REACT:R-HSA-445144	2.15e-15	3.33e-12	10	CSNK2A1|CSNK2A2|CSNK2B|EGFR|ITGA5|ITGAV|ITGB1|MAPK1|MAPK3|NRP1	21/44707 genes: 0.05%
Rap1 signaling pathway	KEGG:hsa04015	2.51e-15	3.89e-12	21	ACTB|ACTG1|AKT1|EGFR|FGF2|GNAI1|GNAS|INS|ITGB1|MAPK1|MAPK14|MAPK3|PIK3CA|PIK3CB|PIK3R1|PIK3R2|PRKCA|RALA|RAP1A|RHOA|VEGFA	210/44707 genes: 0.47%
Regulation of actin cytoskeleton	KEGG:hsa04810	3.04e-15	4.71e-12	21	ACTB|ACTG1|BDKRB1|CD14|EGFR|EZR|F2|FGF2|GSN|INS|ITGA5|ITGAV|ITGB1|MAPK1|MAPK3|PIK3CA|PIK3CB|PIK3R1|PIK3R2|RDX|RHOA	212/44707 genes: 0.47%
Insulin receptor signalling cascade	REACT:R-HSA-74751	3.17e-15	4.91e-12	24	AKT1|CSF2|DUSP1|EGFR|FGF2|GRB2|IL2|IL5|INS|JAK1|JAK2|MAPK1|MAPK3|MTOR|NEFL|PIK3C3|PIK3CA|PIK3CB|PIK3R1|PIK3R2|PSMC6|PSMD1|RAP1A|SPTAN1	297/44707 genes: 0.66%
Toll-like receptor signaling	KEGG:hsa_M00686	3.35e-15	5.19e-12	9	IKBKB|IKBKG|MYD88|NFKB1|NFKBIA|RELA|TLR2|TLR4|TRAF6	15/44707 genes: 0.03%
Melanoma	KEGG:hsa05218	5.1e-15	7.9e-12	14	AKT1|BAD|CCND1|CDK4|EGFR|FGF2|MAPK1|MAPK3|MDM2|PIK3CA|PIK3CB|PIK3R1|PIK3R2|TP53	69/44707 genes: 0.15%
ErbB signaling pathway	KEGG:hsa04012	5.86e-15	9.08e-12	15	AKT1|BAD|CBL|EGFR|GRB2|GSK3B|MAPK1|MAPK3|MAPK8|MTOR|PIK3CA|PIK3CB|PIK3R1|PIK3R2|PRKCA	86/44707 genes: 0.19%
Class I MHC mediated antigen processing & presentation	REACT:R-HSA-983169	7.5e-15	1.16e-11	26	CALR|CANX|CD14|ELOB|ELOC|HLA-A|HLA-B|HLA-C|HSPA5|IKBKB|IKBKG|ITGAV|KEAP1|MYD88|NCF2|NEDD4|PSMC6|PSMD1|SMURF2|SOCS1|SOCS3|TLR2|TLR4|TRIM21|UBE3A|VHL	373/44707 genes: 0.83%
cAMP signaling pathway	KEGG:hsa04024	9.59e-15	1.49e-11	20	AKT1|BAD|CREB1|CREBBP|EP300|FOS|GNAI1|GNAS|MAPK1|MAPK3|MAPK8|NFKB1|NFKBIA|PIK3CA|PIK3CB|PIK3R1|PIK3R2|RAP1A|RELA|RHOA	198/44707 genes: 0.44%
Diseases associated with the TLR signaling cascade	REACT:R-HSA-5602358	1.16e-14	1.8e-11	10	CD14|IKBKB|IKBKG|MYD88|NFKB1|NFKBIA|RELA|TLR2|TLR4|TRAF3	24/44707 genes: 0.05%
Diseases of Immune System	REACT:R-HSA-5260271	1.16e-14	1.8e-11	10	CD14|IKBKB|IKBKG|MYD88|NFKB1|NFKBIA|RELA|TLR2|TLR4|TRAF3	24/44707 genes: 0.05%
African trypanosomiasis	KEGG:hsa05143	1.49e-14	2.31e-11	11	APOA1|HBA1|ICAM1|IFNG|IL10|IL18|IL1B|IL6|MYD88|PRKCA|TNF	34/44707 genes: 0.08%
Unfolded Protein Response (UPR)	REACT:R-HSA-381119	1.67e-14	2.59e-11	15	ATF4|ATF6|CALR|CCL2|CXCL8|DCTN1|DDIT3|EIF2AK3|EIF2S1|ERN1|EXOSC5|EXOSC8|HSP90B1|HSPA5|HYOU1	92/44707 genes: 0.21%
Endocytosis	KEGG:hsa04144	1.78e-14	2.75e-11	22	AP2A2|AP2M1|CAV1|CBL|DNM2|EGFR|GBF1|HLA-A|HLA-B|HLA-C|LDLR|MDM2|NEDD4|PML|RAB5C|RHOA|SMAD2|SMAD3|SMURF2|TFRC|TGFB1|TRAF6	260/44707 genes: 0.58%
MAPK family signaling cascades	REACT:R-HSA-5683057	1.8e-14	2.79e-11	23	CCND3|CDK1|CSF2|DNAJB1|DUSP1|EGFR|FGF2|GRB2|HSPB1|IL2|IL5|IL6|JAK1|JAK2|MAPK1|MAPK3|MOV10|NEFL|PSMC6|PSMD1|RAP1A|SPTAN1|XPO1	290/44707 genes: 0.65%
Membrane Trafficking	REACT:R-HSA-199991	1.93e-14	2.99e-11	32	AGTR1|AKT1|AP2A2|AP2M1|APP|CBL|CD3D|COG4|DCTN1|DCTN2|DNM2|DYNC1I2|EGFR|FTL|GBF1|GRB2|INS|LDLR|LMAN1|MYO5A|NEDD8|PIK3C2A|RAB18|RAB1B|RAB5C|RALA|SPTAN1|TF|TFRC|TJP1|TOR1A|YWHAQ	613/44707 genes: 1.37%
Interferon gamma signaling	REACT:R-HSA-877300	2.33e-14	3.61e-11	15	HLA-A|HLA-B|HLA-C|ICAM1|IFNG|IRF1|IRF3|JAK1|JAK2|PML|SOCS1|SOCS3|STAT1|TRIM21|TRIM25	94/44707 genes: 0.21%
IRS-mediated signalling	REACT:R-HSA-112399	2.41e-14	3.73e-11	23	AKT1|CSF2|DUSP1|EGFR|FGF2|GRB2|IL2|IL5|JAK1|JAK2|MAPK1|MAPK3|MTOR|NEFL|PIK3C3|PIK3CA|PIK3CB|PIK3R1|PIK3R2|PSMC6|PSMD1|RAP1A|SPTAN1	294/44707 genes: 0.66%
Nucleotide-binding domain, leucine rich repeat containing receptor (NLR) signaling pathways	REACT:R-HSA-168643	3.06e-14	4.74e-11	12	APP|BCL2|BCL2L1|CASP8|IKBKB|IKBKG|MAPK14|NLRP3|PYCARD|TNFAIP3|TRAF6|TXN	48/44707 genes: 0.11%
IGF1R signaling cascade	REACT:R-HSA-2428924	3.21e-14	4.97e-11	23	AKT1|CSF2|DUSP1|EGFR|FGF2|GRB2|IL2|IL5|JAK1|JAK2|MAPK1|MAPK3|MTOR|NEFL|PIK3C3|PIK3CA|PIK3CB|PIK3R1|PIK3R2|PSMC6|PSMD1|RAP1A|SPTAN1	298/44707 genes: 0.67%
IRS-related events triggered by IGF1R	REACT:R-HSA-2428928	3.21e-14	4.97e-11	23	AKT1|CSF2|DUSP1|EGFR|FGF2|GRB2|IL2|IL5|JAK1|JAK2|MAPK1|MAPK3|MTOR|NEFL|PIK3C3|PIK3CA|PIK3CB|PIK3R1|PIK3R2|PSMC6|PSMD1|RAP1A|SPTAN1	298/44707 genes: 0.67%
Response to elevated platelet cytosolic Ca2+	REACT:R-HSA-76005	3.21e-14	4.98e-11	17	AHSG|ALB|ANXA5|APLP2|APOA1|APP|HSPA5|KNG1|PLG|PPIA|PRKCA|SERPINA3|SERPINE1|SOD1|TF|TGFB1|VEGFA	137/44707 genes: 0.31%
Signaling by Type 1 Insulin-like Growth Factor 1 Receptor (IGF1R)	REACT:R-HSA-2404192	3.45e-14	5.34e-11	23	AKT1|CSF2|DUSP1|EGFR|FGF2|GRB2|IL2|IL5|JAK1|JAK2|MAPK1|MAPK3|MTOR|NEFL|PIK3C3|PIK3CA|PIK3CB|PIK3R1|PIK3R2|PSMC6|PSMD1|RAP1A|SPTAN1	299/44707 genes: 0.67%
Complement and coagulation cascades	KEGG:hsa04610	3.76e-14	5.82e-11	14	BDKRB1|C5|C5AR1|C8G|F2|F3|KNG1|MBL2|PLAT|PLAUR|PLG|PROCR|SERPINC1|SERPINE1	79/44707 genes: 0.18%
Cell surface interactions at the vascular wall	REACT:R-HSA-202733	5.87e-14	9.1e-11	17	BSG|CAV1|CD74|F2|GRB2|ITGA5|ITGAV|ITGB1|MMP1|PIK3CA|PIK3CB|PIK3R1|PIK3R2|PPIA|PROCR|SDC1|TGFB1	142/44707 genes: 0.32%
Advanced glycosylation endproduct receptor signaling	REACT:R-HSA-879415	9.12e-14	1.41e-10	8	AGER|APP|DDOST|HMGB1|LGALS3|MAPK1|MAPK3|PRKCSH	13/44707 genes: 0.03%
TGF-beta signaling pathway	KEGG:hsa04350	9.17e-14	1.42e-10	14	CREBBP|EP300|IFNG|INHBE|MAPK1|MAPK3|RHOA|SMAD2|SMAD3|SMAD4|SMAD7|SMURF2|TGFB1|TNF	84/44707 genes: 0.19%
GPCR downstream signaling	REACT:R-HSA-388396	1.08e-13	1.68e-10	40	AGT|AGTR1|AKT1|APP|BDKRB1|C5|C5AR1|CALCA|CCL5|CCR6|CCR9|CNR2|CSF2|CXCL10|CXCL2|CXCL3|CXCL5|CXCL8|EDN1|F2|GNAI1|GNAS|GNB1|GNB2|GRB2|IL2|IL5|JAK1|JAK2|KNG1|PIK3CA|PIK3CB|PIK3CG|PIK3R1|PIK3R2|PRKCA|PRKCE|REEP6|RHOA|RHOB	1017/44707 genes: 2.27%
Epithelial cell signaling in Helicobacter pylori infection	KEGG:hsa05120	1.1e-13	1.7e-10	13	ATP6V1B2|CASP3|CCL5|CXCL8|EGFR|IKBKB|IKBKG|MAPK14|MAPK8|NFKB1|NFKBIA|RELA|TJP1	68/44707 genes: 0.15%
TAK1 activates NFkB by phosphorylation and activation of IKKs complex	REACT:R-HSA-445989	1.14e-13	1.77e-10	10	AGER|APP|HMGB1|IKBKB|IKBKG|MYD88|NFKB1|NFKBIA|RELA|TRAF6	29/44707 genes: 0.06%
p53 signaling pathway	KEGG:hsa04115	1.34e-13	2.08e-10	13	BAX|CASP3|CASP8|CCNB1|CCND1|CCND3|CDK1|CDK2|CDK4|CHEK2|MDM2|SERPINE1|TP53	69/44707 genes: 0.15%
PERK regulates gene expression	REACT:R-HSA-381042	1.69e-13	2.62e-10	10	ATF4|ATF6|CCL2|CXCL8|DDIT3|EIF2AK3|EIF2S1|EXOSC5|EXOSC8|HSPA5	30/44707 genes: 0.07%
RIP-mediated NFkB activation via ZBP1	REACT:R-HSA-1810476	1.87e-13	2.9e-10	9	AGER|APP|HMGB1|IKBKB|IKBKG|MYD88|NFKB1|NFKBIA|RELA	21/44707 genes: 0.05%
Interleukin-2 signaling	REACT:R-HSA-451927	2.04e-13	3.16e-10	21	CSF2|DUSP1|EGFR|FGF2|GRB2|HAVCR2|IL2|IL5|JAK1|JAK2|MAPK1|MAPK3|NEFL|PIK3CA|PIK3CB|PIK3R1|PIK3R2|PSMC6|PSMD1|RAP1A|SPTAN1	262/44707 genes: 0.59%
Platelet degranulation	REACT:R-HSA-114608	2.66e-13	4.13e-10	16	AHSG|ALB|ANXA5|APLP2|APOA1|APP|HSPA5|KNG1|PLG|PPIA|SERPINA3|SERPINE1|SOD1|TF|TGFB1|VEGFA	132/44707 genes: 0.30%
G2/M Transition	REACT:R-HSA-69275	3.03e-13	4.69e-10	18	CCNA2|CCNB1|CDK1|CDK2|CENPF|DCTN1|DCTN2|DYNC1I2|EP300|HSP90AA1|NEDD1|NINL|PSMC6|PSMD1|TP53|TUBGCP2|TUBGCP3|XPO1	182/44707 genes: 0.41%
RET signaling	REACT:R-HSA-8853659	3.66e-13	5.67e-10	21	CSF2|DUSP1|EGFR|FGF2|GRB2|IL2|IL5|JAK1|JAK2|MAPK1|MAPK3|NEFL|PIK3CA|PIK3CB|PIK3R1|PIK3R2|PRKCA|PSMC6|PSMD1|RAP1A|SPTAN1	270/44707 genes: 0.60%
Mitotic G2-G2/M phases	REACT:R-HSA-453274	3.66e-13	5.67e-10	18	CCNA2|CCNB1|CDK1|CDK2|CENPF|DCTN1|DCTN2|DYNC1I2|EP300|HSP90AA1|NEDD1|NINL|PSMC6|PSMD1|TP53|TUBGCP2|TUBGCP3|XPO1	184/44707 genes: 0.41%
Interleukin-3, 5 and GM-CSF signaling	REACT:R-HSA-512988	3.93e-13	6.09e-10	21	CBL|CSF2|DUSP1|EGFR|FGF2|GRB2|IL2|IL5|JAK1|JAK2|MAPK1|MAPK3|NEFL|PIK3CA|PIK3CB|PIK3R1|PIK3R2|PSMC6|PSMD1|RAP1A|SPTAN1	271/44707 genes: 0.61%
Leukocyte transendothelial migration	KEGG:hsa04670	4.38e-13	6.78e-10	15	ACTB|ACTG1|EZR|GNAI1|ICAM1|ITGB1|MAPK14|NCF2|PIK3CA|PIK3CB|PIK3R1|PIK3R2|PRKCA|RAP1A|RHOA	114/44707 genes: 0.25%
Antigen processing and presentation	KEGG:hsa04612	5.95e-13	9.23e-10	13	CALR|CANX|CD74|CREB1|CTSB|HLA-A|HLA-B|HLA-C|HSP90AA1|HSPA4|HSPA5|IFNG|TNF	77/44707 genes: 0.17%
TRAF3-dependent IRF activation pathway	REACT:R-HSA-918233	8.89e-13	1.38e-09	8	CREBBP|DDX58|EP300|IFIH1|IRF3|TBK1|TRAF3|TRIM25	16/44707 genes: 0.04%
AMPK signaling pathway	KEGG:hsa04152	9.42e-13	1.46e-09	15	AKT1|CCNA2|CCND1|CREB1|FASN|INS|LEP|MTOR|PIK3CA|PIK3CB|PIK3R1|PIK3R2|PPARG|SIRT1|SREBF1	120/44707 genes: 0.27%
Choline metabolism in cancer	KEGG:hsa05231	9.62e-13	1.49e-09	14	AKT1|EGFR|FOS|GRB2|HIF1A|MAPK1|MAPK3|MAPK8|MTOR|PIK3CA|PIK3CB|PIK3R1|PIK3R2|PRKCA	99/44707 genes: 0.22%
Breast cancer	KEGG:hsa05224	1.05e-12	1.62e-09	16	AKT1|CCND1|CDK4|EGFR|FGF2|FOS|GRB2|GSK3B|MAPK1|MAPK3|MTOR|PIK3CA|PIK3CB|PIK3R1|PIK3R2|TP53	144/44707 genes: 0.32%
Infectious disease	REACT:R-HSA-5663205	1.09e-12	1.68e-09	24	AP2A2|AP2M1|CALR|CANX|CBL|EIF2AK2|ELOB|ELOC|GRB2|HLA-A|HSP90AA1|ISG15|KPNA3|KPNA4|KPNB1|NPM1|NUP210|NUP214|PPIA|PSMC6|PSMD1|RPS17|TGFB1|XPO1	388/44707 genes: 0.87%
Interleukin receptor SHC signaling	REACT:R-HSA-912526	1.15e-12	1.78e-09	20	CSF2|DUSP1|EGFR|FGF2|GRB2|IL2|IL5|JAK1|JAK2|MAPK1|MAPK3|NEFL|PIK3CA|PIK3CB|PIK3R1|PIK3R2|PSMC6|PSMD1|RAP1A|SPTAN1	255/44707 genes: 0.57%
Antigen processing-Cross presentation	REACT:R-HSA-1236975	1.28e-12	1.98e-09	14	CALR|CD14|HLA-A|HLA-B|HLA-C|IKBKB|IKBKG|ITGAV|MYD88|NCF2|PSMC6|PSMD1|TLR2|TLR4	101/44707 genes: 0.23%
Central carbon metabolism in cancer	KEGG:hsa05230	1.52e-12	2.36e-09	12	AKT1|EGFR|G6PD|HIF1A|MAPK1|MAPK3|MTOR|PIK3CA|PIK3CB|PIK3R1|PIK3R2|TP53	65/44707 genes: 0.15%
Mitophagy - animal	KEGG:hsa04137	1.52e-12	2.36e-09	12	ATF4|BCL2L1|BECN1|CSNK2A1|CSNK2A2|CSNK2B|EIF2AK3|HIF1A|MAPK8|RELA|TBK1|TP53	65/44707 genes: 0.15%
Allograft rejection	KEGG:hsa05330	1.85e-12	2.86e-09	10	CD40LG|HLA-A|HLA-B|HLA-C|IFNG|IL10|IL2|IL4|IL5|TNF	37/44707 genes: 0.08%
Interleukin-6 signaling	REACT:R-HSA-1059683	2.47e-12	3.83e-09	7	CBL|IL6|JAK1|JAK2|SOCS3|STAT1|STAT3	11/44707 genes: 0.02%
Dopaminergic synapse	KEGG:hsa04728	3.08e-12	4.78e-09	15	AKT1|ARNTL|ATF2|ATF4|COMT|CREB1|FOS|GNAI1|GNAS|GNB1|GNB2|GSK3B|MAPK14|MAPK8|PRKCA	130/44707 genes: 0.29%
Transcriptional regulation of white adipocyte differentiation	REACT:R-HSA-381340	3.53e-12	5.47e-09	13	CCND3|CDK4|CREBBP|EP300|LEP|NFKB1|NR2F2|PPARG|RELA|SREBF1|SREBF2|TGFB1|TNF	88/44707 genes: 0.20%
Ferroptosis	KEGG:hsa04216	4.38e-12	6.79e-09	10	ACSL3|CP|FTL|HMOX1|SLC39A14|SLC40A1|TF|TFRC|TP53|VDAC2	40/44707 genes: 0.09%
G alpha (i) signalling events	REACT:R-HSA-418594	4.46e-12	6.91e-09	19	AGT|APP|BDKRB1|C5|C5AR1|CCL5|CCR6|CCR9|CNR2|CXCL10|CXCL2|CXCL3|CXCL5|CXCL8|GNAI1|GNAS|GNB1|GNB2|KNG1	243/44707 genes: 0.54%
PI3K/AKT Signaling in Cancer	REACT:R-HSA-2219528	4.75e-12	7.36e-09	13	AKT1|BAD|CREB1|EGFR|FGF2|GRB2|GSK3B|MDM2|MTOR|PIK3CA|PIK3CB|PIK3R1|PIK3R2	90/44707 genes: 0.20%
JAK-STAT signaling	KEGG:hsa_M00684	5.09e-12	7.89e-09	8	JAK1|JAK2|SOCS1|SOCS3|STAT1|STAT2|STAT3|STAT6	19/44707 genes: 0.04%
Bladder cancer	KEGG:hsa05219	5.75e-12	8.91e-09	10	CCND1|CDK4|CXCL8|EGFR|MAPK1|MAPK3|MDM2|MMP1|TP53|VEGFA	41/44707 genes: 0.09%
Peptide ligand-binding receptors	REACT:R-HSA-375276	5.93e-12	9.2e-09	17	AGT|AGTR1|APP|BDKRB1|C5|C5AR1|CCL5|CCR6|CCR9|CXCL10|CXCL2|CXCL3|CXCL5|CXCL8|EDN1|F2|KNG1	188/44707 genes: 0.42%
Regulation of TP53 Activity	REACT:R-HSA-5633007	6.49e-12	1.01e-08	16	AKT1|CCNA2|CDK1|CDK2|CHEK2|CSNK2A1|CSNK2A2|CSNK2B|EP300|MAPK14|MDM2|MRE11|MTOR|PML|RAD50|TP53	162/44707 genes: 0.36%
Clathrin-mediated endocytosis	REACT:R-HSA-8856828	6.66e-12	1.03e-08	15	AGTR1|AP2A2|AP2M1|CBL|CD3D|DNM2|EGFR|GRB2|LDLR|NEDD8|PIK3C2A|RAB5C|TF|TFRC|TOR1A	137/44707 genes: 0.31%
cGMP-PKG signaling pathway	KEGG:hsa04022	7.14e-12	1.11e-08	16	AGTR1|AKT1|ATF2|ATF4|BAD|CREB1|GNAI1|INS|MAPK1|MAPK3|NOS3|PIK3CG|PRKCE|RHOA|VDAC1|VDAC2	163/44707 genes: 0.36%
Signaling by Leptin	REACT:R-HSA-2586552	9.04e-12	1.4e-08	19	CSF2|DUSP1|EGFR|FGF2|GRB2|IL2|IL5|JAK1|JAK2|LEP|MAPK1|MAPK3|NEFL|PSMC6|PSMD1|RAP1A|SOCS3|SPTAN1|STAT3	253/44707 genes: 0.57%
Viral myocarditis	KEGG:hsa05416	9.62e-12	1.49e-08	11	ACTB|ACTG1|CASP3|CASP8|CAV1|CCND1|CD40LG|HLA-A|HLA-B|HLA-C|ICAM1	58/44707 genes: 0.13%
Fcgamma receptor (FCGR) dependent phagocytosis	REACT:R-HSA-2029480	9.65e-12	1.5e-08	13	ACTB|ACTG1|GRB2|HSP90AA1|MAPK1|MAPK3|MYO5A|PIK3CA|PIK3CB|PIK3R1|PIK3R2|PLD3|PRKCE	95/44707 genes: 0.21%
Bacterial invasion of epithelial cells	KEGG:hsa05100	1.07e-11	1.65e-08	12	ACTB|ACTG1|CAV1|CBL|DNM2|ITGA5|ITGB1|PIK3CA|PIK3CB|PIK3R1|PIK3R2|RHOA	76/44707 genes: 0.17%
Hematopoietic cell lineage	KEGG:hsa04640	1.11e-11	1.72e-08	13	ANPEP|CD14|CD3D|CSF2|IL1A|IL1B|IL4|IL5|IL6|IL7|ITGA5|TFRC|TNF	96/44707 genes: 0.21%
Antifolate resistance	KEGG:hsa01523	1.18e-11	1.82e-08	9	ABCC1|IKBKB|IKBKG|IL1B|IL6|MTHFR|NFKB1|RELA|TNF	31/44707 genes: 0.07%
Intrinsic Pathway for Apoptosis	REACT:R-HSA-109606	1.24e-11	1.92e-08	10	AKT1|BAD|BAX|BCL2|BCL2L1|CASP3|CASP8|MAPK8|TP53|YWHAQ	44/44707 genes: 0.10%
Signaling by TGF-beta Receptor Complex	REACT:R-HSA-170834	1.25e-11	1.94e-08	12	CBL|NEDD8|PARP1|RHOA|SERPINE1|SMAD2|SMAD3|SMAD4|SMAD7|SMURF2|TGFB1|XPO1	77/44707 genes: 0.17%
Alzheimer's disease	KEGG:hsa05010	1.48e-11	2.3e-08	16	APOE|APP|ATF6|BAD|CAPN1|CASP3|CASP8|EIF2AK3|ERN1|GAPDH|GSK3B|IL1B|MAPK1|MAPK3|TNF|TNFRSF1A	171/44707 genes: 0.38%
Downstream TCR signaling	REACT:R-HSA-202424	2.14e-11	3.32e-08	13	CD3D|IKBKB|IKBKG|NFKB1|NFKBIA|PIK3CA|PIK3CB|PIK3R1|PIK3R2|PSMC6|PSMD1|RELA|TRAF6	101/44707 genes: 0.23%
MAP kinase activation in TLR cascade	REACT:R-HSA-450294	2.98e-11	4.62e-08	11	ATF2|CREB1|FOS|IKBKB|IKBKG|MAPK1|MAPK14|MAPK3|MAPK8|NFKB1|TRAF6	64/44707 genes: 0.14%
TGF-beta receptor signaling activates SMADs	REACT:R-HSA-2173789	2.98e-11	4.62e-08	9	CBL|NEDD8|SMAD2|SMAD3|SMAD4|SMAD7|SMURF2|TGFB1|XPO1	34/44707 genes: 0.08%
Transmembrane transport of small molecules	REACT:R-HSA-382551	3.9e-11	6.04e-08	29	ABCC1|ALB|ANO6|APOA1|AQP1|ATP6V1B2|ATP7B|BSG|CLCN7|CP|EIF2S1|ERLEC1|ERLIN2|FTL|GNAS|GNB1|GNB2|HMOX1|NUP210|NUP214|PRKAR2A|PSMC6|PSMD1|RNASEL|SLC29A1|SLC39A14|SLC40A1|TF|TFRC	676/44707 genes: 1.51%
Binding and Uptake of Ligands by Scavenger Receptors	REACT:R-HSA-2173782	3.93e-11	6.09e-08	10	ALB|APOA1|APOE|CALR|FTL|HBA1|HP|HSP90AA1|HSP90B1|HYOU1	49/44707 genes: 0.11%
ER-Phagosome pathway	REACT:R-HSA-1236974	4.18e-11	6.48e-08	12	CALR|CD14|HLA-A|HLA-B|HLA-C|IKBKB|IKBKG|MYD88|PSMC6|PSMD1|TLR2|TLR4	85/44707 genes: 0.19%
MAPK1/MAPK3 signaling	REACT:R-HSA-5684996	6.84e-11	1.06e-07	18	CDK1|CSF2|DUSP1|EGFR|FGF2|GRB2|IL2|IL5|IL6|JAK1|JAK2|MAPK1|MAPK3|NEFL|PSMC6|PSMD1|RAP1A|SPTAN1	251/44707 genes: 0.56%
Ovarian tumor domain proteases	REACT:R-HSA-5689896	6.9e-11	1.07e-07	9	DDX58|IFIH1|IKBKG|RHOA|TNFAIP3|TP53|TRAF3|TRAF6|TRIM25	37/44707 genes: 0.08%
Apoptotic execution phase	REACT:R-HSA-75153	9.01e-11	1.4e-07	10	CASP3|CASP6|CASP8|GSN|HMGB1|KPNB1|LMNB1|SPTAN1|TJP1|VIM	53/44707 genes: 0.12%
Huntington's disease	KEGG:hsa05016	9.23e-11	1.43e-07	16	AP2A2|AP2M1|BAX|CASP3|CASP8|CREB1|CREBBP|DCTN1|DCTN2|EP300|GPX1|PPARG|SOD1|TP53|VDAC1|VDAC2	193/44707 genes: 0.43%
Signalling to RAS	REACT:R-HSA-167044	9.45e-11	1.47e-07	18	CSF2|DUSP1|EGFR|FGF2|GRB2|IL2|IL5|JAK1|JAK2|MAPK1|MAPK14|MAPK3|NEFL|PSMC6|PSMD1|RALA|RAP1A|SPTAN1	256/44707 genes: 0.57%
VEGFR2 mediated cell proliferation	REACT:R-HSA-5218921	1.07e-10	1.66e-07	18	CSF2|DUSP1|EGFR|FGF2|GRB2|IL2|IL5|JAK1|JAK2|MAPK1|MAPK3|NEFL|PRKCA|PSMC6|PSMD1|RAP1A|SPTAN1|VEGFA	258/44707 genes: 0.58%
Pathogenic Escherichia coli infection	KEGG:hsa05130	1.33e-10	2.06e-07	10	ACTB|ACTG1|CD14|EZR|ITGB1|PRKCA|RHOA|TLR4|TUBA1B|YWHAQ	55/44707 genes: 0.12%
Signalling to ERKs	REACT:R-HSA-187687	1.47e-10	2.28e-07	18	CSF2|DUSP1|EGFR|FGF2|GRB2|IL2|IL5|JAK1|JAK2|MAPK1|MAPK14|MAPK3|NEFL|PSMC6|PSMD1|RALA|RAP1A|SPTAN1	263/44707 genes: 0.59%
Tight junction	KEGG:hsa04530	1.49e-10	2.3e-07	15	ACTB|ACTG1|CCND1|CDK4|EZR|HSPA4|ITGB1|MAPK8|NEDD4|PRKCE|RAP1A|RDX|RHOA|TJP1|TUBA1B	170/44707 genes: 0.38%
Wnt signaling pathway	KEGG:hsa04310	1.53e-10	2.37e-07	14	CCND1|CCND3|CREBBP|CSNK2A1|CSNK2A2|CSNK2B|EP300|GSK3B|MAPK8|PRKCA|RHOA|SMAD3|SMAD4|TP53	143/44707 genes: 0.32%
Lipoprotein metabolism	REACT:R-HSA-174824	1.54e-10	2.38e-07	11	ALB|AP2A2|AP2M1|APOA1|APOE|LDLR|NPC1|NPC2|P4HB|PCSK5|SOAT1	74/44707 genes: 0.17%
Thyroid hormone synthesis	KEGG:hsa04918	1.54e-10	2.38e-07	11	ALB|ATF2|ATF4|CANX|CREB1|GNAS|GPX1|HSP90B1|HSPA5|PRKCA|TTR	74/44707 genes: 0.17%
Activation of the AP-1 family of transcription factors	REACT:R-HSA-450341	1.64e-10	2.55e-07	6	ATF2|FOS|MAPK1|MAPK14|MAPK3|MAPK8	10/44707 genes: 0.02%
Adrenergic signaling in cardiomyocytes	KEGG:hsa04261	1.68e-10	2.6e-07	14	AGTR1|AKT1|ATF2|ATF4|BCL2|CREB1|GNAI1|GNAS|MAPK1|MAPK14|MAPK3|PIK3CG|PRKCA|TPM4	144/44707 genes: 0.32%
Signaling by Wnt	REACT:R-HSA-195721	1.68e-10	2.6e-07	20	AKT1|AP2A2|AP2M1|CAV1|CREBBP|CSNK2A1|CSNK2A2|CSNK2B|EP300|GNB1|GNB2|GSK3B|MOV10|PRKCA|PSMC6|PSMD1|RHOA|SMURF2|WLS|XPO1	336/44707 genes: 0.75%
C-type lectin receptors (CLRs)	REACT:R-HSA-5621481	1.84e-10	2.85e-07	14	CASP8|CREBBP|EP300|IKBKB|IKBKG|IL1B|NFKB1|NFKBIA|PSMC6|PSMD1|PYCARD|RELA|RELB|TRAF6	145/44707 genes: 0.32%
Graft-versus-host disease	KEGG:hsa05332	1.88e-10	2.91e-07	9	HLA-A|HLA-B|HLA-C|IFNG|IL1A|IL1B|IL2|IL6|TNF	41/44707 genes: 0.09%
FCERI mediated MAPK activation	REACT:R-HSA-2871796	2.39e-10	3.7e-07	18	CSF2|DUSP1|EGFR|FGF2|FOS|GRB2|IL2|IL5|JAK1|JAK2|MAPK1|MAPK3|MAPK8|NEFL|PSMC6|PSMD1|RAP1A|SPTAN1	271/44707 genes: 0.61%
TCR signaling	REACT:R-HSA-202403	2.4e-10	3.72e-07	13	CD3D|IKBKB|IKBKG|NFKB1|NFKBIA|PIK3CA|PIK3CB|PIK3R1|PIK3R2|PSMC6|PSMD1|RELA|TRAF6	122/44707 genes: 0.27%
Cargo recognition for clathrin-mediated endocytosis	REACT:R-HSA-8856825	2.6e-10	4.03e-07	12	AGTR1|AP2A2|AP2M1|CBL|CD3D|EGFR|GRB2|LDLR|NEDD8|TF|TFRC|TOR1A	99/44707 genes: 0.22%
Type I diabetes mellitus	KEGG:hsa04940	2.97e-10	4.6e-07	9	HLA-A|HLA-B|HLA-C|IFNG|IL1A|IL1B|IL2|INS|TNF	43/44707 genes: 0.10%
Transcriptional misregulation in cancer	KEGG:hsa05202	3.08e-10	4.77e-07	15	BCL2L1|CD14|CSF2|CXCL8|DDIT3|IL6|MDM2|MMP3|NFKB1|PLAT|PML|PPARG|RELA|SPI1|TP53	179/44707 genes: 0.40%
CLEC7A (Dectin-1) signaling	REACT:R-HSA-5607764	3.29e-10	5.11e-07	12	CASP8|IKBKB|IKBKG|IL1B|NFKB1|NFKBIA|PSMC6|PSMD1|PYCARD|RELA|RELB|TRAF6	101/44707 genes: 0.23%
Oxytocin signaling pathway	KEGG:hsa04921	3.46e-10	5.36e-07	14	ACTB|ACTG1|CCND1|EGFR|FOS|GNAI1|GNAS|MAPK1|MAPK3|NOS3|PIK3CG|PRKCA|PTGS2|RHOA	152/44707 genes: 0.34%
ATF6 (ATF6-alpha) activates chaperone genes	REACT:R-HSA-381183	3.59e-10	5.56e-07	6	ATF4|ATF6|CALR|DDIT3|HSP90B1|HSPA5	11/44707 genes: 0.02%
Longevity regulating pathway - multiple species	KEGG:hsa04213	4.6e-10	7.12e-07	10	AKT1|CAT|INS|MTOR|PIK3CA|PIK3CB|PIK3R1|PIK3R2|SIRT1|SOD1	62/44707 genes: 0.14%
CLEC7A/inflammasome pathway	REACT:R-HSA-5660668	5.02e-10	7.77e-07	5	CASP8|IL1B|NFKB1|PYCARD|RELA	6/44707 genes: 0.01%
Host Interactions of HIV factors	REACT:R-HSA-162909	7.77e-10	1.2e-06	13	AP2A2|AP2M1|ELOB|ELOC|HLA-A|KPNB1|NPM1|NUP210|NUP214|PPIA|PSMC6|PSMD1|XPO1	134/44707 genes: 0.30%
Apoptosis - multiple species	KEGG:hsa04215	8.3e-10	1.29e-06	8	BAX|BCL2|BCL2L1|BECN1|CASP3|CASP8|MAPK8|TNFRSF1A	33/44707 genes: 0.07%
Regulation of TNFR1 signaling	REACT:R-HSA-5357905	8.3e-10	1.29e-06	8	CASP8|IKBKB|IKBKG|RACK1|TNF|TNFAIP3|TNFRSF1A|TRAF2	33/44707 genes: 0.07%
Senescence-Associated Secretory Phenotype (SASP)	REACT:R-HSA-2559582	8.99e-10	1.39e-06	12	CCNA2|CDK2|CDK4|CXCL8|FOS|IL1A|IL6|MAPK1|MAPK3|NFKB1|RELA|STAT3	110/44707 genes: 0.25%
PI5P, PP2A and IER3 Regulate PI3K/AKT Signaling	REACT:R-HSA-6811558	9.19e-10	1.42e-06	11	AKT1|EGFR|FGF2|GRB2|INS|MAPK1|MAPK3|PIK3CA|PIK3CB|PIK3R1|PIK3R2	87/44707 genes: 0.19%
GPCR ligand binding	REACT:R-HSA-500792	1e-09	1.55e-06	22	AGT|AGTR1|APP|BDKRB1|C5|C5AR1|CALCA|CCL5|CCR6|CCR9|CNR2|CXCL10|CXCL2|CXCL3|CXCL5|CXCL8|EDN1|F2|GNAS|GNB1|GNB2|KNG1	454/44707 genes: 1.02%
Signaling by PTK6	REACT:R-HSA-8848021	1.02e-09	1.57e-06	10	AKT1|CBL|CCND1|CDK2|CDK4|EGFR|HIF1A|RHOA|SOCS3|STAT3	67/44707 genes: 0.15%
Ubiquitin mediated proteolysis	KEGG:hsa04120	1.02e-09	1.59e-06	13	CBL|ELOB|ELOC|KEAP1|MDM2|NEDD4|PML|SMURF2|SOCS1|SOCS3|TRAF6|UBE3A|VHL	137/44707 genes: 0.31%
Serotonergic synapse	KEGG:hsa04726	1.11e-09	1.72e-06	12	ALOX5|APP|CASP3|DUSP1|GNAI1|GNAS|GNB1|GNB2|MAPK1|MAPK3|PRKCA|PTGS2	112/44707 genes: 0.25%
Signaling by ERBB2	REACT:R-HSA-1227986	1.24e-09	1.93e-06	9	AKT1|EGFR|GRB2|HSP90AA1|PIK3CA|PIK3R1|PRKCA|PRKCE|RHOA	50/44707 genes: 0.11%
ATF6 (ATF6-alpha) activates chaperones	REACT:R-HSA-381033	1.31e-09	2.03e-06	6	ATF4|ATF6|CALR|DDIT3|HSP90B1|HSPA5	13/44707 genes: 0.03%
Caspase-mediated cleavage of cytoskeletal proteins	REACT:R-HSA-264870	1.31e-09	2.03e-06	6	CASP3|CASP6|CASP8|GSN|SPTAN1|VIM	13/44707 genes: 0.03%
DEx/H-box helicases activate type I IFN and inflammatory cytokines production	REACT:R-HSA-3134963	1.31e-09	2.03e-06	6	AGER|APP|HMGB1|MYD88|NFKB1|RELA	13/44707 genes: 0.03%
NF-kB activation through FADD/RIP-1 pathway mediated by caspase-8 and -10	REACT:R-HSA-933543	1.31e-09	2.03e-06	6	CASP8|DDX58|IFIH1|IKBKB|IKBKG|TRIM25	13/44707 genes: 0.03%
Fc gamma R-mediated phagocytosis	KEGG:hsa04666	1.33e-09	2.06e-06	11	AKT1|DNM2|GSN|MAPK1|MAPK3|PIK3CA|PIK3CB|PIK3R1|PIK3R2|PRKCA|PRKCE	90/44707 genes: 0.20%
Regulation of TP53 Degradation	REACT:R-HSA-6804757	1.38e-09	2.14e-06	8	AKT1|CCNA2|CDK1|CDK2|CHEK2|MDM2|MTOR|TP53	35/44707 genes: 0.08%
Regulation of mRNA stability by proteins that bind AU-rich elements	REACT:R-HSA-450531	1.5e-09	2.33e-06	11	AKT1|EXOSC5|EXOSC8|HSPB1|MAPK14|NUP214|PABPC1|PRKCA|PSMC6|PSMD1|XPO1	91/44707 genes: 0.20%
Lipid digestion, mobilization, and transport	REACT:R-HSA-73923	1.51e-09	2.34e-06	12	ALB|AP2A2|AP2M1|APOA1|APOE|CAV1|LDLR|NPC1|NPC2|P4HB|PCSK5|SOAT1	115/44707 genes: 0.26%
Regulation of HSF1-mediated heat shock response	REACT:R-HSA-3371453	1.58e-09	2.45e-06	10	BAG3|DNAJB1|GSK3B|HSPA4|HSPA5|MAPK1|MAPK3|NUP210|NUP214|SIRT1	70/44707 genes: 0.16%
RAF-independent MAPK1/3 activation	REACT:R-HSA-112409	1.66e-09	2.57e-06	7	CDK1|DUSP1|IL6|JAK1|JAK2|MAPK1|MAPK3	23/44707 genes: 0.05%
IkBA variant leads to EDA-ID	REACT:R-HSA-5603029	1.74e-09	2.7e-06	5	IKBKB|IKBKG|NFKB1|NFKBIA|RELA	7/44707 genes: 0.02%
Interleukin-1 processing	REACT:R-HSA-448706	1.74e-09	2.7e-06	5	IL18|IL1A|IL1B|NFKB1|RELA	7/44707 genes: 0.02%
Negative regulators of RIG-I/MDA5 signaling	REACT:R-HSA-936440	1.76e-09	2.73e-06	8	DDX58|IFIH1|IRF3|ISG15|TBK1|TNFAIP3|TRAF3|TRIM25	36/44707 genes: 0.08%
Regulation of TP53 Expression and Degradation	REACT:R-HSA-6806003	1.76e-09	2.73e-06	8	AKT1|CCNA2|CDK1|CDK2|CHEK2|MDM2|MTOR|TP53	36/44707 genes: 0.08%
Autoimmune thyroid disease	KEGG:hsa05320	1.79e-09	2.78e-06	9	CD40LG|HLA-A|HLA-B|HLA-C|IFNA1|IL10|IL2|IL4|IL5	52/44707 genes: 0.12%
Regulation of TP53 Activity through Phosphorylation	REACT:R-HSA-6804756	1.9e-09	2.94e-06	11	CCNA2|CDK2|CHEK2|CSNK2A1|CSNK2A2|CSNK2B|MAPK14|MDM2|MRE11|RAD50|TP53	93/44707 genes: 0.21%
Negative regulation of the PI3K/AKT network	REACT:R-HSA-199418	2.13e-09	3.31e-06	11	AKT1|EGFR|FGF2|GRB2|INS|MAPK1|MAPK3|PIK3CA|PIK3CB|PIK3R1|PIK3R2	94/44707 genes: 0.21%
Aldosterone-regulated sodium reabsorption	KEGG:hsa04960	2.23e-09	3.46e-06	8	INS|MAPK1|MAPK3|PIK3CA|PIK3CB|PIK3R1|PIK3R2|PRKCA	37/44707 genes: 0.08%
Regulation of IFNG signaling	REACT:R-HSA-877312	2.27e-09	3.52e-06	6	IFNG|JAK1|JAK2|SOCS1|SOCS3|STAT1	14/44707 genes: 0.03%
NCAM signaling for neurite out-growth	REACT:R-HSA-375165	2.38e-09	3.68e-06	17	CREB1|CSF2|DUSP1|EGFR|FGF2|GRB2|IL2|IL5|JAK1|JAK2|MAPK1|MAPK3|NEFL|PSMC6|PSMD1|RAP1A|SPTAN1	276/44707 genes: 0.62%
Regulation of lipolysis in adipocytes	KEGG:hsa04923	2.55e-09	3.95e-06	9	AKT1|GNAI1|GNAS|INS|PIK3CA|PIK3CB|PIK3R1|PIK3R2|PTGS2	54/44707 genes: 0.12%
Detoxification of Reactive Oxygen Species	REACT:R-HSA-3299685	2.8e-09	4.34e-06	8	CAT|GPX1|NCF2|P4HB|PRDX5|SOD1|SOD3|TXN	38/44707 genes: 0.08%
Inflammatory mediator regulation of TRP channels	KEGG:hsa04750	2.99e-09	4.64e-06	11	BDKRB1|GNAS|IL1B|MAPK14|MAPK8|PIK3CA|PIK3CB|PIK3R1|PIK3R2|PRKCA|PRKCE	97/44707 genes: 0.22%
GRB2 events in EGFR signaling	REACT:R-HSA-179812	3.05e-09	4.72e-06	16	CSF2|DUSP1|EGFR|FGF2|GRB2|IL2|IL5|JAK1|JAK2|MAPK1|MAPK3|NEFL|PSMC6|PSMD1|RAP1A|SPTAN1	245/44707 genes: 0.55%
RAF/MAP kinase cascade	REACT:R-HSA-5673001	3.05e-09	4.72e-06	16	CSF2|DUSP1|EGFR|FGF2|GRB2|IL2|IL5|JAK1|JAK2|MAPK1|MAPK3|NEFL|PSMC6|PSMD1|RAP1A|SPTAN1	245/44707 genes: 0.55%
SHC1 events in EGFR signaling	REACT:R-HSA-180336	3.05e-09	4.72e-06	16	CSF2|DUSP1|EGFR|FGF2|GRB2|IL2|IL5|JAK1|JAK2|MAPK1|MAPK3|NEFL|PSMC6|PSMD1|RAP1A|SPTAN1	245/44707 genes: 0.55%
SOS-mediated signalling	REACT:R-HSA-112412	3.05e-09	4.72e-06	16	CSF2|DUSP1|EGFR|FGF2|GRB2|IL2|IL5|JAK1|JAK2|MAPK1|MAPK3|NEFL|PSMC6|PSMD1|RAP1A|SPTAN1	245/44707 genes: 0.55%
Growth hormone receptor signaling	REACT:R-HSA-982772	3.2e-09	4.96e-06	7	JAK2|MAPK1|MAPK3|SOCS1|SOCS3|STAT1|STAT3	25/44707 genes: 0.06%
Apoptotic cleavage of cellular proteins	REACT:R-HSA-111465	3.5e-09	5.42e-06	8	CASP3|CASP6|CASP8|GSN|LMNB1|SPTAN1|TJP1|VIM	39/44707 genes: 0.09%
Class A/1 (Rhodopsin-like receptors)	REACT:R-HSA-373076	3.72e-09	5.77e-06	18	AGT|AGTR1|APP|BDKRB1|C5|C5AR1|CCL5|CCR6|CCR9|CNR2|CXCL10|CXCL2|CXCL3|CXCL5|CXCL8|EDN1|F2|KNG1	322/44707 genes: 0.72%
ARMS-mediated activation	REACT:R-HSA-170984	3.84e-09	5.96e-06	16	CSF2|DUSP1|EGFR|FGF2|GRB2|IL2|IL5|JAK1|JAK2|MAPK1|MAPK3|NEFL|PSMC6|PSMD1|RAP1A|SPTAN1	249/44707 genes: 0.56%
Signalling to p38 via RIT and RIN	REACT:R-HSA-187706	3.84e-09	5.96e-06	16	CSF2|DUSP1|EGFR|FGF2|GRB2|IL2|IL5|JAK1|JAK2|MAPK1|MAPK3|NEFL|PSMC6|PSMD1|RAP1A|SPTAN1	249/44707 genes: 0.56%
Frs2-mediated activation	REACT:R-HSA-170968	4.07e-09	6.31e-06	16	CSF2|DUSP1|EGFR|FGF2|GRB2|IL2|IL5|JAK1|JAK2|MAPK1|MAPK3|NEFL|PSMC6|PSMD1|RAP1A|SPTAN1	250/44707 genes: 0.56%
Metabolic pathways	KEGG:hsa01100	4.09e-09	6.33e-06	37	AASS|ACSL3|ADA|ALOX5|ANPEP|ATP6V1B2|CKB|COMT|DDOST|DNMT1|ENO1|FAH|FASN|G6PD|GAPDH|GPHN|GPT|HMOX1|IMPDH2|LAP3|MAT2B|MGAT1|MOGS|MTHFR|NAGLU|NOS2|NOS3|NT5E|PIK3C2A|PIK3C3|PLD3|POLA1|PPT1|PTGS2|SMPD1|SUCLA2|UMPS	1269/44707 genes: 2.84%
Regulation of IFNA signaling	REACT:R-HSA-912694	4.34e-09	6.73e-06	7	IFNA1|IFNAR1|JAK1|SOCS1|SOCS3|STAT1|STAT2	26/44707 genes: 0.06%
TNFR1-induced NFkappaB signaling pathway	REACT:R-HSA-5357956	4.34e-09	6.73e-06	7	IKBKB|IKBKG|RACK1|TNF|TNFAIP3|TNFRSF1A|TRAF2	26/44707 genes: 0.06%
Prolonged ERK activation events	REACT:R-HSA-169893	4.56e-09	7.07e-06	16	CSF2|DUSP1|EGFR|FGF2|GRB2|IL2|IL5|JAK1|JAK2|MAPK1|MAPK3|NEFL|PSMC6|PSMD1|RAP1A|SPTAN1	252/44707 genes: 0.56%
IKBKG deficiency causes anhidrotic ectodermal dysplasia with immunodeficiency (EDA-ID) (via TLR)	REACT:R-HSA-5603027	4.61e-09	7.14e-06	5	IKBKB|IKBKG|NFKB1|NFKBIA|RELA	8/44707 genes: 0.02%
Influenza Infection	REACT:R-HSA-168254	5.45e-09	8.45e-06	13	CALR|CANX|EIF2AK2|HSP90AA1|ISG15|KPNA3|KPNA4|KPNB1|NUP210|NUP214|RPS17|TGFB1|XPO1	157/44707 genes: 0.35%
ATF4 activates genes	REACT:R-HSA-380994	5.81e-09	9.01e-06	7	ATF4|ATF6|CCL2|CXCL8|DDIT3|EXOSC5|EXOSC8	27/44707 genes: 0.06%
Interleukin-6 family signaling	REACT:R-HSA-6783589	5.81e-09	9.01e-06	7	CBL|IL6|JAK1|JAK2|SOCS3|STAT1|STAT3	27/44707 genes: 0.06%
Constitutive Signaling by EGFRvIII	REACT:R-HSA-5637810	5.96e-09	9.24e-06	6	CBL|EGFR|GRB2|HSP90AA1|PIK3CA|PIK3R1	16/44707 genes: 0.04%
Signaling by EGFRvIII in Cancer	REACT:R-HSA-5637812	5.96e-09	9.24e-06	6	CBL|EGFR|GRB2|HSP90AA1|PIK3CA|PIK3R1	16/44707 genes: 0.04%
Host Interactions with Influenza Factors	REACT:R-HSA-168253	6.54e-09	1.01e-05	8	EIF2AK2|ISG15|KPNA3|KPNA4|KPNB1|NUP210|NUP214|TGFB1	42/44707 genes: 0.09%
Centrosome maturation	REACT:R-HSA-380287	7.69e-09	1.19e-05	10	CCNB1|CDK1|DCTN1|DCTN2|DYNC1I2|HSP90AA1|NEDD1|NINL|TUBGCP2|TUBGCP3	82/44707 genes: 0.18%
Recruitment of mitotic centrosome proteins and complexes	REACT:R-HSA-380270	7.69e-09	1.19e-05	10	CCNB1|CDK1|DCTN1|DCTN2|DYNC1I2|HSP90AA1|NEDD1|NINL|TUBGCP2|TUBGCP3	82/44707 genes: 0.18%
TNF signaling	REACT:R-HSA-75893	7.97e-09	1.23e-05	8	CASP8|IKBKB|IKBKG|RACK1|TNF|TNFAIP3|TNFRSF1A|TRAF2	43/44707 genes: 0.10%
Inflammasomes	REACT:R-HSA-622312	9.14e-09	1.42e-05	6	APP|BCL2|BCL2L1|NLRP3|PYCARD|TXN	17/44707 genes: 0.04%
p75NTR signals via NF-kB	REACT:R-HSA-193639	9.14e-09	1.42e-05	6	IKBKB|MYD88|NFKB1|NFKBIA|RELA|TRAF6	17/44707 genes: 0.04%
M Phase	REACT:R-HSA-68886	1.22e-08	1.89e-05	17	CCNB1|CDK1|CENPF|CLIP1|CSNK2A1|CSNK2A2|CSNK2B|LMNB1|MAPK1|MAPK3|NUP210|NUP214|PRKCA|PSMC6|PSMD1|RAB1B|XPO1	308/44707 genes: 0.69%
Regulation of signaling by CBL	REACT:R-HSA-912631	1.36e-08	2.11e-05	6	CBL|GRB2|PIK3CA|PIK3CB|PIK3R1|PIK3R2	18/44707 genes: 0.04%
Gap junction	KEGG:hsa04540	1.54e-08	2.39e-05	10	CDK1|EGFR|GNAI1|GNAS|GRB2|MAPK1|MAPK3|PRKCA|TJP1|TUBA1B	88/44707 genes: 0.20%
FGFR1 mutant receptor activation	REACT:R-HSA-1839124	1.66e-08	2.58e-05	7	ERLIN2|FGF2|GRB2|PIK3CA|PIK3R1|STAT1|STAT3	31/44707 genes: 0.07%
MAPK targets/ Nuclear events mediated by MAP kinases	REACT:R-HSA-450282	1.66e-08	2.58e-05	7	ATF2|CREB1|FOS|MAPK1|MAPK14|MAPK3|MAPK8	31/44707 genes: 0.07%
Intestinal immune network for IgA production	KEGG:hsa04672	1.67e-08	2.59e-05	8	CCR9|CD40LG|IL10|IL2|IL4|IL5|IL6|TGFB1	47/44707 genes: 0.11%
Chemokine receptors bind chemokines	REACT:R-HSA-380108	1.99e-08	3.08e-05	8	CCL5|CCR6|CCR9|CXCL10|CXCL2|CXCL3|CXCL5|CXCL8	48/44707 genes: 0.11%
MAPK3 (ERK1) activation	REACT:R-HSA-110056	2.04e-08	3.16e-05	5	CDK1|IL6|JAK1|JAK2|MAPK3	10/44707 genes: 0.02%
TP53 Regulates Transcription of Cell Cycle Genes	REACT:R-HSA-6791312	2.35e-08	3.65e-05	8	BAX|CCNA2|CCNB1|CDK1|CDK2|EP300|NPM1|TP53	49/44707 genes: 0.11%
Death Receptor Signalling	REACT:R-HSA-73887	2.78e-08	4.31e-05	8	CASP8|IKBKB|IKBKG|RACK1|TNF|TNFAIP3|TNFRSF1A|TRAF2	50/44707 genes: 0.11%
Constitutive Signaling by Ligand-Responsive EGFR Cancer Variants	REACT:R-HSA-1236382	2.79e-08	4.33e-05	6	CBL|EGFR|GRB2|HSP90AA1|PIK3CA|PIK3R1	20/44707 genes: 0.04%
Signaling by EGFR in Cancer	REACT:R-HSA-1643713	2.79e-08	4.33e-05	6	CBL|EGFR|GRB2|HSP90AA1|PIK3CA|PIK3R1	20/44707 genes: 0.04%
Signaling by Ligand-Responsive EGFR Variants in Cancer	REACT:R-HSA-5637815	2.79e-08	4.33e-05	6	CBL|EGFR|GRB2|HSP90AA1|PIK3CA|PIK3R1	20/44707 genes: 0.04%
Syndecan interactions	REACT:R-HSA-3000170	2.79e-08	4.33e-05	6	FGF2|ITGAV|ITGB1|PRKCA|SDC1|TGFB1	20/44707 genes: 0.04%
Circadian Clock	REACT:R-HSA-400253	3.08e-08	4.78e-05	9	ARNTL|ATF2|CREB1|CREBBP|EP300|HIF1A|SERPINE1|SIRT1|SREBF1	71/44707 genes: 0.16%
Condensation of Prometaphase Chromosomes	REACT:R-HSA-2514853	3.71e-08	5.75e-05	5	CCNB1|CDK1|CSNK2A1|CSNK2A2|CSNK2B	11/44707 genes: 0.02%
Recruitment of NuMA to mitotic centrosomes	REACT:R-HSA-380320	3.71e-08	5.75e-05	5	CCNB1|CDK1|NEDD1|TUBGCP2|TUBGCP3	11/44707 genes: 0.02%
p75 NTR receptor-mediated signalling	REACT:R-HSA-193704	3.97e-08	6.16e-05	10	BAD|CASP3|IKBKB|MAPK8|MYD88|NFKB1|NFKBIA|RELA|RHOA|TRAF6	97/44707 genes: 0.22%
RHO GTPase Effectors	REACT:R-HSA-195258	3.98e-08	6.17e-05	16	ACTB|ACTG1|AR|CENPF|CIT|CLIP1|GRB2|ITGB1|MAPK1|MAPK3|NCF2|PIK3C3|RHOA|RHOB|XPO1|YWHAQ	294/44707 genes: 0.66%
Hippo signaling pathway	KEGG:hsa04390	4.17e-08	6.46e-05	12	ACTB|ACTG1|CCND1|CCND3|GSK3B|SERPINE1|SMAD2|SMAD3|SMAD4|SMAD7|TGFB1|YWHAQ	154/44707 genes: 0.34%
Chaperonin-mediated protein folding	REACT:R-HSA-390466	4.84e-08	7.5e-05	10	ACTB|CSNK2A1|CSNK2A2|CSNK2B|GNAI1|GNB1|GNB2|STAT3|TP53|TUBA1B	99/44707 genes: 0.22%
Melanogenesis	KEGG:hsa04916	5.87e-08	9.09e-05	10	CREB1|CREBBP|EDN1|EP300|GNAI1|GNAS|GSK3B|MAPK1|MAPK3|PRKCA	101/44707 genes: 0.23%
G alpha (q) signalling events	REACT:R-HSA-416476	6.05e-08	9.37e-05	13	AGT|AGTR1|APP|BDKRB1|EDN1|F2|GNB1|GNB2|KNG1|PIK3CA|PIK3R1|PIK3R2|PRKCE	192/44707 genes: 0.43%
Cellular response to hypoxia	REACT:R-HSA-2262749	6.35e-08	9.84e-05	9	CREBBP|ELOB|ELOC|EP300|HIF1A|PSMC6|PSMD1|VEGFA|VHL	77/44707 genes: 0.17%
Regulation of Hypoxia-inducible Factor (HIF) by oxygen	REACT:R-HSA-1234174	6.35e-08	9.84e-05	9	CREBBP|ELOB|ELOC|EP300|HIF1A|PSMC6|PSMD1|VEGFA|VHL	77/44707 genes: 0.17%
HSF1-dependent transactivation	REACT:R-HSA-3371571	7.1e-08	0.00011	6	CREBBP|DNAJB1|EP300|HSBP1|HSP90AA1|MTOR	23/44707 genes: 0.05%
Signaling by FGFR1 in disease	REACT:R-HSA-5655302	7.54e-08	0.000117	7	ERLIN2|FGF2|GRB2|PIK3CA|PIK3R1|STAT1|STAT3	38/44707 genes: 0.08%
PI3K Cascade	REACT:R-HSA-109704	7.96e-08	0.000123	9	AKT1|FGF2|GRB2|MTOR|PIK3C3|PIK3CA|PIK3CB|PIK3R1|PIK3R2	79/44707 genes: 0.18%
Protein folding	REACT:R-HSA-391251	8.51e-08	0.000132	10	ACTB|CSNK2A1|CSNK2A2|CSNK2B|GNAI1|GNB1|GNB2|STAT3|TP53|TUBA1B	105/44707 genes: 0.23%
LDL-mediated lipid transport	REACT:R-HSA-171052	9.39e-08	0.000145	6	AP2A2|AP2M1|LDLR|NPC1|NPC2|SOAT1	24/44707 genes: 0.05%
Dissolution of Fibrin Clot	REACT:R-HSA-75205	1.02e-07	0.000158	5	ANXA2|PLAT|PLAUR|PLG|SERPINE1	13/44707 genes: 0.03%
PI3K-Akt signaling	KEGG:hsa_M00676	1.02e-07	0.000158	5	AKT1|PIK3CA|PIK3CB|PIK3R1|PIK3R2	13/44707 genes: 0.03%
TNFR1-induced proapoptotic signaling	REACT:R-HSA-5357786	1.02e-07	0.000158	5	CASP8|TNF|TNFAIP3|TNFRSF1A|TRAF2	13/44707 genes: 0.03%
NS1 Mediated Effects on Host Pathways	REACT:R-HSA-168276	1.09e-07	0.00017	7	EIF2AK2|ISG15|KPNA3|KPNA4|KPNB1|NUP210|NUP214	40/44707 genes: 0.09%
Signaling by FGFR3	REACT:R-HSA-5654741	1.09e-07	0.00017	7	CBL|FGF2|GRB2|MAPK1|MAPK3|PIK3CA|PIK3R1	40/44707 genes: 0.09%
Antigen Presentation: Folding, assembly and peptide loading of class I MHC	REACT:R-HSA-983170	1.22e-07	0.00019	6	CALR|CANX|HLA-A|HLA-B|HLA-C|HSPA5	25/44707 genes: 0.06%
Constitutive Signaling by AKT1 E17K in Cancer	REACT:R-HSA-5674400	1.22e-07	0.00019	6	AKT1|BAD|CREB1|GSK3B|MDM2|MTOR	25/44707 genes: 0.06%
Hypertrophic cardiomyopathy (HCM)	KEGG:hsa05410	1.23e-07	0.00019	9	ACTB|ACTG1|IL6|ITGA5|ITGAV|ITGB1|TGFB1|TNF|TPM4	83/44707 genes: 0.19%
Signaling by FGFR4	REACT:R-HSA-5654743	1.31e-07	0.000203	7	CBL|FGF2|GRB2|MAPK1|MAPK3|PIK3CA|PIK3R1	41/44707 genes: 0.09%
Asparagine N-linked glycosylation	REACT:R-HSA-446203	1.56e-07	0.000241	15	CALR|CANX|COG4|DCTN1|DCTN2|DDOST|DYNC1I2|GBF1|INS|LMAN1|MGAT1|MOGS|PRKCSH|RAB1B|SPTAN1	284/44707 genes: 0.64%
Elastic fibre formation	REACT:R-HSA-1566948	1.56e-07	0.000241	7	FBN1|FBN2|ITGA5|ITGAV|ITGB1|LOX|TGFB1	42/44707 genes: 0.09%
Golgi Cisternae Pericentriolar Stack Reorganization	REACT:R-HSA-162658	1.57e-07	0.000243	5	CCNB1|CDK1|MAPK1|MAPK3|RAB1B	14/44707 genes: 0.03%
NF-kB is activated and signals survival	REACT:R-HSA-209560	1.57e-07	0.000243	5	IKBKB|NFKB1|NFKBIA|RELA|TRAF6	14/44707 genes: 0.03%
Degradation of the extracellular matrix	REACT:R-HSA-1474228	1.57e-07	0.000244	10	ADAM9|BSG|CAPN1|CASP3|CTSB|MMP1|MMP12|MMP3|PLG|SPP1	112/44707 genes: 0.25%
Metabolism of vitamins and cofactors	REACT:R-HSA-196854	1.6e-07	0.000247	12	ABCC1|APOA1|APOE|FASN|GPHN|LDLR|MTHFR|NT5E|PTGS2|SDC1|TTR|VKORC1	174/44707 genes: 0.39%
Axon guidance	KEGG:hsa04360	1.7e-07	0.000263	12	GNAI1|GSK3B|ITGB1|MAPK1|MAPK3|NRP1|PIK3CA|PIK3CB|PIK3R1|PIK3R2|PRKCA|RHOA	175/44707 genes: 0.39%
Mitotic G1-G1/S phases	REACT:R-HSA-453279	1.74e-07	0.00027	11	AKT1|CCNA2|CCNB1|CCND1|CCND3|CDK1|CDK2|CDK4|POLA1|PSMC6|PSMD1	143/44707 genes: 0.32%
Downregulation of TGF-beta receptor signaling	REACT:R-HSA-2173788	2.01e-07	0.000312	6	SMAD2|SMAD3|SMAD7|SMURF2|TGFB1|XPO1	27/44707 genes: 0.06%
Iron uptake and transport	REACT:R-HSA-917937	2.18e-07	0.000337	7	ATP6V1B2|CP|FTL|HMOX1|SLC40A1|TF|TFRC	44/44707 genes: 0.10%
Dilated cardiomyopathy	KEGG:hsa05414	2.26e-07	0.00035	9	ACTB|ACTG1|GNAS|ITGA5|ITGAV|ITGB1|TGFB1|TNF|TPM4	89/44707 genes: 0.20%
Renin secretion	KEGG:hsa04924	2.3e-07	0.000357	8	AGT|AGTR1|AQP1|CREB1|CTSB|GNAI1|GNAS|REN	65/44707 genes: 0.15%
Alcoholism	KEGG:hsa05034	2.31e-07	0.000357	12	ATF2|ATF4|CREB1|GNAI1|GNAS|GNB1|GNB2|GRB2|HDAC6|MAPK1|MAPK3|SLC29A1	180/44707 genes: 0.40%
Attenuation phase	REACT:R-HSA-3371568	2.34e-07	0.000362	5	CREBBP|DNAJB1|EP300|HSBP1|HSP90AA1	15/44707 genes: 0.03%
Recycling pathway of L1	REACT:R-HSA-437239	2.54e-07	0.000394	6	AP2A2|AP2M1|DNM2|EZR|MAPK1|RDX	28/44707 genes: 0.06%
Non-integrin membrane-ECM interactions	REACT:R-HSA-3000171	2.56e-07	0.000396	7	FGF2|ITGAV|ITGB1|PRKCA|SDC1|TGFB1|TTR	45/44707 genes: 0.10%
G1/S Transition	REACT:R-HSA-69206	2.78e-07	0.000431	10	AKT1|CCNA2|CCNB1|CCND1|CDK1|CDK2|CDK4|POLA1|PSMC6|PSMD1	119/44707 genes: 0.27%
Interleukin-1 signaling	REACT:R-HSA-446652	2.99e-07	0.000463	7	IKBKB|IKBKG|IL1A|IL1B|MYD88|NFKB1|TRAF6	46/44707 genes: 0.10%
Transcriptional activity of SMAD2/SMAD3:SMAD4 heterotrimer	REACT:R-HSA-2173793	2.99e-07	0.000463	7	PARP1|SERPINE1|SMAD2|SMAD3|SMAD4|SMAD7|SMURF2	46/44707 genes: 0.10%
Loss of Function of SMAD2/3 in Cancer	REACT:R-HSA-3304349	3e-07	0.000464	4	SMAD2|SMAD3|SMAD4|TGFB1	7/44707 genes: 0.02%
SMAD2/3 MH2 Domain Mutants in Cancer	REACT:R-HSA-3315487	3e-07	0.000464	4	SMAD2|SMAD3|SMAD4|TGFB1	7/44707 genes: 0.02%
GnRH signaling pathway	KEGG:hsa04912	3.01e-07	0.000466	9	ATF4|EGFR|GNAS|GRB2|MAPK1|MAPK14|MAPK3|MAPK8|PRKCA	92/44707 genes: 0.21%
STING mediated induction of host immune responses	REACT:R-HSA-1834941	3.37e-07	0.000522	5	IRF3|MRE11|STAT6|TBK1|TRIM21	16/44707 genes: 0.04%
Asthma	KEGG:hsa05310	3.94e-07	0.000611	6	CD40LG|IL10|IL13|IL4|IL5|TNF	30/44707 genes: 0.07%
Circadian entrainment	KEGG:hsa04713	4.34e-07	0.000672	9	CREB1|FOS|GNAI1|GNAS|GNB1|GNB2|MAPK1|MAPK3|PRKCA	96/44707 genes: 0.21%
Cocaine addiction	KEGG:hsa05030	4.68e-07	0.000725	7	ATF2|ATF4|CREB1|GNAI1|GNAS|NFKB1|RELA	49/44707 genes: 0.11%
Oxidative Stress Induced Senescence	REACT:R-HSA-2559580	4.74e-07	0.000735	10	CDK4|FOS|MAPK1|MAPK14|MAPK3|MAPK8|MDM2|MOV10|TP53|TXN	126/44707 genes: 0.28%
Activation of BH3-only proteins	REACT:R-HSA-114452	4.85e-07	0.000751	6	AKT1|BAD|BCL2|MAPK8|TP53|YWHAQ	31/44707 genes: 0.07%
Signaling by FGFR1	REACT:R-HSA-5654736	5.4e-07	0.000836	7	CBL|FGF2|GRB2|MAPK1|MAPK3|PIK3CA|PIK3R1	50/44707 genes: 0.11%
Synthesis of PIPs at the plasma membrane	REACT:R-HSA-1660499	5.4e-07	0.000836	7	PIK3C2A|PIK3CA|PIK3CB|PIK3CG|PIK3R1|PIK3R2|PLEKHA5	50/44707 genes: 0.11%
NOD1/2 Signaling Pathway	REACT:R-HSA-168638	5.92e-07	0.000917	6	CASP8|IKBKB|IKBKG|MAPK14|TNFAIP3|TRAF6	32/44707 genes: 0.07%
Oncogene Induced Senescence	REACT:R-HSA-2559585	5.92e-07	0.000917	6	CDK4|MAPK1|MAPK3|MDM2|MOV10|TP53	32/44707 genes: 0.07%
TGF-beta signaling	KEGG:hsa_M00680	5.95e-07	0.000922	4	SMAD2|SMAD3|SMAD4|TGFB1	8/44707 genes: 0.02%
DNA Repair	REACT:R-HSA-73894	6.06e-07	0.00094	15	ACTB|CCNA2|CDK2|CHEK2|EP300|FANCD2|FANCI|ISG15|MAPK8|MRE11|MSH6|PARP1|RAD50|TP53|TRIM25	316/44707 genes: 0.71%
Activation of IRF3/IRF7 mediated by TBK1/IKK epsilon	REACT:R-HSA-936964	6.5e-07	0.00101	5	CD14|IRF3|TBK1|TLR4|TRAF3	18/44707 genes: 0.04%
Signaling by cytosolic FGFR1 fusion mutants	REACT:R-HSA-1839117	6.5e-07	0.00101	5	GRB2|PIK3CA|PIK3R1|STAT1|STAT3	18/44707 genes: 0.04%
Tie2 Signaling	REACT:R-HSA-210993	6.5e-07	0.00101	5	GRB2|PIK3CA|PIK3CB|PIK3R1|PIK3R2	18/44707 genes: 0.04%
HIV Infection	REACT:R-HSA-162906	6.51e-07	0.00101	13	AP2A2|AP2M1|ELOB|ELOC|HLA-A|KPNB1|NPM1|NUP210|NUP214|PPIA|PSMC6|PSMD1|XPO1	236/44707 genes: 0.53%
Retrograde endocannabinoid signaling	KEGG:hsa04723	6.69e-07	0.00104	9	GNAI1|GNB1|GNB2|MAPK1|MAPK14|MAPK3|MAPK8|PRKCA|PTGS2	101/44707 genes: 0.23%
Signaling by FGFR2	REACT:R-HSA-5654738	7.07e-07	0.0011	8	CBL|FGF2|GRB2|HNRNPA1|MAPK1|MAPK3|PIK3CA|PIK3R1	75/44707 genes: 0.17%
CD28 co-stimulation	REACT:R-HSA-389356	7.17e-07	0.00111	6	AKT1|GRB2|MTOR|PIK3CA|PIK3R1|PIK3R2	33/44707 genes: 0.07%
Cell Cycle Checkpoints	REACT:R-HSA-69620	7.51e-07	0.00116	12	CCNA2|CCNB1|CDK1|CDK2|CHEK2|MDM2|MRE11|PSMC6|PSMD1|RAD50|TP53|YWHAQ	201/44707 genes: 0.45%
MHC class II antigen presentation	REACT:R-HSA-2132295	7.91e-07	0.00123	9	AP2A2|AP2M1|CANX|CD74|CTSB|DCTN1|DCTN2|DNM2|DYNC1I2	103/44707 genes: 0.23%
Cell-Cell communication	REACT:R-HSA-1500931	8.38e-07	0.0013	10	CD151|GRB2|ITGB1|MAPK14|MAPK8|PIK3CA|PIK3CB|PIK3R1|PIK3R2|SPTAN1	134/44707 genes: 0.30%
TNFR2 non-canonical NF-kB pathway	REACT:R-HSA-5668541	8.58e-07	0.00133	9	CD40LG|PSMC6|PSMD1|RELB|TNF|TNFRSF1A|TNFRSF1B|TRAF2|TRAF3	104/44707 genes: 0.23%
TP53 Regulates Transcription of Genes Involved in G2 Cell Cycle Arrest	REACT:R-HSA-6804114	8.76e-07	0.00136	5	BAX|CCNB1|CDK1|EP300|TP53	19/44707 genes: 0.04%
Loss of Function of SMAD4 in Cancer	REACT:R-HSA-3304347	9.09e-07	0.00141	3	SMAD2|SMAD3|SMAD4	3/44707 genes: 0.01%
SMAD4 MH2 Domain Mutants in Cancer	REACT:R-HSA-3311021	9.09e-07	0.00141	3	SMAD2|SMAD3|SMAD4	3/44707 genes: 0.01%
Role of phospholipids in phagocytosis	REACT:R-HSA-2029485	1.03e-06	0.0016	6	PIK3CA|PIK3CB|PIK3R1|PIK3R2|PLD3|PRKCE	35/44707 genes: 0.08%
RNA transport	KEGG:hsa03013	1.05e-06	0.00162	11	EEF1A1|EEF1A2|EIF2S1|EIF4E2|FMR1|KPNB1|NUP210|NUP214|NXF1|PABPC1|XPO1	171/44707 genes: 0.38%
COPI-mediated anterograde transport	REACT:R-HSA-6807878	1.06e-06	0.00164	8	COG4|DCTN1|DCTN2|DYNC1I2|GBF1|INS|RAB1B|SPTAN1	79/44707 genes: 0.18%
PI Metabolism	REACT:R-HSA-1483255	1.06e-06	0.00164	8	PIK3C2A|PIK3C3|PIK3CA|PIK3CB|PIK3CG|PIK3R1|PIK3R2|PLEKHA5	79/44707 genes: 0.18%
EGFR Transactivation by Gastrin	REACT:R-HSA-2179392	1.06e-06	0.00165	4	EGFR|GRB2|MMP3|PRKCA	9/44707 genes: 0.02%
MAPK1 (ERK2) activation	REACT:R-HSA-112411	1.06e-06	0.00165	4	IL6|JAK1|JAK2|MAPK1	9/44707 genes: 0.02%
Signaling by TGF-beta Receptor Complex in Cancer	REACT:R-HSA-3304351	1.06e-06	0.00165	4	SMAD2|SMAD3|SMAD4|TGFB1	9/44707 genes: 0.02%
Phospholipid metabolism	REACT:R-HSA-1483257	1.08e-06	0.00167	12	CSNK2A1|CSNK2A2|CSNK2B|PIK3C2A|PIK3C3|PIK3CA|PIK3CB|PIK3CG|PIK3R1|PIK3R2|PLD3|PLEKHA5	208/44707 genes: 0.47%
Regulation of insulin secretion	REACT:R-HSA-422356	1.16e-06	0.0018	8	GNAI1|GNAS|GNB1|GNB2|INS|PRKAR2A|PRKCA|RAP1A	80/44707 genes: 0.18%
Signaling by Rho GTPases	REACT:R-HSA-194315	1.17e-06	0.00182	17	ACTB|ACTG1|AR|CENPF|CIT|CLIP1|GRB2|ITGB1|MAPK1|MAPK3|NCF2|PIK3C3|PIK3R2|RHOA|RHOB|XPO1|YWHAQ	425/44707 genes: 0.95%
Aldosterone synthesis and secretion	KEGG:hsa04925	1.41e-06	0.00218	8	AGTR1|ATF2|ATF4|CREB1|GNAS|LDLR|PRKCA|PRKCE	82/44707 genes: 0.18%
Integration of energy metabolism	REACT:R-HSA-163685	1.49e-06	0.0023	9	FASN|GNAI1|GNAS|GNB1|GNB2|INS|PRKAR2A|PRKCA|RAP1A	111/44707 genes: 0.25%
Scavenging by Class A Receptors	REACT:R-HSA-3000480	1.51e-06	0.00234	5	APOA1|APOE|CALR|FTL|HSP90B1	21/44707 genes: 0.05%
Organelle biogenesis and maintenance	REACT:R-HSA-1852241	1.51e-06	0.00234	15	ATF2|CDK1|CREB1|CREBBP|DCTN1|DCTN2|DYNC1I2|GBF1|HDAC6|HSP90AA1|MAPK14|MRPS27|NEDD1|NINL|NPHP3	340/44707 genes: 0.76%
Activin signaling	KEGG:hsa_M00681	1.76e-06	0.00272	4	INHBE|SMAD2|SMAD3|SMAD4	10/44707 genes: 0.02%
Cell cycle - G2/M transition	KEGG:hsa_M00693	1.76e-06	0.00272	4	CCNA2|CCNB1|CDK1|CDK2	10/44707 genes: 0.02%
Signal attenuation	REACT:R-HSA-74749	1.76e-06	0.00272	4	GRB2|INS|MAPK1|MAPK3	10/44707 genes: 0.02%
Neurotransmitter Receptor Binding And Downstream Transmission In The Postsynaptic Cell	REACT:R-HSA-112314	1.83e-06	0.00284	10	AP2A2|AP2M1|CREB1|GNAI1|GNB1|GNB2|MAPK1|MDM2|NEFL|PRKCA	146/44707 genes: 0.33%
FCERI mediated NF-kB activation	REACT:R-HSA-2871837	1.85e-06	0.00287	8	IKBKB|IKBKG|NFKB1|NFKBIA|PSMC6|PSMD1|RELA|TRAF6	85/44707 genes: 0.19%
TP53 Regulates Metabolic Genes	REACT:R-HSA-5628897	1.85e-06	0.00287	8	AKT1|G6PD|MOV10|MTOR|PRDX5|TP53|TXN|YWHAQ	85/44707 genes: 0.19%
CD209 (DC-SIGN) signaling	REACT:R-HSA-5621575	1.94e-06	0.003	5	CREBBP|EP300|NFKB1|RELA|RELB	22/44707 genes: 0.05%
CD28 dependent PI3K/Akt signaling	REACT:R-HSA-389357	1.94e-06	0.003	5	AKT1|MTOR|PIK3CA|PIK3R1|PIK3R2	22/44707 genes: 0.05%
Cyclin A/B1 associated events during G2/M transition	REACT:R-HSA-69273	1.94e-06	0.003	5	CCNA2|CCNB1|CDK1|CDK2|XPO1	22/44707 genes: 0.05%
eNOS activation and regulation	REACT:R-HSA-203765	1.94e-06	0.003	5	AKT1|CAV1|DNM2|HSP90AA1|NOS3	22/44707 genes: 0.05%
Metabolism of nitric oxide	REACT:R-HSA-202131	1.94e-06	0.003	5	AKT1|CAV1|DNM2|HSP90AA1|NOS3	22/44707 genes: 0.05%
Nephrin interactions	REACT:R-HSA-373753	1.94e-06	0.003	5	PIK3CA|PIK3CB|PIK3R1|PIK3R2|SPTAN1	22/44707 genes: 0.05%
Formation of Fibrin Clot (Clotting Cascade)	REACT:R-HSA-140877	2.01e-06	0.00312	6	C1QBP|F2|F3|KNG1|PROCR|SERPINC1	39/44707 genes: 0.09%
Beta-catenin independent WNT signaling	REACT:R-HSA-3858494	2.21e-06	0.00342	10	AP2A2|AP2M1|GNB1|GNB2|MOV10|PRKCA|PSMC6|PSMD1|RHOA|SMURF2	149/44707 genes: 0.33%
Transcriptional regulation by the AP-2 (TFAP2) family of transcription factors	REACT:R-HSA-8864260	2.35e-06	0.00364	6	APOE|CREBBP|EGFR|EP300|NPM1|VEGFA	40/44707 genes: 0.09%
Downregulation of SMAD2/3:SMAD4 transcriptional activity	REACT:R-HSA-2173795	2.45e-06	0.0038	5	PARP1|SMAD2|SMAD3|SMAD4|SMURF2	23/44707 genes: 0.05%
Renin-angiotensin system	KEGG:hsa04614	2.45e-06	0.0038	5	ACE2|AGT|AGTR1|ANPEP|REN	23/44707 genes: 0.05%
Signaling by FGFR	REACT:R-HSA-190236	2.63e-06	0.00407	8	CBL|FGF2|GRB2|HNRNPA1|MAPK1|MAPK3|PIK3CA|PIK3R1	89/44707 genes: 0.20%
Signaling by FGFR in disease	REACT:R-HSA-1226099	2.68e-06	0.00416	7	ERLIN2|FGF2|GRB2|PIK3CA|PIK3R1|STAT1|STAT3	63/44707 genes: 0.14%
IRAK4 deficiency (TLR2/4)	REACT:R-HSA-5603041	2.74e-06	0.00424	4	CD14|MYD88|TLR2|TLR4	11/44707 genes: 0.02%
MyD88 deficiency (TLR2/4)	REACT:R-HSA-5602498	2.74e-06	0.00424	4	CD14|MYD88|TLR2|TLR4	11/44707 genes: 0.02%
MAPK6/MAPK4 signaling	REACT:R-HSA-5687128	2.86e-06	0.00443	8	CCND3|CDK1|DNAJB1|HSPB1|MOV10|PSMC6|PSMD1|XPO1	90/44707 genes: 0.20%
Regulation of PLK1 Activity at G2/M Transition	REACT:R-HSA-2565942	2.86e-06	0.00443	8	CCNB1|CDK1|DCTN1|DCTN2|DYNC1I2|HSP90AA1|NEDD1|NINL	90/44707 genes: 0.20%
IKK complex recruitment mediated by RIP1	REACT:R-HSA-937041	3.08e-06	0.00477	5	CD14|IKBKB|IKBKG|TLR4|TRAF6	24/44707 genes: 0.05%
Peptide hormone metabolism	REACT:R-HSA-2980736	3.11e-06	0.00482	8	ACE2|AGT|ANPEP|INHBE|INS|LEP|MYO5A|REN	91/44707 genes: 0.20%
Constitutive Signaling by Aberrant PI3K in Cancer	REACT:R-HSA-2219530	3.32e-06	0.00514	7	EGFR|FGF2|GRB2|PIK3CA|PIK3CB|PIK3R1|PIK3R2	65/44707 genes: 0.15%
p53-Dependent G1 DNA Damage Response	REACT:R-HSA-69563	3.32e-06	0.00514	7	CCNA2|CDK2|CHEK2|MDM2|PSMC6|PSMD1|TP53	65/44707 genes: 0.15%
p53-Dependent G1/S DNA damage checkpoint	REACT:R-HSA-69580	3.32e-06	0.00514	7	CCNA2|CDK2|CHEK2|MDM2|PSMC6|PSMD1|TP53	65/44707 genes: 0.15%
Factors involved in megakaryocyte development and platelet production	REACT:R-HSA-983231	3.53e-06	0.00547	10	CDK2|CREBBP|EP300|GATA6|IFNA1|IRF1|IRF3|JAK2|PRKAR2A|TP53	157/44707 genes: 0.35%
Cooperation of PDCL (PhLP1) and TRiC/CCT in G-protein beta folding	REACT:R-HSA-6814122	3.64e-06	0.00564	6	CSNK2A1|CSNK2A2|CSNK2B|GNAI1|GNB1|GNB2	43/44707 genes: 0.10%
PPARA activates gene expression	REACT:R-HSA-1989781	3.74e-06	0.00579	9	AGT|AHR|APOA1|ARNTL|CREBBP|EP300|PPARG|SREBF1|SREBF2	124/44707 genes: 0.28%
G1/S DNA Damage Checkpoints	REACT:R-HSA-69615	4.08e-06	0.00632	7	CCNA2|CDK2|CHEK2|MDM2|PSMC6|PSMD1|TP53	67/44707 genes: 0.15%
Long-term potentiation	KEGG:hsa04720	4.08e-06	0.00632	7	ATF4|CREBBP|EP300|MAPK1|MAPK3|PRKCA|RAP1A	67/44707 genes: 0.15%
ECS complex	KEGG:hsa_M00388	4.08e-06	0.00632	4	ELOB|ELOC|SOCS1|SOCS3	12/44707 genes: 0.03%
eNOS activation	REACT:R-HSA-203615	4.08e-06	0.00632	4	AKT1|CAV1|HSP90AA1|NOS3	12/44707 genes: 0.03%
HSF1 activation	REACT:R-HSA-3371511	4.08e-06	0.00632	4	EEF1A1|HDAC6|HSBP1|HSP90AA1	12/44707 genes: 0.03%
Regulation of gene expression by Hypoxia-inducible Factor	REACT:R-HSA-1234158	4.08e-06	0.00632	4	CREBBP|EP300|HIF1A|VEGFA	12/44707 genes: 0.03%
The NLRP3 inflammasome	REACT:R-HSA-844456	4.08e-06	0.00632	4	APP|NLRP3|PYCARD|TXN	12/44707 genes: 0.03%
Vasopressin-regulated water reabsorption	KEGG:hsa04962	4.18e-06	0.00647	6	CREB1|DCTN1|DCTN2|DYNC1I2|GNAS|RAB5C	44/44707 genes: 0.10%
EPH-Ephrin signaling	REACT:R-HSA-2682334	4.3e-06	0.00667	8	ACTB|ACTG1|AP2A2|AP2M1|HSP90AA1|RHOA|SDCBP|VEGFA	95/44707 genes: 0.21%
TCF dependent signaling in response to WNT	REACT:R-HSA-201681	4.36e-06	0.00676	12	AKT1|CAV1|CREBBP|CSNK2A1|CSNK2A2|CSNK2B|EP300|GSK3B|PSMC6|PSMD1|SMURF2|XPO1	238/44707 genes: 0.53%
Activation of NF-kappaB in B cells	REACT:R-HSA-1169091	4.51e-06	0.00698	7	IKBKB|IKBKG|NFKB1|NFKBIA|PSMC6|PSMD1|RELA	68/44707 genes: 0.15%
Amphetamine addiction	KEGG:hsa05031	4.51e-06	0.00698	7	ATF2|ATF4|CREB1|FOS|GNAS|PRKCA|SIRT1	68/44707 genes: 0.15%
Integrin cell surface interactions	REACT:R-HSA-216083	4.51e-06	0.00698	7	BSG|FBN1|ICAM1|ITGA5|ITGAV|ITGB1|SPP1	68/44707 genes: 0.15%
Regulation of lipid metabolism by Peroxisome proliferator-activated receptor alpha (PPARalpha)	REACT:R-HSA-400206	4.55e-06	0.00705	9	AGT|AHR|APOA1|ARNTL|CREBBP|EP300|PPARG|SREBF1|SREBF2	127/44707 genes: 0.28%
Basigin interactions	REACT:R-HSA-210991	4.68e-06	0.00726	5	BSG|CAV1|ITGB1|MMP1|PPIA	26/44707 genes: 0.06%
Signaling by MET	REACT:R-HSA-6806834	4.97e-06	0.00771	7	CBL|GRB2|ITGB1|PIK3CA|PIK3R1|RAP1A|STAT3	69/44707 genes: 0.15%
TP53 Regulates Transcription of DNA Repair Genes	REACT:R-HSA-6796648	4.97e-06	0.00771	7	ATF2|ELOB|ELOC|FANCD2|FANCI|FOS|TP53	69/44707 genes: 0.15%
Transport to the Golgi and subsequent modification	REACT:R-HSA-948021	5.21e-06	0.00807	10	COG4|DCTN1|DCTN2|DYNC1I2|GBF1|INS|LMAN1|MGAT1|RAB1B|SPTAN1	164/44707 genes: 0.37%
Regulation of actin dynamics for phagocytic cup formation	REACT:R-HSA-2029482	5.48e-06	0.00849	7	ACTB|ACTG1|GRB2|HSP90AA1|MAPK1|MAPK3|MYO5A	70/44707 genes: 0.16%
AKT phosphorylates targets in the cytosol	REACT:R-HSA-198323	5.84e-06	0.00906	4	AKT1|BAD|GSK3B|MDM2	13/44707 genes: 0.03%
Cell cycle - G1/S transition	KEGG:hsa_M00692	5.84e-06	0.00906	4	CCND1|CCND3|CDK2|CDK4	13/44707 genes: 0.03%
Endocrine and other factor-regulated calcium reabsorption	KEGG:hsa04961	6.2e-06	0.00961	6	AP2A2|AP2M1|DNM2|GNAS|PRKCA|VDR	47/44707 genes: 0.11%
