# Supplementary material for: Pharmacological Mechanism of NRICM101 for COVID-19 Treatments by Combined Network Pharmacology and Pharmacodynamics
Source: Int J Mol Sci. 2022 Dec 6;23(23):15385. doi: 10.3390/ijms232315385 (PMC9740625; doi:10.3390/ijms232315385)
Supplement: Supplementary file 1 [file ijms-23-15385-s001.zip › TableS6_30enrichment.MF.xlsx]

## Sheet: enrichment.Function (GO)
Table S6. Functional enrichments: The Molecular Function (Gene Ontology) of these 30 most frequently curated TCM chemicals and COVID-19 related genes
#term ID	term description	observed gene count	background gene count	strength	false discovery rate	matching proteins in your network (IDs)	matching proteins in your network (labels)
GO:0000976	Transcription regulatory region sequence-specific dna binding	9	1028	0.76	0.002	9606.ENSP00000242057,9606.ENSP00000264657,9606.ENSP00000269305,9606.ENSP00000355759,9606.ENSP00000363822,9606.ENSP00000380252,9606.ENSP00000384273,9606.ENSP00000398698,9606.ENSP00000437955	AHR,STAT3,TP53,PARP1,AR,NFE2L2,RELA,TNF,HIF1A
GO:0000977	RNA polymerase II transcription regulatory region sequence-specific DNA binding	8	878	0.77	0.0041	9606.ENSP00000242057,9606.ENSP00000264657,9606.ENSP00000269305,9606.ENSP00000355759,9606.ENSP00000363822,9606.ENSP00000380252,9606.ENSP00000384273,9606.ENSP00000437955	AHR,STAT3,TP53,PARP1,AR,NFE2L2,RELA,HIF1A
GO:0000978	RNA polymerase II cis-regulatory region sequence-specific DNA binding	7	672	0.83	0.0055	9606.ENSP00000242057,9606.ENSP00000264657,9606.ENSP00000269305,9606.ENSP00000363822,9606.ENSP00000380252,9606.ENSP00000384273,9606.ENSP00000437955	AHR,STAT3,TP53,AR,NFE2L2,RELA,HIF1A
GO:0000981	DNA-binding transcription factor activity, RNA polymerase II-specific	8	1022	0.71	0.0078	9606.ENSP00000242057,9606.ENSP00000264657,9606.ENSP00000269305,9606.ENSP00000355759,9606.ENSP00000363822,9606.ENSP00000380252,9606.ENSP00000384273,9606.ENSP00000437955	AHR,STAT3,TP53,PARP1,AR,NFE2L2,RELA,HIF1A
GO:0001091	RNA polymerase II general transcription initiation factor binding	3	19	2.01	0.00077	9606.ENSP00000242057,9606.ENSP00000269305,9606.ENSP00000363822	AHR,TP53,AR
GO:0001094	TFIID-class transcription factor complex binding	2	11	2.07	0.0111	9606.ENSP00000242057,9606.ENSP00000269305	AHR,TP53
GO:0001221	Transcription cofactor binding	3	47	1.62	0.0055	9606.ENSP00000242057,9606.ENSP00000380252,9606.ENSP00000384273	AHR,NFE2L2,RELA
GO:0001223	Transcription coactivator binding	2	27	1.68	0.0421	9606.ENSP00000242057,9606.ENSP00000384273	AHR,RELA
GO:0001228	DNA-binding transcription activator activity, RNA polymerase II-specific	7	449	1.01	0.00077	9606.ENSP00000264657,9606.ENSP00000269305,9606.ENSP00000355759,9606.ENSP00000363822,9606.ENSP00000380252,9606.ENSP00000384273,9606.ENSP00000437955	STAT3,TP53,PARP1,AR,NFE2L2,RELA,HIF1A
GO:0002020	Protease binding	5	138	1.37	0.00043	9606.ENSP00000269305,9606.ENSP00000311032,9606.ENSP00000380432,9606.ENSP00000381185,9606.ENSP00000398698	TP53,CASP3,INS,BCL2,TNF
GO:0003677	DNA binding	12	2470	0.5	0.0102	9606.ENSP00000215832,9606.ENSP00000242057,9606.ENSP00000264657,9606.ENSP00000269305,9606.ENSP00000295897,9606.ENSP00000355759,9606.ENSP00000363822,9606.ENSP00000380252,9606.ENSP00000381185,9606.ENSP00000384273,9606.ENSP00000398698,9606.ENSP00000437955	MAPK1,AHR,STAT3,TP53,ALB,PARP1,AR,NFE2L2,BCL2,RELA,TNF,HIF1A
GO:0003690	Double-stranded dna binding	10	1156	0.75	0.00077	9606.ENSP00000215832,9606.ENSP00000242057,9606.ENSP00000264657,9606.ENSP00000269305,9606.ENSP00000355759,9606.ENSP00000363822,9606.ENSP00000380252,9606.ENSP00000384273,9606.ENSP00000398698,9606.ENSP00000437955	MAPK1,AHR,STAT3,TP53,PARP1,AR,NFE2L2,RELA,TNF,HIF1A
GO:0004707	MAP kinase activity	2	20	1.81	0.0272	9606.ENSP00000215832,9606.ENSP00000263025	MAPK1,MAPK3
GO:0004708	MAP kinase kinase activity	2	18	1.86	0.0232	9606.ENSP00000215832,9606.ENSP00000263025	MAPK1,MAPK3
GO:0004712	Protein serine/threonine/tyrosine kinase activity	3	45	1.64	0.0051	9606.ENSP00000215832,9606.ENSP00000263025,9606.ENSP00000451828	MAPK1,MAPK3,AKT1
GO:0004879	Nuclear receptor activity	3	48	1.61	0.0055	9606.ENSP00000242057,9606.ENSP00000264657,9606.ENSP00000363822	AHR,STAT3,AR
GO:0005102	Signaling receptor binding	16	1581	0.82	1.1e-07	9606.ENSP00000221930,9606.ENSP00000225831,9606.ENSP00000263341,9606.ENSP00000264657,9606.ENSP00000269305,9606.ENSP00000306512,9606.ENSP00000311032,9606.ENSP00000351273,9606.ENSP00000355759,9606.ENSP00000363089,9606.ENSP00000363822,9606.ENSP00000380432,9606.ENSP00000385675,9606.ENSP00000398698,9606.ENSP00000437955,9606.ENSP00000478570	TGFB1,CCL2,IL1B,STAT3,TP53,CXCL8,CASP3,CASP8,PARP1,TLR4,AR,INS,IL6,TNF,HIF1A,VEGFA
GO:0005123	Death receptor binding	2	20	1.81	0.0272	9606.ENSP00000311032,9606.ENSP00000351273	CASP3,CASP8
GO:0005125	Cytokine activity	7	233	1.29	1.96e-05	9606.ENSP00000221930,9606.ENSP00000225831,9606.ENSP00000263341,9606.ENSP00000306512,9606.ENSP00000385675,9606.ENSP00000398698,9606.ENSP00000478570	TGFB1,CCL2,IL1B,CXCL8,IL6,TNF,VEGFA
GO:0005126	Cytokine receptor binding	10	264	1.39	6.14e-09	9606.ENSP00000221930,9606.ENSP00000225831,9606.ENSP00000263341,9606.ENSP00000264657,9606.ENSP00000306512,9606.ENSP00000311032,9606.ENSP00000351273,9606.ENSP00000385675,9606.ENSP00000398698,9606.ENSP00000478570	TGFB1,CCL2,IL1B,STAT3,CXCL8,CASP3,CASP8,IL6,TNF,VEGFA
GO:0005488	Binding	30	12516	0.19	0.00029	9606.ENSP00000215832,9606.ENSP00000216117,9606.ENSP00000221930,9606.ENSP00000225831,9606.ENSP00000227507,9606.ENSP00000241052,9606.ENSP00000242057,9606.ENSP00000263025,9606.ENSP00000263341,9606.ENSP00000264657,9606.ENSP00000269305,9606.ENSP00000293288,9606.ENSP00000295897,9606.ENSP00000306512,9606.ENSP00000311032,9606.ENSP00000351273,9606.ENSP00000355759,9606.ENSP00000356438,9606.ENSP00000363089,…	MAPK1,HMOX1,TGFB1,CCL2,CCND1,CAT,AHR,MAPK3,IL1B,STAT3,TP53,BAX,ALB,CXCL8,CASP3,CASP8,PARP1,PTGS2,TLR4,AR,NFE2L2,INS,BCL2,ABCC1,RELA,IL6,TNF,HIF1A,AKT1,VEGFA
GO:0005515	Protein binding	29	7026	0.43	4.16e-09	9606.ENSP00000215832,9606.ENSP00000216117,9606.ENSP00000221930,9606.ENSP00000225831,9606.ENSP00000227507,9606.ENSP00000241052,9606.ENSP00000242057,9606.ENSP00000263025,9606.ENSP00000263341,9606.ENSP00000264657,9606.ENSP00000269305,9606.ENSP00000293288,9606.ENSP00000295897,9606.ENSP00000306512,9606.ENSP00000311032,9606.ENSP00000351273,9606.ENSP00000355759,9606.ENSP00000356438,9606.ENSP00000363089,…	MAPK1,HMOX1,TGFB1,CCL2,CCND1,CAT,AHR,MAPK3,IL1B,STAT3,TP53,BAX,ALB,CXCL8,CASP3,CASP8,PARP1,PTGS2,TLR4,AR,NFE2L2,INS,BCL2,RELA,IL6,TNF,HIF1A,AKT1,VEGFA
GO:0008134	Transcription factor binding	11	672	1.03	1.18e-06	9606.ENSP00000215832,9606.ENSP00000227507,9606.ENSP00000242057,9606.ENSP00000264657,9606.ENSP00000269305,9606.ENSP00000355759,9606.ENSP00000363822,9606.ENSP00000380252,9606.ENSP00000381185,9606.ENSP00000384273,9606.ENSP00000437955	MAPK1,CCND1,AHR,STAT3,TP53,PARP1,AR,NFE2L2,BCL2,RELA,HIF1A
GO:0016209	Antioxidant activity	3	74	1.42	0.0127	9606.ENSP00000241052,9606.ENSP00000295897,9606.ENSP00000356438	CAT,ALB,PTGS2
GO:0019899	Enzyme binding	19	2239	0.74	1.73e-08	9606.ENSP00000215832,9606.ENSP00000216117,9606.ENSP00000221930,9606.ENSP00000227507,9606.ENSP00000241052,9606.ENSP00000263025,9606.ENSP00000264657,9606.ENSP00000269305,9606.ENSP00000311032,9606.ENSP00000351273,9606.ENSP00000355759,9606.ENSP00000356438,9606.ENSP00000363822,9606.ENSP00000380432,9606.ENSP00000381185,9606.ENSP00000384273,9606.ENSP00000398698,9606.ENSP00000437955,9606.ENSP00000451828	MAPK1,HMOX1,TGFB1,CCND1,CAT,MAPK3,STAT3,TP53,CASP3,CASP8,PARP1,PTGS2,AR,INS,BCL2,RELA,TNF,HIF1A,AKT1
GO:0019901	Protein kinase binding	8	653	0.9	0.00077	9606.ENSP00000215832,9606.ENSP00000227507,9606.ENSP00000264657,9606.ENSP00000269305,9606.ENSP00000355759,9606.ENSP00000384273,9606.ENSP00000437955,9606.ENSP00000451828	MAPK1,CCND1,STAT3,TP53,PARP1,RELA,HIF1A,AKT1
GO:0019902	Phosphatase binding	6	194	1.3	0.00015	9606.ENSP00000215832,9606.ENSP00000263025,9606.ENSP00000264657,9606.ENSP00000269305,9606.ENSP00000381185,9606.ENSP00000451828	MAPK1,MAPK3,STAT3,TP53,BCL2,AKT1
GO:0019903	Protein phosphatase binding	4	149	1.24	0.0063	9606.ENSP00000264657,9606.ENSP00000269305,9606.ENSP00000381185,9606.ENSP00000451828	STAT3,TP53,BCL2,AKT1
GO:0019904	Protein domain specific binding	9	716	0.91	0.0002	9606.ENSP00000263341,9606.ENSP00000269305,9606.ENSP00000293288,9606.ENSP00000351273,9606.ENSP00000363822,9606.ENSP00000380252,9606.ENSP00000381185,9606.ENSP00000384273,9606.ENSP00000437955	IL1B,TP53,BAX,CASP8,AR,NFE2L2,BCL2,RELA,HIF1A
GO:0031072	Heat shock protein binding	3	120	1.21	0.0412	9606.ENSP00000242057,9606.ENSP00000293288,9606.ENSP00000437955	AHR,BAX,HIF1A
GO:0031625	Ubiquitin protein ligase binding	5	296	1.04	0.0063	9606.ENSP00000269305,9606.ENSP00000351273,9606.ENSP00000381185,9606.ENSP00000384273,9606.ENSP00000437955	TP53,CASP8,BCL2,RELA,HIF1A
GO:0032813	Tumor necrosis factor receptor superfamily binding	3	48	1.61	0.0055	9606.ENSP00000311032,9606.ENSP00000351273,9606.ENSP00000398698	CASP3,CASP8,TNF
GO:0035035	Histone acetyltransferase binding	2	29	1.65	0.0474	9606.ENSP00000269305,9606.ENSP00000437955	TP53,HIF1A
GO:0042379	Chemokine receptor binding	3	70	1.45	0.0114	9606.ENSP00000225831,9606.ENSP00000264657,9606.ENSP00000306512	CCL2,STAT3,CXCL8
GO:0042802	Identical protein binding	20	1896	0.84	2.16e-10	9606.ENSP00000215832,9606.ENSP00000216117,9606.ENSP00000221930,9606.ENSP00000241052,9606.ENSP00000242057,9606.ENSP00000263025,9606.ENSP00000264657,9606.ENSP00000269305,9606.ENSP00000293288,9606.ENSP00000295897,9606.ENSP00000351273,9606.ENSP00000355759,9606.ENSP00000356438,9606.ENSP00000363089,9606.ENSP00000380432,9606.ENSP00000381185,9606.ENSP00000384273,9606.ENSP00000398698,9606.ENSP00000451828,…	MAPK1,HMOX1,TGFB1,CAT,AHR,MAPK3,STAT3,TP53,BAX,ALB,CASP8,PARP1,PTGS2,TLR4,INS,BCL2,RELA,TNF,AKT1,VEGFA
GO:0042803	Protein homodimerization activity	10	673	0.99	1.42e-05	9606.ENSP00000216117,9606.ENSP00000241052,9606.ENSP00000242057,9606.ENSP00000264657,9606.ENSP00000293288,9606.ENSP00000356438,9606.ENSP00000381185,9606.ENSP00000384273,9606.ENSP00000451828,9606.ENSP00000478570	HMOX1,CAT,AHR,STAT3,BAX,PTGS2,BCL2,RELA,AKT1,VEGFA
GO:0042826	Histone deacetylase binding	5	114	1.46	0.00021	9606.ENSP00000227507,9606.ENSP00000269305,9606.ENSP00000355759,9606.ENSP00000384273,9606.ENSP00000437955	CCND1,TP53,PARP1,RELA,HIF1A
GO:0043565	Sequence-specific dna binding	10	1331	0.69	0.0021	9606.ENSP00000242057,9606.ENSP00000264657,9606.ENSP00000269305,9606.ENSP00000355759,9606.ENSP00000363822,9606.ENSP00000380252,9606.ENSP00000381185,9606.ENSP00000384273,9606.ENSP00000398698,9606.ENSP00000437955	AHR,STAT3,TP53,PARP1,AR,NFE2L2,BCL2,RELA,TNF,HIF1A
GO:0044877	Protein-containing complex binding	8	1216	0.63	0.0215	9606.ENSP00000227507,9606.ENSP00000242057,9606.ENSP00000263341,9606.ENSP00000269305,9606.ENSP00000311032,9606.ENSP00000351273,9606.ENSP00000380432,9606.ENSP00000384273	CCND1,AHR,IL1B,TP53,CASP3,CASP8,INS,RELA
GO:0046982	Protein heterodimerization activity	6	338	1.06	0.0016	9606.ENSP00000242057,9606.ENSP00000269305,9606.ENSP00000293288,9606.ENSP00000363089,9606.ENSP00000381185,9606.ENSP00000437955	AHR,TP53,BAX,TLR4,BCL2,HIF1A
GO:0046983	Protein dimerization activity	13	1037	0.91	7.68e-07	9606.ENSP00000216117,9606.ENSP00000241052,9606.ENSP00000242057,9606.ENSP00000264657,9606.ENSP00000269305,9606.ENSP00000293288,9606.ENSP00000356438,9606.ENSP00000363089,9606.ENSP00000381185,9606.ENSP00000384273,9606.ENSP00000437955,9606.ENSP00000451828,9606.ENSP00000478570	HMOX1,CAT,AHR,STAT3,TP53,BAX,PTGS2,TLR4,BCL2,RELA,HIF1A,AKT1,VEGFA
GO:0047485	Protein n-terminus binding	3	110	1.25	0.0332	9606.ENSP00000269305,9606.ENSP00000355759,9606.ENSP00000384273	TP53,PARP1,RELA
GO:0048018	Receptor ligand activity	8	490	1.03	0.00016	9606.ENSP00000221930,9606.ENSP00000225831,9606.ENSP00000263341,9606.ENSP00000306512,9606.ENSP00000380432,9606.ENSP00000385675,9606.ENSP00000398698,9606.ENSP00000478570	TGFB1,CCL2,IL1B,CXCL8,INS,IL6,TNF,VEGFA
GO:0051087	Chaperone binding	3	105	1.27	0.03	9606.ENSP00000269305,9606.ENSP00000293288,9606.ENSP00000295897	TP53,BAX,ALB
GO:0051434	BH3 domain binding	2	6	2.34	0.0055	9606.ENSP00000293288,9606.ENSP00000381185	BAX,BCL2
GO:0051721	Protein phosphatase 2a binding	3	32	1.79	0.0022	9606.ENSP00000269305,9606.ENSP00000381185,9606.ENSP00000451828	TP53,BCL2,AKT1
GO:0061629	RNA polymerase II-specific DNA-binding transcription factor binding	5	283	1.06	0.0055	9606.ENSP00000264657,9606.ENSP00000355759,9606.ENSP00000380252,9606.ENSP00000384273,9606.ENSP00000437955	STAT3,PARP1,NFE2L2,RELA,HIF1A
GO:0070491	Repressing transcription factor binding	3	73	1.43	0.0124	9606.ENSP00000264657,9606.ENSP00000381185,9606.ENSP00000384273	STAT3,BCL2,RELA
GO:0097159	Organic cyclic compound binding	18	5916	0.3	0.0339	9606.ENSP00000215832,9606.ENSP00000216117,9606.ENSP00000241052,9606.ENSP00000242057,9606.ENSP00000263025,9606.ENSP00000264657,9606.ENSP00000269305,9606.ENSP00000295897,9606.ENSP00000355759,9606.ENSP00000356438,9606.ENSP00000363822,9606.ENSP00000380252,9606.ENSP00000381185,9606.ENSP00000382342,9606.ENSP00000384273,9606.ENSP00000398698,9606.ENSP00000437955,9606.ENSP00000451828	MAPK1,HMOX1,CAT,AHR,MAPK3,STAT3,TP53,ALB,PARP1,PTGS2,AR,NFE2L2,BCL2,ABCC1,RELA,TNF,HIF1A,AKT1
GO:0097199	Cysteine-type endopeptidase activity involved in apoptotic signaling pathway	2	8	2.21	0.007	9606.ENSP00000311032,9606.ENSP00000351273	CASP3,CASP8
GO:0098772	Molecular function regulator	20	3422	0.58	1.47e-06	9606.ENSP00000221930,9606.ENSP00000225831,9606.ENSP00000227507,9606.ENSP00000242057,9606.ENSP00000263341,9606.ENSP00000264657,9606.ENSP00000269305,9606.ENSP00000306512,9606.ENSP00000311032,9606.ENSP00000355759,9606.ENSP00000363822,9606.ENSP00000380252,9606.ENSP00000380432,9606.ENSP00000381185,9606.ENSP00000384273,9606.ENSP00000385675,9606.ENSP00000398698,9606.ENSP00000437955,9606.ENSP00000451828,…	TGFB1,CCL2,CCND1,AHR,IL1B,STAT3,TP53,CXCL8,CASP3,PARP1,AR,NFE2L2,INS,BCL2,RELA,IL6,TNF,HIF1A,AKT1,VEGFA
GO:0140110	Transcription regulator activity	9	1657	0.55	0.0312	9606.ENSP00000227507,9606.ENSP00000242057,9606.ENSP00000264657,9606.ENSP00000269305,9606.ENSP00000355759,9606.ENSP00000363822,9606.ENSP00000380252,9606.ENSP00000384273,9606.ENSP00000437955	CCND1,AHR,STAT3,TP53,PARP1,AR,NFE2L2,RELA,HIF1A
GO:0140297	DNA-binding transcription factor binding	6	366	1.03	0.0021	9606.ENSP00000264657,9606.ENSP00000355759,9606.ENSP00000380252,9606.ENSP00000381185,9606.ENSP00000384273,9606.ENSP00000437955	STAT3,PARP1,NFE2L2,BCL2,RELA,HIF1A
GO:1901363	Heterocyclic compound binding	18	5831	0.3	0.0298	9606.ENSP00000215832,9606.ENSP00000216117,9606.ENSP00000241052,9606.ENSP00000242057,9606.ENSP00000263025,9606.ENSP00000264657,9606.ENSP00000269305,9606.ENSP00000295897,9606.ENSP00000355759,9606.ENSP00000356438,9606.ENSP00000363822,9606.ENSP00000380252,9606.ENSP00000381185,9606.ENSP00000382342,9606.ENSP00000384273,9606.ENSP00000398698,9606.ENSP00000437955,9606.ENSP00000451828	MAPK1,HMOX1,CAT,AHR,MAPK3,STAT3,TP53,ALB,PARP1,PTGS2,AR,NFE2L2,BCL2,ABCC1,RELA,TNF,HIF1A,AKT1
