# Supplementary material for: Pharmacological Mechanism of NRICM101 for COVID-19 Treatments by Combined Network Pharmacology and Pharmacodynamics
Source: Int J Mol Sci. 2022 Dec 6;23(23):15385. doi: 10.3390/ijms232315385 (PMC9740625; doi:10.3390/ijms232315385)
Supplement: Supplementary file 1 [file ijms-23-15385-s001.zip › TableS7_30enrichment.KEGG.xlsx]

## Sheet: enrichment.KEGG (2)
TableS7. Functional enrichments: The KEGG Pathways of these 30 most frequently curated TCM chemicals and COVID-19 related genes
#term ID	term description	observed gene count	background gene count	strength	false discovery rate	matching proteins in your network (IDs)	matching proteins in your network (labels)
hsa04933	AGE-RAGE signaling pathway in diabetic complications	16	98	2.03	2.63e-26	9606.ENSP00000215832,9606.ENSP00000221930,9606.ENSP00000225831,9606.ENSP00000227507,9606.ENSP00000263025,9606.ENSP00000263341,9606.ENSP00000264657,9606.ENSP00000293288,9606.ENSP00000306512,9606.ENSP00000311032,9606.ENSP00000381185,9606.ENSP00000384273,9606.ENSP00000385675,9606.ENSP00000398698,9606.ENSP00000451828,9606.ENSP00000478570	MAPK1,TGFB1,CCL2,CCND1,MAPK3,IL1B,STAT3,BAX,CXCL8,CASP3,BCL2,RELA,IL6,TNF,AKT1,VEGFA
hsa05163	Human cytomegalovirus infection	17	218	1.71	2.14e-23	9606.ENSP00000215832,9606.ENSP00000225831,9606.ENSP00000227507,9606.ENSP00000263025,9606.ENSP00000263341,9606.ENSP00000264657,9606.ENSP00000269305,9606.ENSP00000293288,9606.ENSP00000306512,9606.ENSP00000311032,9606.ENSP00000351273,9606.ENSP00000356438,9606.ENSP00000384273,9606.ENSP00000385675,9606.ENSP00000398698,9606.ENSP00000451828,9606.ENSP00000478570	MAPK1,CCL2,CCND1,MAPK3,IL1B,STAT3,TP53,BAX,CXCL8,CASP3,CASP8,PTGS2,RELA,IL6,TNF,AKT1,VEGFA
hsa05200	Pathways in cancer	20	517	1.4	1.05e-22	9606.ENSP00000215832,9606.ENSP00000216117,9606.ENSP00000221930,9606.ENSP00000227507,9606.ENSP00000263025,9606.ENSP00000264657,9606.ENSP00000269305,9606.ENSP00000293288,9606.ENSP00000306512,9606.ENSP00000311032,9606.ENSP00000351273,9606.ENSP00000356438,9606.ENSP00000363822,9606.ENSP00000380252,9606.ENSP00000381185,9606.ENSP00000384273,9606.ENSP00000385675,9606.ENSP00000437955,9606.ENSP00000451828,…	MAPK1,HMOX1,TGFB1,CCND1,MAPK3,STAT3,TP53,BAX,CXCL8,CASP3,CASP8,PTGS2,AR,NFE2L2,BCL2,RELA,IL6,HIF1A,AKT1,VEGFA
hsa05161	Hepatitis B	15	159	1.79	1.06e-21	9606.ENSP00000215832,9606.ENSP00000221930,9606.ENSP00000263025,9606.ENSP00000264657,9606.ENSP00000269305,9606.ENSP00000293288,9606.ENSP00000306512,9606.ENSP00000311032,9606.ENSP00000351273,9606.ENSP00000363089,9606.ENSP00000381185,9606.ENSP00000384273,9606.ENSP00000385675,9606.ENSP00000398698,9606.ENSP00000451828	MAPK1,TGFB1,MAPK3,STAT3,TP53,BAX,CXCL8,CASP3,CASP8,TLR4,BCL2,RELA,IL6,TNF,AKT1
hsa05167	Kaposi sarcoma-associated herpesvirus infection	15	187	1.72	8.48e-21	9606.ENSP00000215832,9606.ENSP00000227507,9606.ENSP00000263025,9606.ENSP00000264657,9606.ENSP00000269305,9606.ENSP00000293288,9606.ENSP00000306512,9606.ENSP00000311032,9606.ENSP00000351273,9606.ENSP00000356438,9606.ENSP00000384273,9606.ENSP00000385675,9606.ENSP00000437955,9606.ENSP00000451828,9606.ENSP00000478570	MAPK1,CCND1,MAPK3,STAT3,TP53,BAX,CXCL8,CASP3,CASP8,PTGS2,RELA,IL6,HIF1A,AKT1,VEGFA
hsa05142	Chagas disease	12	99	1.9	2.63e-18	9606.ENSP00000215832,9606.ENSP00000221930,9606.ENSP00000225831,9606.ENSP00000263025,9606.ENSP00000263341,9606.ENSP00000306512,9606.ENSP00000351273,9606.ENSP00000363089,9606.ENSP00000384273,9606.ENSP00000385675,9606.ENSP00000398698,9606.ENSP00000451828	MAPK1,TGFB1,CCL2,MAPK3,IL1B,CXCL8,CASP8,TLR4,RELA,IL6,TNF,AKT1
hsa04066	HIF-1 signaling pathway	12	106	1.87	4.85e-18	9606.ENSP00000215832,9606.ENSP00000216117,9606.ENSP00000263025,9606.ENSP00000264657,9606.ENSP00000363089,9606.ENSP00000380432,9606.ENSP00000381185,9606.ENSP00000384273,9606.ENSP00000385675,9606.ENSP00000437955,9606.ENSP00000451828,9606.ENSP00000478570	MAPK1,HMOX1,MAPK3,STAT3,TLR4,INS,BCL2,RELA,IL6,HIF1A,AKT1,VEGFA
hsa05164	Influenza A	13	165	1.71	8.08e-18	9606.ENSP00000215832,9606.ENSP00000225831,9606.ENSP00000263025,9606.ENSP00000263341,9606.ENSP00000293288,9606.ENSP00000306512,9606.ENSP00000311032,9606.ENSP00000351273,9606.ENSP00000363089,9606.ENSP00000384273,9606.ENSP00000385675,9606.ENSP00000398698,9606.ENSP00000451828	MAPK1,CCL2,MAPK3,IL1B,BAX,CXCL8,CASP3,CASP8,TLR4,RELA,IL6,TNF,AKT1
hsa05152	Tuberculosis	13	168	1.7	8.98e-18	9606.ENSP00000215832,9606.ENSP00000221930,9606.ENSP00000263025,9606.ENSP00000263341,9606.ENSP00000293288,9606.ENSP00000311032,9606.ENSP00000351273,9606.ENSP00000363089,9606.ENSP00000381185,9606.ENSP00000384273,9606.ENSP00000385675,9606.ENSP00000398698,9606.ENSP00000451828	MAPK1,TGFB1,MAPK3,IL1B,BAX,CASP3,CASP8,TLR4,BCL2,RELA,IL6,TNF,AKT1
hsa05162	Measles	12	138	1.75	6.68e-17	9606.ENSP00000227507,9606.ENSP00000263341,9606.ENSP00000264657,9606.ENSP00000269305,9606.ENSP00000293288,9606.ENSP00000311032,9606.ENSP00000351273,9606.ENSP00000363089,9606.ENSP00000381185,9606.ENSP00000384273,9606.ENSP00000385675,9606.ENSP00000451828	CCND1,IL1B,STAT3,TP53,BAX,CASP3,CASP8,TLR4,BCL2,RELA,IL6,AKT1
hsa04657	IL-17 signaling pathway	11	92	1.89	7.5e-17	9606.ENSP00000215832,9606.ENSP00000225831,9606.ENSP00000263025,9606.ENSP00000263341,9606.ENSP00000306512,9606.ENSP00000311032,9606.ENSP00000351273,9606.ENSP00000356438,9606.ENSP00000384273,9606.ENSP00000385675,9606.ENSP00000398698	MAPK1,CCL2,MAPK3,IL1B,CXCL8,CASP3,CASP8,PTGS2,RELA,IL6,TNF
hsa05132	Salmonella infection	13	209	1.61	1.01e-16	9606.ENSP00000215832,9606.ENSP00000263025,9606.ENSP00000263341,9606.ENSP00000293288,9606.ENSP00000306512,9606.ENSP00000311032,9606.ENSP00000351273,9606.ENSP00000363089,9606.ENSP00000381185,9606.ENSP00000384273,9606.ENSP00000385675,9606.ENSP00000398698,9606.ENSP00000451828	MAPK1,MAPK3,IL1B,BAX,CXCL8,CASP3,CASP8,TLR4,BCL2,RELA,IL6,TNF,AKT1
hsa05145	Toxoplasmosis	11	105	1.83	2.47e-16	9606.ENSP00000215832,9606.ENSP00000221930,9606.ENSP00000263025,9606.ENSP00000264657,9606.ENSP00000311032,9606.ENSP00000351273,9606.ENSP00000363089,9606.ENSP00000381185,9606.ENSP00000384273,9606.ENSP00000398698,9606.ENSP00000451828	MAPK1,TGFB1,MAPK3,STAT3,CASP3,CASP8,TLR4,BCL2,RELA,TNF,AKT1
hsa04668	TNF signaling pathway	11	112	1.81	4.47e-16	9606.ENSP00000215832,9606.ENSP00000225831,9606.ENSP00000263025,9606.ENSP00000263341,9606.ENSP00000311032,9606.ENSP00000351273,9606.ENSP00000356438,9606.ENSP00000384273,9606.ENSP00000385675,9606.ENSP00000398698,9606.ENSP00000451828	MAPK1,CCL2,MAPK3,IL1B,CASP3,CASP8,PTGS2,RELA,IL6,TNF,AKT1
hsa05212	Pancreatic cancer	10	73	1.95	6.66e-16	9606.ENSP00000215832,9606.ENSP00000221930,9606.ENSP00000227507,9606.ENSP00000263025,9606.ENSP00000264657,9606.ENSP00000269305,9606.ENSP00000293288,9606.ENSP00000384273,9606.ENSP00000451828,9606.ENSP00000478570	MAPK1,TGFB1,CCND1,MAPK3,STAT3,TP53,BAX,RELA,AKT1,VEGFA
hsa04210	Apoptosis	11	132	1.74	2.15e-15	9606.ENSP00000215832,9606.ENSP00000263025,9606.ENSP00000269305,9606.ENSP00000293288,9606.ENSP00000311032,9606.ENSP00000351273,9606.ENSP00000355759,9606.ENSP00000381185,9606.ENSP00000384273,9606.ENSP00000398698,9606.ENSP00000451828	MAPK1,MAPK3,TP53,BAX,CASP3,CASP8,PARP1,BCL2,RELA,TNF,AKT1
hsa05205	Proteoglycans in cancer	12	196	1.6	2.15e-15	9606.ENSP00000215832,9606.ENSP00000221930,9606.ENSP00000227507,9606.ENSP00000263025,9606.ENSP00000264657,9606.ENSP00000269305,9606.ENSP00000311032,9606.ENSP00000363089,9606.ENSP00000398698,9606.ENSP00000437955,9606.ENSP00000451828,9606.ENSP00000478570	MAPK1,TGFB1,CCND1,MAPK3,STAT3,TP53,CASP3,TLR4,TNF,HIF1A,AKT1,VEGFA
hsa04932	Non-alcoholic fatty liver disease	11	148	1.69	6.31e-15	9606.ENSP00000221930,9606.ENSP00000263341,9606.ENSP00000293288,9606.ENSP00000306512,9606.ENSP00000311032,9606.ENSP00000351273,9606.ENSP00000380432,9606.ENSP00000384273,9606.ENSP00000385675,9606.ENSP00000398698,9606.ENSP00000451828	TGFB1,IL1B,BAX,CXCL8,CASP3,CASP8,INS,RELA,IL6,TNF,AKT1
hsa04620	Toll-like receptor signaling pathway	10	101	1.81	1.04e-14	9606.ENSP00000215832,9606.ENSP00000263025,9606.ENSP00000263341,9606.ENSP00000306512,9606.ENSP00000351273,9606.ENSP00000363089,9606.ENSP00000384273,9606.ENSP00000385675,9606.ENSP00000398698,9606.ENSP00000451828	MAPK1,MAPK3,IL1B,CXCL8,CASP8,TLR4,RELA,IL6,TNF,AKT1
hsa05160	Hepatitis C	11	156	1.66	1.04e-14	9606.ENSP00000215832,9606.ENSP00000227507,9606.ENSP00000263025,9606.ENSP00000264657,9606.ENSP00000269305,9606.ENSP00000293288,9606.ENSP00000311032,9606.ENSP00000351273,9606.ENSP00000384273,9606.ENSP00000398698,9606.ENSP00000451828	MAPK1,CCND1,MAPK3,STAT3,TP53,BAX,CASP3,CASP8,RELA,TNF,AKT1
hsa05206	MicroRNAs in cancer	11	160	1.65	1.22e-14	9606.ENSP00000215832,9606.ENSP00000216117,9606.ENSP00000227507,9606.ENSP00000263025,9606.ENSP00000264657,9606.ENSP00000269305,9606.ENSP00000311032,9606.ENSP00000356438,9606.ENSP00000381185,9606.ENSP00000382342,9606.ENSP00000478570	MAPK1,HMOX1,CCND1,MAPK3,STAT3,TP53,CASP3,PTGS2,BCL2,ABCC1,VEGFA
hsa04621	NOD-like receptor signaling pathway	11	174	1.62	2.81e-14	9606.ENSP00000215832,9606.ENSP00000225831,9606.ENSP00000263025,9606.ENSP00000263341,9606.ENSP00000306512,9606.ENSP00000351273,9606.ENSP00000363089,9606.ENSP00000381185,9606.ENSP00000384273,9606.ENSP00000385675,9606.ENSP00000398698	MAPK1,CCL2,MAPK3,IL1B,CXCL8,CASP8,TLR4,BCL2,RELA,IL6,TNF
hsa05133	Pertussis	9	74	1.9	5.46e-14	9606.ENSP00000215832,9606.ENSP00000263025,9606.ENSP00000263341,9606.ENSP00000306512,9606.ENSP00000311032,9606.ENSP00000363089,9606.ENSP00000384273,9606.ENSP00000385675,9606.ENSP00000398698	MAPK1,MAPK3,IL1B,CXCL8,CASP3,TLR4,RELA,IL6,TNF
hsa05130	Pathogenic Escherichia coli infection	11	187	1.58	5.48e-14	9606.ENSP00000215832,9606.ENSP00000263025,9606.ENSP00000263341,9606.ENSP00000293288,9606.ENSP00000306512,9606.ENSP00000311032,9606.ENSP00000351273,9606.ENSP00000363089,9606.ENSP00000384273,9606.ENSP00000385675,9606.ENSP00000398698	MAPK1,MAPK3,IL1B,BAX,CXCL8,CASP3,CASP8,TLR4,RELA,IL6,TNF
hsa05135	Yersinia infection	10	125	1.72	6.17e-14	9606.ENSP00000215832,9606.ENSP00000225831,9606.ENSP00000263025,9606.ENSP00000263341,9606.ENSP00000306512,9606.ENSP00000363089,9606.ENSP00000384273,9606.ENSP00000385675,9606.ENSP00000398698,9606.ENSP00000451828	MAPK1,CCL2,MAPK3,IL1B,CXCL8,TLR4,RELA,IL6,TNF,AKT1
hsa05169	Epstein-Barr virus infection	11	193	1.57	7.05e-14	9606.ENSP00000227507,9606.ENSP00000264657,9606.ENSP00000269305,9606.ENSP00000293288,9606.ENSP00000311032,9606.ENSP00000351273,9606.ENSP00000381185,9606.ENSP00000384273,9606.ENSP00000385675,9606.ENSP00000398698,9606.ENSP00000451828	CCND1,STAT3,TP53,BAX,CASP3,CASP8,BCL2,RELA,IL6,TNF,AKT1
hsa05418	Fluid shear stress and atherosclerosis	10	130	1.7	8.28e-14	9606.ENSP00000216117,9606.ENSP00000225831,9606.ENSP00000263341,9606.ENSP00000269305,9606.ENSP00000380252,9606.ENSP00000381185,9606.ENSP00000384273,9606.ENSP00000398698,9606.ENSP00000451828,9606.ENSP00000478570	HMOX1,CCL2,IL1B,TP53,NFE2L2,BCL2,RELA,TNF,AKT1,VEGFA
hsa05210	Colorectal cancer	9	82	1.85	1.06e-13	9606.ENSP00000215832,9606.ENSP00000221930,9606.ENSP00000227507,9606.ENSP00000263025,9606.ENSP00000269305,9606.ENSP00000293288,9606.ENSP00000311032,9606.ENSP00000381185,9606.ENSP00000451828	MAPK1,TGFB1,CCND1,MAPK3,TP53,BAX,CASP3,BCL2,AKT1
hsa05131	Shigellosis	11	218	1.52	2.27e-13	9606.ENSP00000215832,9606.ENSP00000263025,9606.ENSP00000263341,9606.ENSP00000269305,9606.ENSP00000293288,9606.ENSP00000306512,9606.ENSP00000363089,9606.ENSP00000381185,9606.ENSP00000384273,9606.ENSP00000398698,9606.ENSP00000451828	MAPK1,MAPK3,IL1B,TP53,BAX,CXCL8,TLR4,BCL2,RELA,TNF,AKT1
hsa05215	Prostate cancer	9	96	1.79	3.74e-13	9606.ENSP00000215832,9606.ENSP00000227507,9606.ENSP00000263025,9606.ENSP00000269305,9606.ENSP00000363822,9606.ENSP00000380432,9606.ENSP00000381185,9606.ENSP00000384273,9606.ENSP00000451828	MAPK1,CCND1,MAPK3,TP53,AR,INS,BCL2,RELA,AKT1
hsa05165	Human papillomavirus infection	12	325	1.38	3.91e-13	9606.ENSP00000215832,9606.ENSP00000227507,9606.ENSP00000263025,9606.ENSP00000269305,9606.ENSP00000293288,9606.ENSP00000311032,9606.ENSP00000351273,9606.ENSP00000356438,9606.ENSP00000384273,9606.ENSP00000398698,9606.ENSP00000451828,9606.ENSP00000478570	MAPK1,CCND1,MAPK3,TP53,BAX,CASP3,CASP8,PTGS2,RELA,TNF,AKT1,VEGFA
hsa05134	Legionellosis	8	55	1.98	4.18e-13	9606.ENSP00000263341,9606.ENSP00000306512,9606.ENSP00000311032,9606.ENSP00000351273,9606.ENSP00000363089,9606.ENSP00000384273,9606.ENSP00000385675,9606.ENSP00000398698	IL1B,CXCL8,CASP3,CASP8,TLR4,RELA,IL6,TNF
hsa04659	Th17 cell differentiation	9	101	1.76	5.23e-13	9606.ENSP00000215832,9606.ENSP00000221930,9606.ENSP00000242057,9606.ENSP00000263025,9606.ENSP00000263341,9606.ENSP00000264657,9606.ENSP00000384273,9606.ENSP00000385675,9606.ENSP00000437955	MAPK1,TGFB1,AHR,MAPK3,IL1B,STAT3,RELA,IL6,HIF1A
hsa04625	C-type lectin receptor signaling pathway	9	102	1.76	5.52e-13	9606.ENSP00000215832,9606.ENSP00000263025,9606.ENSP00000263341,9606.ENSP00000351273,9606.ENSP00000356438,9606.ENSP00000384273,9606.ENSP00000385675,9606.ENSP00000398698,9606.ENSP00000451828	MAPK1,MAPK3,IL1B,CASP8,PTGS2,RELA,IL6,TNF,AKT1
hsa04071	Sphingolipid signaling pathway	9	116	1.7	1.6e-12	9606.ENSP00000215832,9606.ENSP00000263025,9606.ENSP00000269305,9606.ENSP00000293288,9606.ENSP00000381185,9606.ENSP00000382342,9606.ENSP00000384273,9606.ENSP00000398698,9606.ENSP00000451828	MAPK1,MAPK3,TP53,BAX,BCL2,ABCC1,RELA,TNF,AKT1
hsa01524	Platinum drug resistance	8	70	1.87	2.22e-12	9606.ENSP00000215832,9606.ENSP00000263025,9606.ENSP00000269305,9606.ENSP00000293288,9606.ENSP00000311032,9606.ENSP00000351273,9606.ENSP00000381185,9606.ENSP00000451828	MAPK1,MAPK3,TP53,BAX,CASP3,CASP8,BCL2,AKT1
hsa05140	Leishmaniasis	8	70	1.87	2.22e-12	9606.ENSP00000215832,9606.ENSP00000221930,9606.ENSP00000263025,9606.ENSP00000263341,9606.ENSP00000356438,9606.ENSP00000363089,9606.ENSP00000384273,9606.ENSP00000398698	MAPK1,TGFB1,MAPK3,IL1B,PTGS2,TLR4,RELA,TNF
hsa04010	MAPK signaling pathway	11	288	1.4	3.19e-12	9606.ENSP00000215832,9606.ENSP00000221930,9606.ENSP00000263025,9606.ENSP00000263341,9606.ENSP00000269305,9606.ENSP00000311032,9606.ENSP00000380432,9606.ENSP00000384273,9606.ENSP00000398698,9606.ENSP00000451828,9606.ENSP00000478570	MAPK1,TGFB1,MAPK3,IL1B,TP53,CASP3,INS,RELA,TNF,AKT1,VEGFA
hsa04068	FoxO signaling pathway	9	127	1.66	3.19e-12	9606.ENSP00000215832,9606.ENSP00000221930,9606.ENSP00000227507,9606.ENSP00000241052,9606.ENSP00000263025,9606.ENSP00000264657,9606.ENSP00000380432,9606.ENSP00000385675,9606.ENSP00000451828	MAPK1,TGFB1,CCND1,CAT,MAPK3,STAT3,INS,IL6,AKT1
hsa05220	Chronic myeloid leukemia	8	75	1.84	3.34e-12	9606.ENSP00000215832,9606.ENSP00000221930,9606.ENSP00000227507,9606.ENSP00000263025,9606.ENSP00000269305,9606.ENSP00000293288,9606.ENSP00000384273,9606.ENSP00000451828	MAPK1,TGFB1,CCND1,MAPK3,TP53,BAX,RELA,AKT1
hsa05170	Human immunodeficiency virus 1 infection	10	204	1.5	3.98e-12	9606.ENSP00000215832,9606.ENSP00000263025,9606.ENSP00000293288,9606.ENSP00000311032,9606.ENSP00000351273,9606.ENSP00000363089,9606.ENSP00000381185,9606.ENSP00000384273,9606.ENSP00000398698,9606.ENSP00000451828	MAPK1,MAPK3,BAX,CASP3,CASP8,TLR4,BCL2,RELA,TNF,AKT1
hsa01521	EGFR tyrosine kinase inhibitor resistance	8	78	1.83	4.27e-12	9606.ENSP00000215832,9606.ENSP00000263025,9606.ENSP00000264657,9606.ENSP00000293288,9606.ENSP00000381185,9606.ENSP00000385675,9606.ENSP00000451828,9606.ENSP00000478570	MAPK1,MAPK3,STAT3,BAX,BCL2,IL6,AKT1,VEGFA
hsa05166	Human T-cell leukemia virus 1 infection	10	211	1.49	5.23e-12	9606.ENSP00000215832,9606.ENSP00000221930,9606.ENSP00000227507,9606.ENSP00000263025,9606.ENSP00000269305,9606.ENSP00000293288,9606.ENSP00000384273,9606.ENSP00000385675,9606.ENSP00000398698,9606.ENSP00000451828	MAPK1,TGFB1,CCND1,MAPK3,TP53,BAX,RELA,IL6,TNF,AKT1
hsa05323	Rheumatoid arthritis	8	85	1.79	7.76e-12	9606.ENSP00000221930,9606.ENSP00000225831,9606.ENSP00000263341,9606.ENSP00000306512,9606.ENSP00000363089,9606.ENSP00000385675,9606.ENSP00000398698,9606.ENSP00000478570	TGFB1,CCL2,IL1B,CXCL8,TLR4,IL6,TNF,VEGFA
hsa05144	Malaria	7	46	2	1.02e-11	9606.ENSP00000221930,9606.ENSP00000225831,9606.ENSP00000263341,9606.ENSP00000306512,9606.ENSP00000363089,9606.ENSP00000385675,9606.ENSP00000398698	TGFB1,CCL2,IL1B,CXCL8,TLR4,IL6,TNF
hsa04218	Cellular senescence	9	150	1.59	1.1e-11	9606.ENSP00000215832,9606.ENSP00000221930,9606.ENSP00000227507,9606.ENSP00000263025,9606.ENSP00000269305,9606.ENSP00000306512,9606.ENSP00000384273,9606.ENSP00000385675,9606.ENSP00000451828	MAPK1,TGFB1,CCND1,MAPK3,TP53,CXCL8,RELA,IL6,AKT1
hsa05222	Small cell lung cancer	8	92	1.75	1.32e-11	9606.ENSP00000227507,9606.ENSP00000269305,9606.ENSP00000293288,9606.ENSP00000311032,9606.ENSP00000356438,9606.ENSP00000381185,9606.ENSP00000384273,9606.ENSP00000451828	CCND1,TP53,BAX,CASP3,PTGS2,BCL2,RELA,AKT1
hsa05225	Hepatocellular carcinoma	9	160	1.56	1.83e-11	9606.ENSP00000215832,9606.ENSP00000216117,9606.ENSP00000221930,9606.ENSP00000227507,9606.ENSP00000263025,9606.ENSP00000269305,9606.ENSP00000293288,9606.ENSP00000380252,9606.ENSP00000451828	MAPK1,HMOX1,TGFB1,CCND1,MAPK3,TP53,BAX,NFE2L2,AKT1
hsa04151	PI3K-Akt signaling pathway	11	350	1.31	1.95e-11	9606.ENSP00000215832,9606.ENSP00000227507,9606.ENSP00000263025,9606.ENSP00000269305,9606.ENSP00000363089,9606.ENSP00000380432,9606.ENSP00000381185,9606.ENSP00000384273,9606.ENSP00000385675,9606.ENSP00000451828,9606.ENSP00000478570	MAPK1,CCND1,MAPK3,TP53,TLR4,INS,BCL2,RELA,IL6,AKT1,VEGFA
hsa05010	Alzheimer disease	11	355	1.31	2.22e-11	9606.ENSP00000215832,9606.ENSP00000263025,9606.ENSP00000263341,9606.ENSP00000311032,9606.ENSP00000351273,9606.ENSP00000356438,9606.ENSP00000380432,9606.ENSP00000384273,9606.ENSP00000385675,9606.ENSP00000398698,9606.ENSP00000451828	MAPK1,MAPK3,IL1B,CASP3,CASP8,PTGS2,INS,RELA,IL6,TNF,AKT1
hsa05146	Amoebiasis	8	100	1.72	2.28e-11	9606.ENSP00000221930,9606.ENSP00000263341,9606.ENSP00000306512,9606.ENSP00000311032,9606.ENSP00000363089,9606.ENSP00000384273,9606.ENSP00000385675,9606.ENSP00000398698	TGFB1,IL1B,CXCL8,CASP3,TLR4,RELA,IL6,TNF
hsa04064	NF-kappa B signaling pathway	8	101	1.71	2.41e-11	9606.ENSP00000263341,9606.ENSP00000306512,9606.ENSP00000355759,9606.ENSP00000356438,9606.ENSP00000363089,9606.ENSP00000381185,9606.ENSP00000384273,9606.ENSP00000398698	IL1B,CXCL8,PARP1,PTGS2,TLR4,BCL2,RELA,TNF
hsa05321	Inflammatory bowel disease	7	60	1.88	4.8e-11	9606.ENSP00000221930,9606.ENSP00000263341,9606.ENSP00000264657,9606.ENSP00000363089,9606.ENSP00000384273,9606.ENSP00000385675,9606.ENSP00000398698	TGFB1,IL1B,STAT3,TLR4,RELA,IL6,TNF
hsa05203	Viral carcinogenesis	9	182	1.51	4.9e-11	9606.ENSP00000215832,9606.ENSP00000227507,9606.ENSP00000263025,9606.ENSP00000264657,9606.ENSP00000269305,9606.ENSP00000293288,9606.ENSP00000311032,9606.ENSP00000351273,9606.ENSP00000384273	MAPK1,CCND1,MAPK3,STAT3,TP53,BAX,CASP3,CASP8,RELA
hsa05223	Non-small cell lung cancer	7	68	1.83	1.05e-10	9606.ENSP00000215832,9606.ENSP00000227507,9606.ENSP00000263025,9606.ENSP00000264657,9606.ENSP00000269305,9606.ENSP00000293288,9606.ENSP00000451828	MAPK1,CCND1,MAPK3,STAT3,TP53,BAX,AKT1
hsa04917	Prolactin signaling pathway	7	69	1.82	1.13e-10	9606.ENSP00000215832,9606.ENSP00000227507,9606.ENSP00000263025,9606.ENSP00000264657,9606.ENSP00000380432,9606.ENSP00000384273,9606.ENSP00000451828	MAPK1,CCND1,MAPK3,STAT3,INS,RELA,AKT1
hsa05226	Gastric cancer	8	144	1.56	3.25e-10	9606.ENSP00000215832,9606.ENSP00000221930,9606.ENSP00000227507,9606.ENSP00000263025,9606.ENSP00000269305,9606.ENSP00000293288,9606.ENSP00000381185,9606.ENSP00000451828	MAPK1,TGFB1,CCND1,MAPK3,TP53,BAX,BCL2,AKT1
hsa04217	Necroptosis	8	149	1.54	4.14e-10	9606.ENSP00000263341,9606.ENSP00000264657,9606.ENSP00000293288,9606.ENSP00000351273,9606.ENSP00000355759,9606.ENSP00000363089,9606.ENSP00000381185,9606.ENSP00000398698	IL1B,STAT3,BAX,CASP8,PARP1,TLR4,BCL2,TNF
hsa05168	Herpes simplex virus 1 infection	11	479	1.18	4.33e-10	9606.ENSP00000225831,9606.ENSP00000263341,9606.ENSP00000269305,9606.ENSP00000293288,9606.ENSP00000311032,9606.ENSP00000351273,9606.ENSP00000381185,9606.ENSP00000384273,9606.ENSP00000385675,9606.ENSP00000398698,9606.ENSP00000451828	CCL2,IL1B,TP53,BAX,CASP3,CASP8,BCL2,RELA,IL6,TNF,AKT1
hsa05219	Bladder cancer	6	41	1.98	4.35e-10	9606.ENSP00000215832,9606.ENSP00000227507,9606.ENSP00000263025,9606.ENSP00000269305,9606.ENSP00000306512,9606.ENSP00000478570	MAPK1,CCND1,MAPK3,TP53,CXCL8,VEGFA
hsa05235	PD-L1 expression and PD-1 checkpoint pathway in cancer	7	88	1.71	5.15e-10	9606.ENSP00000215832,9606.ENSP00000263025,9606.ENSP00000264657,9606.ENSP00000363089,9606.ENSP00000384273,9606.ENSP00000437955,9606.ENSP00000451828	MAPK1,MAPK3,STAT3,TLR4,RELA,HIF1A,AKT1
hsa01522	Endocrine resistance	7	95	1.68	8.4e-10	9606.ENSP00000215832,9606.ENSP00000227507,9606.ENSP00000263025,9606.ENSP00000269305,9606.ENSP00000293288,9606.ENSP00000381185,9606.ENSP00000451828	MAPK1,CCND1,MAPK3,TP53,BAX,BCL2,AKT1
hsa05213	Endometrial cancer	6	57	1.84	2.58e-09	9606.ENSP00000215832,9606.ENSP00000227507,9606.ENSP00000263025,9606.ENSP00000269305,9606.ENSP00000293288,9606.ENSP00000451828	MAPK1,CCND1,MAPK3,TP53,BAX,AKT1
hsa04722	Neurotrophin signaling pathway	7	114	1.6	2.73e-09	9606.ENSP00000215832,9606.ENSP00000263025,9606.ENSP00000269305,9606.ENSP00000293288,9606.ENSP00000381185,9606.ENSP00000384273,9606.ENSP00000451828	MAPK1,MAPK3,TP53,BAX,BCL2,RELA,AKT1
hsa04380	Osteoclast differentiation	7	122	1.57	4.22e-09	9606.ENSP00000215832,9606.ENSP00000221930,9606.ENSP00000263025,9606.ENSP00000263341,9606.ENSP00000384273,9606.ENSP00000398698,9606.ENSP00000451828	MAPK1,TGFB1,MAPK3,IL1B,RELA,TNF,AKT1
hsa05211	Renal cell carcinoma	6	66	1.77	5.61e-09	9606.ENSP00000215832,9606.ENSP00000221930,9606.ENSP00000263025,9606.ENSP00000437955,9606.ENSP00000451828,9606.ENSP00000478570	MAPK1,TGFB1,MAPK3,HIF1A,AKT1,VEGFA
hsa05221	Acute myeloid leukemia	6	66	1.77	5.61e-09	9606.ENSP00000215832,9606.ENSP00000227507,9606.ENSP00000263025,9606.ENSP00000264657,9606.ENSP00000384273,9606.ENSP00000451828	MAPK1,CCND1,MAPK3,STAT3,RELA,AKT1
hsa04115	p53 signaling pathway	6	72	1.74	8.89e-09	9606.ENSP00000227507,9606.ENSP00000269305,9606.ENSP00000293288,9606.ENSP00000311032,9606.ENSP00000351273,9606.ENSP00000381185	CCND1,TP53,BAX,CASP3,CASP8,BCL2
hsa05214	Glioma	6	72	1.74	8.89e-09	9606.ENSP00000215832,9606.ENSP00000227507,9606.ENSP00000263025,9606.ENSP00000269305,9606.ENSP00000293288,9606.ENSP00000451828	MAPK1,CCND1,MAPK3,TP53,BAX,AKT1
hsa05218	Melanoma	6	72	1.74	8.89e-09	9606.ENSP00000215832,9606.ENSP00000227507,9606.ENSP00000263025,9606.ENSP00000269305,9606.ENSP00000293288,9606.ENSP00000451828	MAPK1,CCND1,MAPK3,TP53,BAX,AKT1
hsa01523	Antifolate resistance	5	31	2.02	1.02e-08	9606.ENSP00000263341,9606.ENSP00000382342,9606.ENSP00000384273,9606.ENSP00000385675,9606.ENSP00000398698	IL1B,ABCC1,RELA,IL6,TNF
hsa05216	Thyroid cancer	5	36	1.96	1.99e-08	9606.ENSP00000215832,9606.ENSP00000227507,9606.ENSP00000263025,9606.ENSP00000269305,9606.ENSP00000293288	MAPK1,CCND1,MAPK3,TP53,BAX
hsa04211	Longevity regulating pathway	6	87	1.65	2.42e-08	9606.ENSP00000241052,9606.ENSP00000269305,9606.ENSP00000293288,9606.ENSP00000380432,9606.ENSP00000384273,9606.ENSP00000451828	CAT,TP53,BAX,INS,RELA,AKT1
hsa04062	Chemokine signaling pathway	7	186	1.39	6.15e-08	9606.ENSP00000215832,9606.ENSP00000225831,9606.ENSP00000263025,9606.ENSP00000264657,9606.ENSP00000306512,9606.ENSP00000384273,9606.ENSP00000451828	MAPK1,CCL2,MAPK3,STAT3,CXCL8,RELA,AKT1
hsa04931	Insulin resistance	6	107	1.56	7.64e-08	9606.ENSP00000264657,9606.ENSP00000380432,9606.ENSP00000384273,9606.ENSP00000385675,9606.ENSP00000398698,9606.ENSP00000451828	STAT3,INS,RELA,IL6,TNF,AKT1
hsa04919	Thyroid hormone signaling pathway	6	119	1.52	1.38e-07	9606.ENSP00000215832,9606.ENSP00000227507,9606.ENSP00000263025,9606.ENSP00000269305,9606.ENSP00000437955,9606.ENSP00000451828	MAPK1,CCND1,MAPK3,TP53,HIF1A,AKT1
hsa04370	VEGF signaling pathway	5	57	1.76	1.57e-07	9606.ENSP00000215832,9606.ENSP00000263025,9606.ENSP00000356438,9606.ENSP00000451828,9606.ENSP00000478570	MAPK1,MAPK3,PTGS2,AKT1,VEGFA
hsa04926	Relaxin signaling pathway	6	128	1.49	2.04e-07	9606.ENSP00000215832,9606.ENSP00000221930,9606.ENSP00000263025,9606.ENSP00000384273,9606.ENSP00000451828,9606.ENSP00000478570	MAPK1,TGFB1,MAPK3,RELA,AKT1,VEGFA
hsa04140	Autophagy - animal	6	130	1.48	2.2e-07	9606.ENSP00000215832,9606.ENSP00000263025,9606.ENSP00000380432,9606.ENSP00000381185,9606.ENSP00000437955,9606.ENSP00000451828	MAPK1,MAPK3,INS,BCL2,HIF1A,AKT1
hsa05230	Central carbon metabolism in cancer	5	69	1.67	3.72e-07	9606.ENSP00000215832,9606.ENSP00000263025,9606.ENSP00000269305,9606.ENSP00000437955,9606.ENSP00000451828	MAPK1,MAPK3,TP53,HIF1A,AKT1
hsa05224	Breast cancer	6	145	1.43	4.01e-07	9606.ENSP00000215832,9606.ENSP00000227507,9606.ENSP00000263025,9606.ENSP00000269305,9606.ENSP00000293288,9606.ENSP00000451828	MAPK1,CCND1,MAPK3,TP53,BAX,AKT1
hsa05020	Prion disease	7	265	1.24	5.83e-07	9606.ENSP00000215832,9606.ENSP00000263025,9606.ENSP00000263341,9606.ENSP00000293288,9606.ENSP00000311032,9606.ENSP00000385675,9606.ENSP00000398698	MAPK1,MAPK3,IL1B,BAX,CASP3,IL6,TNF
hsa04215	Apoptosis - multiple species	4	30	1.94	8.11e-07	9606.ENSP00000293288,9606.ENSP00000311032,9606.ENSP00000351273,9606.ENSP00000381185	BAX,CASP3,CASP8,BCL2
hsa04660	T cell receptor signaling pathway	5	101	1.51	2.16e-06	9606.ENSP00000215832,9606.ENSP00000263025,9606.ENSP00000384273,9606.ENSP00000398698,9606.ENSP00000451828	MAPK1,MAPK3,RELA,TNF,AKT1
hsa04510	Focal adhesion	6	198	1.3	2.25e-06	9606.ENSP00000215832,9606.ENSP00000227507,9606.ENSP00000263025,9606.ENSP00000381185,9606.ENSP00000451828,9606.ENSP00000478570	MAPK1,CCND1,MAPK3,BCL2,AKT1,VEGFA
hsa04930	Type II diabetes mellitus	4	46	1.75	3.82e-06	9606.ENSP00000215832,9606.ENSP00000263025,9606.ENSP00000380432,9606.ENSP00000398698	MAPK1,MAPK3,INS,TNF
hsa04014	Ras signaling pathway	6	226	1.24	4.67e-06	9606.ENSP00000215832,9606.ENSP00000263025,9606.ENSP00000380432,9606.ENSP00000384273,9606.ENSP00000451828,9606.ENSP00000478570	MAPK1,MAPK3,INS,RELA,AKT1,VEGFA
hsa04072	Phospholipase D signaling pathway	5	147	1.35	1.22e-05	9606.ENSP00000215832,9606.ENSP00000263025,9606.ENSP00000306512,9606.ENSP00000380432,9606.ENSP00000451828	MAPK1,MAPK3,CXCL8,INS,AKT1
hsa04150	mTOR signaling pathway	5	151	1.33	1.37e-05	9606.ENSP00000215832,9606.ENSP00000263025,9606.ENSP00000380432,9606.ENSP00000398698,9606.ENSP00000451828	MAPK1,MAPK3,INS,TNF,AKT1
hsa04664	Fc epsilon RI signaling pathway	4	66	1.6	1.42e-05	9606.ENSP00000215832,9606.ENSP00000263025,9606.ENSP00000398698,9606.ENSP00000451828	MAPK1,MAPK3,TNF,AKT1
hsa04060	Cytokine-cytokine receptor interaction	6	282	1.14	1.56e-05	9606.ENSP00000221930,9606.ENSP00000225831,9606.ENSP00000263341,9606.ENSP00000306512,9606.ENSP00000385675,9606.ENSP00000398698	TGFB1,CCL2,IL1B,CXCL8,IL6,TNF
hsa04920	Adipocytokine signaling pathway	4	69	1.58	1.65e-05	9606.ENSP00000264657,9606.ENSP00000384273,9606.ENSP00000398698,9606.ENSP00000451828	STAT3,RELA,TNF,AKT1
hsa04622	RIG-I-like receptor signaling pathway	4	70	1.57	1.72e-05	9606.ENSP00000306512,9606.ENSP00000351273,9606.ENSP00000384273,9606.ENSP00000398698	CXCL8,CASP8,RELA,TNF
hsa04630	JAK-STAT signaling pathway	5	160	1.31	1.72e-05	9606.ENSP00000227507,9606.ENSP00000264657,9606.ENSP00000381185,9606.ENSP00000385675,9606.ENSP00000451828	CCND1,STAT3,BCL2,IL6,AKT1
hsa05202	Transcriptional misregulation in cancer	5	171	1.28	2.32e-05	9606.ENSP00000269305,9606.ENSP00000293288,9606.ENSP00000306512,9606.ENSP00000384273,9606.ENSP00000385675	TP53,BAX,CXCL8,RELA,IL6
hsa04662	B cell receptor signaling pathway	4	78	1.52	2.51e-05	9606.ENSP00000215832,9606.ENSP00000263025,9606.ENSP00000384273,9606.ENSP00000451828	MAPK1,MAPK3,RELA,AKT1
hsa04350	TGF-beta signaling pathway	4	91	1.46	4.47e-05	9606.ENSP00000215832,9606.ENSP00000221930,9606.ENSP00000263025,9606.ENSP00000398698	MAPK1,TGFB1,MAPK3,TNF
hsa04015	Rap1 signaling pathway	5	202	1.21	4.94e-05	9606.ENSP00000215832,9606.ENSP00000263025,9606.ENSP00000380432,9606.ENSP00000451828,9606.ENSP00000478570	MAPK1,MAPK3,INS,AKT1,VEGFA
hsa04914	Progesterone-mediated oocyte maturation	4	94	1.44	4.95e-05	9606.ENSP00000215832,9606.ENSP00000263025,9606.ENSP00000380432,9606.ENSP00000451828	MAPK1,MAPK3,INS,AKT1
hsa05014	Amyotrophic lateral sclerosis	6	352	1.05	4.95e-05	9606.ENSP00000241052,9606.ENSP00000269305,9606.ENSP00000293288,9606.ENSP00000311032,9606.ENSP00000381185,9606.ENSP00000398698	CAT,TP53,BAX,CASP3,BCL2,TNF
hsa04061	Viral protein interaction with cytokine and cytokine receptor	4	96	1.43	5.26e-05	9606.ENSP00000225831,9606.ENSP00000306512,9606.ENSP00000385675,9606.ENSP00000398698	CCL2,CXCL8,IL6,TNF
hsa05231	Choline metabolism in cancer	4	96	1.43	5.26e-05	9606.ENSP00000215832,9606.ENSP00000263025,9606.ENSP00000437955,9606.ENSP00000451828	MAPK1,MAPK3,HIF1A,AKT1
hsa04726	Serotonergic synapse	4	108	1.38	8.06e-05	9606.ENSP00000215832,9606.ENSP00000263025,9606.ENSP00000311032,9606.ENSP00000356438	MAPK1,MAPK3,CASP3,PTGS2
hsa04725	Cholinergic synapse	4	110	1.38	8.56e-05	9606.ENSP00000215832,9606.ENSP00000263025,9606.ENSP00000381185,9606.ENSP00000451828	MAPK1,MAPK3,BCL2,AKT1
hsa05143	African trypanosomiasis	3	36	1.74	9.12e-05	9606.ENSP00000263341,9606.ENSP00000385675,9606.ENSP00000398698	IL1B,IL6,TNF
hsa05332	Graft-versus-host disease	3	36	1.74	9.12e-05	9606.ENSP00000263341,9606.ENSP00000385675,9606.ENSP00000398698	IL1B,IL6,TNF
hsa04960	Aldosterone-regulated sodium reabsorption	3	37	1.72	9.67e-05	9606.ENSP00000215832,9606.ENSP00000263025,9606.ENSP00000380432	MAPK1,MAPK3,INS
hsa04114	Oocyte meiosis	4	120	1.34	0.00011	9606.ENSP00000215832,9606.ENSP00000263025,9606.ENSP00000363822,9606.ENSP00000380432	MAPK1,MAPK3,AR,INS
hsa04935	Growth hormone synthesis, secretion and action	4	118	1.34	0.00011	9606.ENSP00000215832,9606.ENSP00000263025,9606.ENSP00000264657,9606.ENSP00000451828	MAPK1,MAPK3,STAT3,AKT1
hsa04940	Type I diabetes mellitus	3	39	1.7	0.00011	9606.ENSP00000263341,9606.ENSP00000380432,9606.ENSP00000398698	IL1B,INS,TNF
hsa04650	Natural killer cell mediated cytotoxicity	4	121	1.33	0.00012	9606.ENSP00000215832,9606.ENSP00000263025,9606.ENSP00000311032,9606.ENSP00000398698	MAPK1,MAPK3,CASP3,TNF
hsa04371	Apelin signaling pathway	4	131	1.3	0.00015	9606.ENSP00000215832,9606.ENSP00000227507,9606.ENSP00000263025,9606.ENSP00000451828	MAPK1,CCND1,MAPK3,AKT1
hsa04910	Insulin signaling pathway	4	133	1.29	0.00016	9606.ENSP00000215832,9606.ENSP00000263025,9606.ENSP00000380432,9606.ENSP00000451828	MAPK1,MAPK3,INS,AKT1
hsa04915	Estrogen signaling pathway	4	133	1.29	0.00016	9606.ENSP00000215832,9606.ENSP00000263025,9606.ENSP00000381185,9606.ENSP00000451828	MAPK1,MAPK3,BCL2,AKT1
hsa04550	Signaling pathways regulating pluripotency of stem cells	4	140	1.27	0.00019	9606.ENSP00000215832,9606.ENSP00000263025,9606.ENSP00000264657,9606.ENSP00000451828	MAPK1,MAPK3,STAT3,AKT1
hsa04261	Adrenergic signaling in cardiomyocytes	4	147	1.25	0.00023	9606.ENSP00000215832,9606.ENSP00000263025,9606.ENSP00000381185,9606.ENSP00000451828	MAPK1,MAPK3,BCL2,AKT1
hsa04921	Oxytocin signaling pathway	4	149	1.24	0.00024	9606.ENSP00000215832,9606.ENSP00000227507,9606.ENSP00000263025,9606.ENSP00000356438	MAPK1,CCND1,MAPK3,PTGS2
hsa04923	Regulation of lipolysis in adipocytes	3	54	1.56	0.00026	9606.ENSP00000356438,9606.ENSP00000380432,9606.ENSP00000451828	PTGS2,INS,AKT1
hsa04934	Cushing syndrome	4	153	1.23	0.00026	9606.ENSP00000215832,9606.ENSP00000227507,9606.ENSP00000242057,9606.ENSP00000263025	MAPK1,CCND1,AHR,MAPK3
hsa05416	Viral myocarditis	3	55	1.55	0.00026	9606.ENSP00000227507,9606.ENSP00000311032,9606.ENSP00000351273	CCND1,CASP3,CASP8
hsa04022	cGMP-PKG signaling pathway	4	162	1.21	0.00032	9606.ENSP00000215832,9606.ENSP00000263025,9606.ENSP00000380432,9606.ENSP00000451828	MAPK1,MAPK3,INS,AKT1
hsa04213	Longevity regulating pathway - multiple species	3	61	1.51	0.00035	9606.ENSP00000241052,9606.ENSP00000380432,9606.ENSP00000451828	CAT,INS,AKT1
hsa04623	Cytosolic DNA-sensing pathway	3	62	1.5	0.00036	9606.ENSP00000263341,9606.ENSP00000384273,9606.ENSP00000385675	IL1B,RELA,IL6
hsa04137	Mitophagy - animal	3	63	1.49	0.00038	9606.ENSP00000269305,9606.ENSP00000384273,9606.ENSP00000437955	TP53,RELA,HIF1A
hsa04929	GnRH secretion	3	63	1.49	0.00038	9606.ENSP00000215832,9606.ENSP00000263025,9606.ENSP00000451828	MAPK1,MAPK3,AKT1
hsa05120	Epithelial cell signaling in Helicobacter pylori infection	3	67	1.47	0.00044	9606.ENSP00000306512,9606.ENSP00000311032,9606.ENSP00000384273	CXCL8,CASP3,RELA
hsa04024	cAMP signaling pathway	4	208	1.1	0.00077	9606.ENSP00000215832,9606.ENSP00000263025,9606.ENSP00000384273,9606.ENSP00000451828	MAPK1,MAPK3,RELA,AKT1
hsa04012	ErbB signaling pathway	3	83	1.37	0.0008	9606.ENSP00000215832,9606.ENSP00000263025,9606.ENSP00000451828	MAPK1,MAPK3,AKT1
hsa04658	Th1 and Th2 cell differentiation	3	87	1.35	0.00091	9606.ENSP00000215832,9606.ENSP00000263025,9606.ENSP00000384273	MAPK1,MAPK3,RELA
hsa05410	Hypertrophic cardiomyopathy	3	89	1.34	0.00096	9606.ENSP00000221930,9606.ENSP00000385675,9606.ENSP00000398698	TGFB1,IL6,TNF
hsa04666	Fc gamma R-mediated phagocytosis	3	90	1.34	0.00098	9606.ENSP00000215832,9606.ENSP00000263025,9606.ENSP00000451828	MAPK1,MAPK3,AKT1
hsa04640	Hematopoietic cell lineage	3	91	1.33	0.001	9606.ENSP00000263341,9606.ENSP00000385675,9606.ENSP00000398698	IL1B,IL6,TNF
hsa05012	Parkinson disease	4	240	1.04	0.0013	9606.ENSP00000269305,9606.ENSP00000293288,9606.ENSP00000311032,9606.ENSP00000380252	TP53,BAX,CASP3,NFE2L2
hsa04928	Parathyroid hormone synthesis, secretion and action	3	103	1.28	0.0014	9606.ENSP00000215832,9606.ENSP00000263025,9606.ENSP00000381185	MAPK1,MAPK3,BCL2
hsa04110	Cell cycle	3	120	1.21	0.0022	9606.ENSP00000221930,9606.ENSP00000227507,9606.ENSP00000269305	TGFB1,CCND1,TP53
hsa04152	AMPK signaling pathway	3	120	1.21	0.0022	9606.ENSP00000227507,9606.ENSP00000380432,9606.ENSP00000451828	CCND1,INS,AKT1
hsa04611	Platelet activation	3	122	1.21	0.0022	9606.ENSP00000215832,9606.ENSP00000263025,9606.ENSP00000451828	MAPK1,MAPK3,AKT1
hsa05016	Huntington disease	4	298	0.94	0.0027	9606.ENSP00000269305,9606.ENSP00000293288,9606.ENSP00000311032,9606.ENSP00000351273	TP53,BAX,CASP3,CASP8
hsa04723	Retrograde endocannabinoid signaling	3	145	1.13	0.0036	9606.ENSP00000215832,9606.ENSP00000263025,9606.ENSP00000356438	MAPK1,MAPK3,PTGS2
hsa04216	Ferroptosis	2	41	1.5	0.0047	9606.ENSP00000216117,9606.ENSP00000269305	HMOX1,TP53
hsa04141	Protein processing in endoplasmic reticulum	3	165	1.07	0.0051	9606.ENSP00000293288,9606.ENSP00000380252,9606.ENSP00000381185	BAX,NFE2L2,BCL2
hsa04672	Intestinal immune network for IgA production	2	43	1.48	0.0051	9606.ENSP00000221930,9606.ENSP00000385675	TGFB1,IL6
hsa04340	Hedgehog signaling pathway	2	47	1.44	0.006	9606.ENSP00000227507,9606.ENSP00000381185	CCND1,BCL2
hsa04913	Ovarian steroidogenesis	2	50	1.42	0.0067	9606.ENSP00000356438,9606.ENSP00000380432	PTGS2,INS
hsa04730	Long-term depression	2	59	1.34	0.0091	9606.ENSP00000215832,9606.ENSP00000263025	MAPK1,MAPK3
hsa04810	Regulation of actin cytoskeleton	3	209	0.97	0.0094	9606.ENSP00000215832,9606.ENSP00000263025,9606.ENSP00000380432	MAPK1,MAPK3,INS
hsa05217	Basal cell carcinoma	2	62	1.32	0.0098	9606.ENSP00000269305,9606.ENSP00000293288	TP53,BAX
hsa04720	Long-term potentiation	2	64	1.31	0.0104	9606.ENSP00000215832,9606.ENSP00000263025	MAPK1,MAPK3
hsa04520	Adherens junction	2	67	1.29	0.0112	9606.ENSP00000215832,9606.ENSP00000263025	MAPK1,MAPK3
hsa04540	Gap junction	2	87	1.18	0.0183	9606.ENSP00000215832,9606.ENSP00000263025	MAPK1,MAPK3
hsa04912	GnRH signaling pathway	2	89	1.17	0.019	9606.ENSP00000215832,9606.ENSP00000263025	MAPK1,MAPK3
hsa04713	Circadian entrainment	2	92	1.15	0.0201	9606.ENSP00000215832,9606.ENSP00000263025	MAPK1,MAPK3
hsa04916	Melanogenesis	2	95	1.14	0.0212	9606.ENSP00000215832,9606.ENSP00000263025	MAPK1,MAPK3
hsa05414	Dilated cardiomyopathy	2	95	1.14	0.0212	9606.ENSP00000221930,9606.ENSP00000398698	TGFB1,TNF
hsa04724	Glutamatergic synapse	2	111	1.07	0.028	9606.ENSP00000215832,9606.ENSP00000263025	MAPK1,MAPK3
hsa04270	Vascular smooth muscle contraction	2	133	0.99	0.0389	9606.ENSP00000215832,9606.ENSP00000263025	MAPK1,MAPK3
hsa05034	Alcoholism	2	144	0.96	0.0448	9606.ENSP00000215832,9606.ENSP00000263025	MAPK1,MAPK3
hsa04390	Hippo signaling pathway	2	153	0.93	0.0497	9606.ENSP00000221930,9606.ENSP00000227507	TGFB1,CCND1
