# Supplementary material for: Pharmacological Mechanism of NRICM101 for COVID-19 Treatments by Combined Network Pharmacology and Pharmacodynamics
Source: Int J Mol Sci. 2022 Dec 6;23(23):15385. doi: 10.3390/ijms232315385 (PMC9740625; doi:10.3390/ijms232315385)
Supplement: Supplementary file 1 [file ijms-23-15385-s001.zip › TableS8_30enrichment.REACT.xlsx]

## Sheet: enrichment.RCTM
Table S8. Functional enrichments: The Reactome Pathways of these 30 most frequently curated TCM chemicals and COVID-19 related genes
#term ID	term description	observed gene count	background gene count	strength	false discovery rate	matching proteins in your network (IDs)	matching proteins in your network (labels)
HSA-6785807	Interleukin-4 and Interleukin-13 signaling	15	107	1.96	1.05e-22	9606.ENSP00000216117,9606.ENSP00000221930,9606.ENSP00000225831,9606.ENSP00000227507,9606.ENSP00000263341,9606.ENSP00000264657,9606.ENSP00000269305,9606.ENSP00000306512,9606.ENSP00000356438,9606.ENSP00000381185,9606.ENSP00000385675,9606.ENSP00000398698,9606.ENSP00000437955,9606.ENSP00000451828,9606.ENSP00000478570	HMOX1,TGFB1,CCL2,CCND1,IL1B,STAT3,TP53,CXCL8,PTGS2,BCL2,IL6,TNF,HIF1A,AKT1,VEGFA
HSA-449147	Signaling by Interleukins	19	440	1.45	3.41e-21	9606.ENSP00000215832,9606.ENSP00000216117,9606.ENSP00000221930,9606.ENSP00000225831,9606.ENSP00000227507,9606.ENSP00000263025,9606.ENSP00000263341,9606.ENSP00000264657,9606.ENSP00000269305,9606.ENSP00000306512,9606.ENSP00000311032,9606.ENSP00000356438,9606.ENSP00000381185,9606.ENSP00000384273,9606.ENSP00000385675,9606.ENSP00000398698,9606.ENSP00000437955,9606.ENSP00000451828,9606.ENSP00000478570	MAPK1,HMOX1,TGFB1,CCL2,CCND1,MAPK3,IL1B,STAT3,TP53,CXCL8,CASP3,PTGS2,BCL2,RELA,IL6,TNF,HIF1A,AKT1,VEGFA
HSA-109606	Intrinsic Pathway for Apoptosis	9	51	2.06	9.33e-14	9606.ENSP00000215832,9606.ENSP00000263025,9606.ENSP00000264657,9606.ENSP00000269305,9606.ENSP00000293288,9606.ENSP00000311032,9606.ENSP00000351273,9606.ENSP00000381185,9606.ENSP00000451828	MAPK1,MAPK3,STAT3,TP53,BAX,CASP3,CASP8,BCL2,AKT1
HSA-168256	Immune System	22	1956	0.87	1.26e-13	9606.ENSP00000215832,9606.ENSP00000216117,9606.ENSP00000221930,9606.ENSP00000225831,9606.ENSP00000227507,9606.ENSP00000241052,9606.ENSP00000263025,9606.ENSP00000263341,9606.ENSP00000264657,9606.ENSP00000269305,9606.ENSP00000306512,9606.ENSP00000311032,9606.ENSP00000351273,9606.ENSP00000356438,9606.ENSP00000363089,9606.ENSP00000381185,9606.ENSP00000384273,9606.ENSP00000385675,9606.ENSP00000398698,…	MAPK1,HMOX1,TGFB1,CCL2,CCND1,CAT,MAPK3,IL1B,STAT3,TP53,CXCL8,CASP3,CASP8,PTGS2,TLR4,BCL2,RELA,IL6,TNF,HIF1A,AKT1,VEGFA
HSA-109581	Apoptosis	10	173	1.58	3.64e-11	9606.ENSP00000215832,9606.ENSP00000263025,9606.ENSP00000264657,9606.ENSP00000269305,9606.ENSP00000293288,9606.ENSP00000311032,9606.ENSP00000351273,9606.ENSP00000363089,9606.ENSP00000381185,9606.ENSP00000451828	MAPK1,MAPK3,STAT3,TP53,BAX,CASP3,CASP8,TLR4,BCL2,AKT1
HSA-6783783	Interleukin-10 signaling	7	45	2.01	3.21e-10	9606.ENSP00000225831,9606.ENSP00000263341,9606.ENSP00000264657,9606.ENSP00000306512,9606.ENSP00000356438,9606.ENSP00000385675,9606.ENSP00000398698	CCL2,IL1B,STAT3,CXCL8,PTGS2,IL6,TNF
HSA-162582	Signal Transduction	21	2741	0.7	1.2e-09	9606.ENSP00000215832,9606.ENSP00000221930,9606.ENSP00000225831,9606.ENSP00000227507,9606.ENSP00000263025,9606.ENSP00000264657,9606.ENSP00000269305,9606.ENSP00000293288,9606.ENSP00000306512,9606.ENSP00000311032,9606.ENSP00000351273,9606.ENSP00000355759,9606.ENSP00000363822,9606.ENSP00000380432,9606.ENSP00000381185,9606.ENSP00000384273,9606.ENSP00000385675,9606.ENSP00000398698,9606.ENSP00000437955,…	MAPK1,TGFB1,CCL2,CCND1,MAPK3,STAT3,TP53,BAX,CXCL8,CASP3,CASP8,PARP1,AR,INS,BCL2,RELA,IL6,TNF,HIF1A,AKT1,VEGFA
HSA-2262752	Cellular responses to stress	11	544	1.12	6.21e-08	9606.ENSP00000215832,9606.ENSP00000241052,9606.ENSP00000263025,9606.ENSP00000264657,9606.ENSP00000269305,9606.ENSP00000306512,9606.ENSP00000363822,9606.ENSP00000384273,9606.ENSP00000385675,9606.ENSP00000437955,9606.ENSP00000478570	MAPK1,CAT,MAPK3,STAT3,TP53,CXCL8,AR,RELA,IL6,HIF1A,VEGFA
HSA-212436	Generic Transcription Pathway	14	1197	0.88	1.14e-07	9606.ENSP00000215832,9606.ENSP00000221930,9606.ENSP00000227507,9606.ENSP00000241052,9606.ENSP00000263025,9606.ENSP00000269305,9606.ENSP00000293288,9606.ENSP00000355759,9606.ENSP00000363822,9606.ENSP00000380432,9606.ENSP00000384273,9606.ENSP00000385675,9606.ENSP00000451828,9606.ENSP00000478570	MAPK1,TGFB1,CCND1,CAT,MAPK3,TP53,BAX,PARP1,AR,INS,RELA,IL6,AKT1,VEGFA
HSA-9634638	Estrogen-dependent nuclear events downstream of ESR-membrane signaling	5	24	2.13	1.15e-07	9606.ENSP00000215832,9606.ENSP00000227507,9606.ENSP00000263025,9606.ENSP00000381185,9606.ENSP00000451828	MAPK1,CCND1,MAPK3,BCL2,AKT1
HSA-2559582	Senescence-Associated Secretory Phenotype (SASP)	6	80	1.69	4.73e-07	9606.ENSP00000215832,9606.ENSP00000263025,9606.ENSP00000264657,9606.ENSP00000306512,9606.ENSP00000384273,9606.ENSP00000385675	MAPK1,MAPK3,STAT3,CXCL8,RELA,IL6
HSA-2559583	Cellular Senescence	7	164	1.44	7.95e-07	9606.ENSP00000215832,9606.ENSP00000263025,9606.ENSP00000264657,9606.ENSP00000269305,9606.ENSP00000306512,9606.ENSP00000384273,9606.ENSP00000385675	MAPK1,MAPK3,STAT3,TP53,CXCL8,RELA,IL6
HSA-111471	Apoptotic factor-mediated response	4	17	2.19	3.16e-06	9606.ENSP00000215832,9606.ENSP00000263025,9606.ENSP00000293288,9606.ENSP00000311032	MAPK1,MAPK3,BAX,CASP3
HSA-8878166	Transcriptional regulation by RUNX2	6	118	1.52	3.41e-06	9606.ENSP00000215832,9606.ENSP00000227507,9606.ENSP00000263025,9606.ENSP00000293288,9606.ENSP00000363822,9606.ENSP00000451828	MAPK1,CCND1,MAPK3,BAX,AR,AKT1
HSA-1643685	Disease	13	1548	0.74	1.69e-05	9606.ENSP00000215832,9606.ENSP00000221930,9606.ENSP00000227507,9606.ENSP00000263025,9606.ENSP00000263341,9606.ENSP00000264657,9606.ENSP00000351273,9606.ENSP00000355759,9606.ENSP00000363089,9606.ENSP00000384273,9606.ENSP00000385675,9606.ENSP00000451828,9606.ENSP00000478570	MAPK1,TGFB1,CCND1,MAPK3,IL1B,STAT3,CASP8,PARP1,TLR4,RELA,IL6,AKT1,VEGFA
HSA-5660668	CLEC7A/inflammasome pathway	3	6	2.51	2.67e-05	9606.ENSP00000263341,9606.ENSP00000351273,9606.ENSP00000384273	IL1B,CASP8,RELA
HSA-937061	TRIF(TICAM1)-mediated TLR4 signaling	5	96	1.53	4e-05	9606.ENSP00000215832,9606.ENSP00000263025,9606.ENSP00000351273,9606.ENSP00000363089,9606.ENSP00000384273	MAPK1,MAPK3,CASP8,TLR4,RELA
HSA-8853884	Transcriptional Regulation by VENTX	4	38	1.84	4.17e-05	9606.ENSP00000227507,9606.ENSP00000269305,9606.ENSP00000384273,9606.ENSP00000385675	CCND1,TP53,RELA,IL6
HSA-74749	Signal attenuation	3	10	2.29	7.66e-05	9606.ENSP00000215832,9606.ENSP00000263025,9606.ENSP00000380432	MAPK1,MAPK3,INS
HSA-111461	Cytochrome c-mediated apoptotic response	3	13	2.18	0.00013	9606.ENSP00000215832,9606.ENSP00000263025,9606.ENSP00000311032	MAPK1,MAPK3,CASP3
HSA-8848021	Signaling by PTK6	4	53	1.69	0.00013	9606.ENSP00000227507,9606.ENSP00000264657,9606.ENSP00000437955,9606.ENSP00000451828	CCND1,STAT3,HIF1A,AKT1
HSA-189483	Heme degradation	3	15	2.12	0.00018	9606.ENSP00000216117,9606.ENSP00000295897,9606.ENSP00000382342	HMOX1,ALB,ABCC1
HSA-76002	Platelet activation, signaling and aggregation	6	260	1.18	0.00018	9606.ENSP00000215832,9606.ENSP00000221930,9606.ENSP00000263025,9606.ENSP00000295897,9606.ENSP00000451828,9606.ENSP00000478570	MAPK1,TGFB1,MAPK3,ALB,AKT1,VEGFA
HSA-112409	RAF-independent MAPK1/3 activation	3	23	1.93	0.00053	9606.ENSP00000215832,9606.ENSP00000263025,9606.ENSP00000385675	MAPK1,MAPK3,IL6
HSA-982772	Growth hormone receptor signaling	3	23	1.93	0.00053	9606.ENSP00000215832,9606.ENSP00000263025,9606.ENSP00000264657	MAPK1,MAPK3,STAT3
HSA-8940973	RUNX2 regulates osteoblast differentiation	3	24	1.91	0.00056	9606.ENSP00000215832,9606.ENSP00000263025,9606.ENSP00000363822	MAPK1,MAPK3,AR
HSA-9006934	Signaling by Receptor Tyrosine Kinases	7	502	0.96	0.00056	9606.ENSP00000215832,9606.ENSP00000263025,9606.ENSP00000264657,9606.ENSP00000293288,9606.ENSP00000380432,9606.ENSP00000451828,9606.ENSP00000478570	MAPK1,MAPK3,STAT3,BAX,INS,AKT1,VEGFA
HSA-5357769	Caspase activation via extrinsic apoptotic signalling pathway	3	26	1.88	0.00064	9606.ENSP00000311032,9606.ENSP00000351273,9606.ENSP00000363089	CASP3,CASP8,TLR4
HSA-975138	TRAF6 mediated induction of NFkB and MAP kinases upon TLR7/8 or 9 activation	4	89	1.47	0.00064	9606.ENSP00000215832,9606.ENSP00000263025,9606.ENSP00000363089,9606.ENSP00000384273	MAPK1,MAPK3,TLR4,RELA
HSA-168164	Toll Like Receptor 3 (TLR3) Cascade	4	92	1.45	0.00066	9606.ENSP00000215832,9606.ENSP00000263025,9606.ENSP00000351273,9606.ENSP00000384273	MAPK1,MAPK3,CASP8,RELA
HSA-166058	MyD88:MAL(TIRAP) cascade initiated on plasma membrane	4	94	1.44	0.0007	9606.ENSP00000215832,9606.ENSP00000263025,9606.ENSP00000363089,9606.ENSP00000384273	MAPK1,MAPK3,TLR4,RELA
HSA-114452	Activation of BH3-only proteins	3	29	1.83	0.00071	9606.ENSP00000269305,9606.ENSP00000381185,9606.ENSP00000451828	TP53,BCL2,AKT1
HSA-392499	Metabolism of proteins	12	1977	0.6	0.00074	9606.ENSP00000221930,9606.ENSP00000225831,9606.ENSP00000264657,9606.ENSP00000269305,9606.ENSP00000295897,9606.ENSP00000306512,9606.ENSP00000355759,9606.ENSP00000363822,9606.ENSP00000380432,9606.ENSP00000384273,9606.ENSP00000385675,9606.ENSP00000437955	TGFB1,CCL2,STAT3,TP53,ALB,CXCL8,PARP1,AR,INS,RELA,IL6,HIF1A
HSA-2559585	Oncogene Induced Senescence	3	33	1.77	0.00091	9606.ENSP00000215832,9606.ENSP00000263025,9606.ENSP00000269305	MAPK1,MAPK3,TP53
HSA-6811558	PI5P, PP2A and IER3 Regulate PI3K/AKT Signaling	4	105	1.4	0.00091	9606.ENSP00000215832,9606.ENSP00000263025,9606.ENSP00000380432,9606.ENSP00000451828	MAPK1,MAPK3,INS,AKT1
HSA-5663205	Infectious disease	8	826	0.8	0.001	9606.ENSP00000215832,9606.ENSP00000221930,9606.ENSP00000263025,9606.ENSP00000263341,9606.ENSP00000355759,9606.ENSP00000384273,9606.ENSP00000385675,9606.ENSP00000478570	MAPK1,TGFB1,MAPK3,IL1B,PARP1,RELA,IL6,VEGFA
HSA-109582	Hemostasis	7	605	0.88	0.0012	9606.ENSP00000215832,9606.ENSP00000221930,9606.ENSP00000263025,9606.ENSP00000269305,9606.ENSP00000295897,9606.ENSP00000451828,9606.ENSP00000478570	MAPK1,TGFB1,MAPK3,TP53,ALB,AKT1,VEGFA
HSA-9652169	Signaling by MAP2K mutants	2	4	2.51	0.0013	9606.ENSP00000215832,9606.ENSP00000263025	MAPK1,MAPK3
HSA-9658195	Leishmania infection	5	249	1.12	0.0014	9606.ENSP00000215832,9606.ENSP00000263025,9606.ENSP00000263341,9606.ENSP00000384273,9606.ENSP00000385675	MAPK1,MAPK3,IL1B,RELA,IL6
HSA-1257604	PIP3 activates AKT signaling	5	264	1.09	0.0018	9606.ENSP00000215832,9606.ENSP00000263025,9606.ENSP00000269305,9606.ENSP00000380432,9606.ENSP00000451828	MAPK1,MAPK3,TP53,INS,AKT1
HSA-166520	Signaling by NTRKs	4	134	1.29	0.002	9606.ENSP00000215832,9606.ENSP00000263025,9606.ENSP00000264657,9606.ENSP00000293288	MAPK1,MAPK3,STAT3,BAX
HSA-5674499	Negative feedback regulation of MAPK pathway	2	6	2.34	0.0021	9606.ENSP00000215832,9606.ENSP00000263025	MAPK1,MAPK3
HSA-6807070	PTEN Regulation	4	137	1.28	0.0021	9606.ENSP00000215832,9606.ENSP00000263025,9606.ENSP00000269305,9606.ENSP00000451828	MAPK1,MAPK3,TP53,AKT1
HSA-73887	Death Receptor Signalling	4	140	1.27	0.0022	9606.ENSP00000311032,9606.ENSP00000351273,9606.ENSP00000384273,9606.ENSP00000398698	CASP3,CASP8,RELA,TNF
HSA-444257	RSK activation	2	7	2.27	0.0027	9606.ENSP00000215832,9606.ENSP00000263025	MAPK1,MAPK3
HSA-8941855	RUNX3 regulates CDKN1A transcription	2	7	2.27	0.0027	9606.ENSP00000221930,9606.ENSP00000269305	TGFB1,TP53
HSA-9635465	Suppression of apoptosis	2	7	2.27	0.0027	9606.ENSP00000215832,9606.ENSP00000263025	MAPK1,MAPK3
HSA-168643	Nucleotide-binding domain, leucine rich repeat containing receptor (NLR) signaling pathways	3	55	1.55	0.0029	9606.ENSP00000351273,9606.ENSP00000381185,9606.ENSP00000384273	CASP8,BCL2,RELA
HSA-111453	BH3-only proteins associate with and inactivate anti-apoptotic BCL-2 members	2	8	2.21	0.0031	9606.ENSP00000264657,9606.ENSP00000381185	STAT3,BCL2
HSA-448706	Interleukin-1 processing	2	8	2.21	0.0031	9606.ENSP00000263341,9606.ENSP00000384273	IL1B,RELA
HSA-112411	MAPK1 (ERK2) activation	2	9	2.16	0.0035	9606.ENSP00000215832,9606.ENSP00000385675	MAPK1,IL6
HSA-168249	Innate Immune System	8	1025	0.71	0.0035	9606.ENSP00000215832,9606.ENSP00000241052,9606.ENSP00000263025,9606.ENSP00000263341,9606.ENSP00000351273,9606.ENSP00000363089,9606.ENSP00000381185,9606.ENSP00000384273	MAPK1,CAT,MAPK3,IL1B,CASP8,TLR4,BCL2,RELA
HSA-2562578	TRIF-mediated programmed cell death	2	9	2.16	0.0035	9606.ENSP00000351273,9606.ENSP00000363089	CASP8,TLR4
HSA-3108232	SUMO E3 ligases SUMOylate target proteins	4	166	1.2	0.0035	9606.ENSP00000269305,9606.ENSP00000355759,9606.ENSP00000363822,9606.ENSP00000384273	TP53,PARP1,AR,RELA
HSA-8943724	Regulation of PTEN gene transcription	3	60	1.51	0.0035	9606.ENSP00000215832,9606.ENSP00000263025,9606.ENSP00000269305	MAPK1,MAPK3,TP53
HSA-8951936	RUNX3 regulates p14-ARF	2	9	2.16	0.0035	9606.ENSP00000221930,9606.ENSP00000227507	TGFB1,CCND1
HSA-110056	MAPK3 (ERK1) activation	2	10	2.12	0.004	9606.ENSP00000263025,9606.ENSP00000385675	MAPK3,IL6
HSA-450341	Activation of the AP-1 family of transcription factors	2	10	2.12	0.004	9606.ENSP00000215832,9606.ENSP00000263025	MAPK1,MAPK3
HSA-9614085	FOXO-mediated transcription	3	65	1.48	0.004	9606.ENSP00000241052,9606.ENSP00000380432,9606.ENSP00000451828	CAT,INS,AKT1
HSA-597592	Post-translational protein modification	9	1390	0.63	0.0044	9606.ENSP00000221930,9606.ENSP00000269305,9606.ENSP00000295897,9606.ENSP00000355759,9606.ENSP00000363822,9606.ENSP00000380432,9606.ENSP00000384273,9606.ENSP00000385675,9606.ENSP00000437955	TGFB1,TP53,ALB,PARP1,AR,INS,RELA,IL6,HIF1A
HSA-1059683	Interleukin-6 signaling	2	11	2.07	0.0045	9606.ENSP00000264657,9606.ENSP00000385675	STAT3,IL6
HSA-1234158	Regulation of gene expression by Hypoxia-inducible Factor	2	11	2.07	0.0045	9606.ENSP00000437955,9606.ENSP00000478570	HIF1A,VEGFA
HSA-1266738	Developmental Biology	8	1087	0.68	0.0045	9606.ENSP00000215832,9606.ENSP00000221930,9606.ENSP00000263025,9606.ENSP00000264657,9606.ENSP00000380432,9606.ENSP00000384273,9606.ENSP00000398698,9606.ENSP00000451828	MAPK1,TGFB1,MAPK3,STAT3,INS,RELA,TNF,AKT1
HSA-9627069	Regulation of the apoptosome activity	2	11	2.07	0.0045	9606.ENSP00000215832,9606.ENSP00000263025	MAPK1,MAPK3
HSA-170968	Frs2-mediated activation	2	12	2.04	0.0049	9606.ENSP00000215832,9606.ENSP00000263025	MAPK1,MAPK3
HSA-264870	Caspase-mediated cleavage of cytoskeletal proteins	2	12	2.04	0.0049	9606.ENSP00000311032,9606.ENSP00000351273	CASP3,CASP8
HSA-202670	ERKs are inactivated	2	13	2	0.0055	9606.ENSP00000215832,9606.ENSP00000263025	MAPK1,MAPK3
HSA-5357786	TNFR1-induced proapoptotic signaling	2	13	2	0.0055	9606.ENSP00000351273,9606.ENSP00000398698	CASP8,TNF
HSA-879415	Advanced glycosylation endproduct receptor signaling	2	13	2	0.0055	9606.ENSP00000215832,9606.ENSP00000263025	MAPK1,MAPK3
HSA-157118	Signaling by NOTCH	4	202	1.11	0.0059	9606.ENSP00000227507,9606.ENSP00000269305,9606.ENSP00000437955,9606.ENSP00000451828	CCND1,TP53,HIF1A,AKT1
HSA-162658	Golgi Cisternae Pericentriolar Stack Reorganization	2	14	1.97	0.006	9606.ENSP00000215832,9606.ENSP00000263025	MAPK1,MAPK3
HSA-6804759	Regulation of TP53 Activity through Association with Co-factors	2	14	1.97	0.006	9606.ENSP00000269305,9606.ENSP00000451828	TP53,AKT1
HSA-111447	Activation of BAD and translocation to mitochondria	2	15	1.94	0.0066	9606.ENSP00000381185,9606.ENSP00000451828	BCL2,AKT1
HSA-381340	Transcriptional regulation of white adipocyte differentiation	3	84	1.37	0.0067	9606.ENSP00000221930,9606.ENSP00000384273,9606.ENSP00000398698	TGFB1,RELA,TNF
HSA-5663202	Diseases of signal transduction by growth factor receptors and second messengers	5	392	0.92	0.0067	9606.ENSP00000215832,9606.ENSP00000221930,9606.ENSP00000263025,9606.ENSP00000264657,9606.ENSP00000451828	MAPK1,TGFB1,MAPK3,STAT3,AKT1
HSA-975871	MyD88 cascade initiated on plasma membrane	3	84	1.37	0.0067	9606.ENSP00000215832,9606.ENSP00000263025,9606.ENSP00000384273	MAPK1,MAPK3,RELA
HSA-1295596	Spry regulation of FGF signaling	2	16	1.91	0.007	9606.ENSP00000215832,9606.ENSP00000263025	MAPK1,MAPK3
HSA-140534	Caspase activation via Death Receptors in the presence of ligand	2	16	1.91	0.007	9606.ENSP00000351273,9606.ENSP00000363089	CASP8,TLR4
HSA-2559580	Oxidative Stress Induced Senescence	3	93	1.32	0.0085	9606.ENSP00000215832,9606.ENSP00000263025,9606.ENSP00000269305	MAPK1,MAPK3,TP53
HSA-6804114	TP53 Regulates Transcription of Genes Involved in G2 Cell Cycle Arrest	2	18	1.86	0.0085	9606.ENSP00000269305,9606.ENSP00000293288	TP53,BAX
HSA-881907	Gastrin-CREB signalling pathway via PKC and MAPK	2	18	1.86	0.0085	9606.ENSP00000215832,9606.ENSP00000263025	MAPK1,MAPK3
HSA-8878159	Transcriptional regulation by RUNX3	3	93	1.32	0.0085	9606.ENSP00000221930,9606.ENSP00000227507,9606.ENSP00000269305	TGFB1,CCND1,TP53
HSA-6803204	TP53 Regulates Transcription of Genes Involved in Cytochrome C Release	2	19	1.84	0.009	9606.ENSP00000269305,9606.ENSP00000293288	TP53,BAX
HSA-622312	Inflammasomes	2	20	1.81	0.0098	9606.ENSP00000381185,9606.ENSP00000384273	BCL2,RELA
HSA-210745	Regulation of gene expression in beta cells	2	21	1.79	0.0106	9606.ENSP00000380432,9606.ENSP00000451828	INS,AKT1
HSA-445144	Signal transduction by L1	2	21	1.79	0.0106	9606.ENSP00000215832,9606.ENSP00000263025	MAPK1,MAPK3
HSA-5602358	Diseases associated with the TLR signaling cascade	2	24	1.74	0.0131	9606.ENSP00000363089,9606.ENSP00000384273	TLR4,RELA
HSA-5668599	RHO GTPases Activate NADPH Oxidases	2	24	1.74	0.0131	9606.ENSP00000215832,9606.ENSP00000263025	MAPK1,MAPK3
HSA-9660826	Purinergic signaling in leishmaniasis infection	2	24	1.74	0.0131	9606.ENSP00000263341,9606.ENSP00000384273	IL1B,RELA
HSA-187037	Signaling by NTRK1 (TRKA)	3	115	1.23	0.0133	9606.ENSP00000215832,9606.ENSP00000263025,9606.ENSP00000264657	MAPK1,MAPK3,STAT3
HSA-5688426	Deubiquitination	4	280	0.97	0.0152	9606.ENSP00000221930,9606.ENSP00000269305,9606.ENSP00000363822,9606.ENSP00000437955	TGFB1,TP53,AR,HIF1A
HSA-380994	ATF4 activates genes in response to endoplasmic reticulum stress	2	27	1.68	0.0153	9606.ENSP00000225831,9606.ENSP00000306512	CCL2,CXCL8
HSA-114608	Platelet degranulation	3	127	1.19	0.017	9606.ENSP00000221930,9606.ENSP00000295897,9606.ENSP00000478570	TGFB1,ALB,VEGFA
HSA-2454202	Fc epsilon receptor (FCERI) signaling	3	129	1.18	0.0175	9606.ENSP00000215832,9606.ENSP00000263025,9606.ENSP00000384273	MAPK1,MAPK3,RELA
HSA-6804758	Regulation of TP53 Activity through Acetylation	2	30	1.64	0.0178	9606.ENSP00000269305,9606.ENSP00000451828	TP53,AKT1
HSA-69278	Cell Cycle, Mitotic	5	518	0.8	0.0178	9606.ENSP00000215832,9606.ENSP00000227507,9606.ENSP00000263025,9606.ENSP00000269305,9606.ENSP00000451828	MAPK1,CCND1,MAPK3,TP53,AKT1
HSA-9615017	FOXO-mediated transcription of oxidative stress, metabolic and neuronal genes	2	30	1.64	0.0178	9606.ENSP00000241052,9606.ENSP00000380432	CAT,INS
HSA-2871796	FCERI mediated MAPK activation	2	32	1.61	0.0193	9606.ENSP00000215832,9606.ENSP00000263025	MAPK1,MAPK3
HSA-446652	Interleukin-1 family signaling	3	136	1.16	0.0193	9606.ENSP00000263341,9606.ENSP00000264657,9606.ENSP00000384273	IL1B,STAT3,RELA
HSA-456926	Thrombin signalling through proteinase activated receptors (PARs)	2	32	1.61	0.0193	9606.ENSP00000215832,9606.ENSP00000263025	MAPK1,MAPK3
HSA-5357905	Regulation of TNFR1 signaling	2	35	1.57	0.0216	9606.ENSP00000351273,9606.ENSP00000398698	CASP8,TNF
HSA-6804757	Regulation of TP53 Degradation	2	35	1.57	0.0216	9606.ENSP00000269305,9606.ENSP00000451828	TP53,AKT1
HSA-5663213	RHO GTPases Activate WASPs and WAVEs	2	36	1.56	0.0224	9606.ENSP00000215832,9606.ENSP00000263025	MAPK1,MAPK3
HSA-6802948	Signaling by high-kinase activity BRAF mutants	2	36	1.56	0.0224	9606.ENSP00000215832,9606.ENSP00000263025	MAPK1,MAPK3
HSA-390471	Association of TriC/CCT with target proteins during biosynthesis	2	39	1.52	0.0254	9606.ENSP00000264657,9606.ENSP00000269305	STAT3,TP53
HSA-5674135	MAP2K and MAPK activation	2	40	1.51	0.0265	9606.ENSP00000215832,9606.ENSP00000263025	MAPK1,MAPK3
HSA-9656223	Signaling by RAF1 mutants	2	41	1.5	0.0274	9606.ENSP00000215832,9606.ENSP00000263025	MAPK1,MAPK3
HSA-6802946	Signaling by moderate kinase activity BRAF mutants	2	45	1.46	0.0315	9606.ENSP00000215832,9606.ENSP00000263025	MAPK1,MAPK3
HSA-6802955	Paradoxical activation of RAF signaling by kinase inactive BRAF	2	45	1.46	0.0315	9606.ENSP00000215832,9606.ENSP00000263025	MAPK1,MAPK3
HSA-9649948	Signaling downstream of RAS mutants	2	45	1.46	0.0315	9606.ENSP00000215832,9606.ENSP00000263025	MAPK1,MAPK3
HSA-196854	Metabolism of vitamins and cofactors	3	189	1.02	0.0397	9606.ENSP00000356438,9606.ENSP00000382342,9606.ENSP00000451828	PTGS2,ABCC1,AKT1
HSA-380108	Chemokine receptors bind chemokines	2	57	1.36	0.0466	9606.ENSP00000225831,9606.ENSP00000306512	CCL2,CXCL8
HSA-5689880	Ub-specific processing proteases	3	203	0.98	0.0476	9606.ENSP00000269305,9606.ENSP00000363822,9606.ENSP00000437955	TP53,AR,HIF1A
HSA-2142753	Arachidonic acid metabolism	2	59	1.34	0.0492	9606.ENSP00000356438,9606.ENSP00000382342	PTGS2,ABCC1
