# Supplementary material for: Pharmacological Mechanism of NRICM101 for COVID-19 Treatments by Combined Network Pharmacology and Pharmacodynamics
Source: Int J Mol Sci. 2022 Dec 6;23(23):15385. doi: 10.3390/ijms232315385 (PMC9740625; doi:10.3390/ijms232315385)
Supplement: Supplementary file 1 [file ijms-23-15385-s001.zip › TableS9_434all Disease.xlsx]

## Sheet: CTD_434analyzer_disease_2022061
Table S9. Gene Set Analyzer: Enriched diseases from 434 genes(Threshold: corrected p value < 0.01, with all disease category)
Disease Name	Disease ID	Disease Categories	P-value	Corrected P-value	Annotated Genes Quantity	Annotated Genes	Genome Frequency
Pathological Conditions, Signs and Symptoms	MESH:D013568		4.47e-168	8.62e-165	258	ABCB11|ABCC1|ACE2|ACTB|ACTG1|ADA|ADAR|AGER|AGT|AGTR1|AHR|AHSG|AKT1|ALB|ALOX5|ANO6|ANXA2|ANXA5|APLP2|APOA1|APOE|APP|AQP1|AR|ARNTL|ATF2|ATF4|ATF6|ATP6V1B2|ATP7B|AXL|BAX|BCKDK|BCL2|BCL2L1|BDKRB1|BECN1|BSG|C5AR1|C8G|CALCA|CALR|CASP3|CASP8|CAT|CAV1|CAVIN1|CBL|CCL2|CCL3|CCL5|CCNA2|CCND1|CCR9|CD14|CD151|CD3D|CD40LG|CD74|CDK1|CHEK2|CKB|CNR2|COMT|CP|CREB1|CRP|CSF2|CSNK2A1|CTSB|CXCL10|CXCL2|CXCL5|CXCL8|DCT…	3564/44746 genes: 7.96%
Pathologic Processes	MESH:D010335	Pathology (process)	2.7e-162	5.21e-159	225	ABCC1|ACE2|ACTB|ACTG1|ADA|ADAR|AGER|AGT|AGTR1|AHR|AKT1|ALB|ALOX5|ANO6|ANXA2|ANXA5|APLP2|APOA1|APOE|APP|AQP1|AR|ARNTL|ATF2|ATF4|ATP7B|AXL|BAX|BCL2|BCL2L1|BDKRB1|BECN1|BSG|C5AR1|C8G|CALCA|CALR|CASP3|CASP8|CAT|CAV1|CBL|CCL2|CCL3|CCL5|CCNA2|CCND1|CD14|CD3D|CD40LG|CD74|CDK1|CHEK2|CKB|CNR2|COMT|CP|CREB1|CRP|CSF2|CTSB|CXCL10|CXCL2|CXCL5|CXCL8|DDIT3|DDX58|DNMT1|EDN1|EGFR|EGR1|EIF2S1|ENO1|ERN1|EXOSC5|EZR|…	2506/44746 genes: 5.60%
Neoplasms	MESH:D009369	Cancer	1.96e-155	3.78e-152	253	ABCB11|ABCC1|ACTB|ACTG1|ADA|ADAM9|ADAR|AGER|AGTR1|AHR|AKT1|ALB|ALOX5|ANPEP|ANXA2|ANXA5|APOA1|APOE|AQP1|AR|ARNTL|ATF2|ATF4|ATP6V1B2|ATP7B|AXL|BAD|BAX|BCL2|BCL2L1|BECN1|BRD2|BSG|BZW2|C1QBP|CALCA|CALR|CAPN1|CASP8|CAT|CAV1|CBL|CCL2|CCL3|CCL5|CCNA2|CCNB1|CCND1|CCND3|CD40LG|CD74|CDK1|CDK2|CDK4|CENPF|CHEK2|CKB|CNR2|COG4|COMT|CP|CREB1|CREBBP|CRP|CSF2|CSNK2A1|CSNK2A2|CSNK2B|CTSB|CXCL10|CXCL2|CXCL3|CXCL8|D…	3784/44746 genes: 8.46%
Digestive System Diseases	MESH:D004066	Digestive system disease	1.74e-148	3.36e-145	223	AASS|ABCB11|ABCC1|ACTB|ADA|AGER|AGT|AGTR1|AHR|AKT1|ALB|ALOX5|ANO6|ANXA2|ANXA5|APOA1|APOE|APP|AQP1|AR|ATF4|ATP7B|AXL|BAX|BCL2|BCL2L1|BECN1|C5|C5AR1|C8G|CALR|CANX|CASP3|CASP8|CAT|CAV1|CCL2|CCL3|CCL5|CCNA2|CCNB1|CCND1|CCR6|CD14|CD3D|CD74|CD81|CDK1|CDK4|CENPF|CHEK2|CKB|CNR2|COMT|CP|CREBBP|CRP|CSF2|CXCL10|CXCL2|CXCL8|DDIT3|DDX58|DNMT1|EDN1|EEF1A1|EEF1A2|EGFR|EGR1|ENO1|EP300|ERLEC1|ERN1|ETFA|EXOSC5|EZR…	2819/44746 genes: 6.30%
Vascular Diseases	MESH:D014652	Cardiovascular disease	3.27e-148	6.31e-145	157	ABCC1|ACE2|ACTB|ACTG1|ADA|AGER|AGT|AGTR1|AHR|ALB|ALOX5|APLP2|APOA1|APOE|APP|AQP1|AR|ARNTL|BAD|BAX|BCL2|BCL2L1|BDKRB1|BECN1|CALCA|CALR|CANX|CASP3|CASP8|CAT|CAV1|CBL|CCL2|CCL3|CCND1|CD40LG|CKB|CNR2|CREB1|CRP|CSF2|CXCL10|CXCL2|CXCL8|DDIT3|DUSP1|EDN1|EGR1|EIF2AK3|ENO1|F2|F3|FASN|FBN1|FGF2|FOS|GAPDH|GDF15|GLA|GNAS|GPT|GPX1|GSK3B|GSN|GSTM1|GSTT1|HBA1|HIF1A|HLA-A|HLA-B|HMGB1|HMOX1|HP|HSPA5|HSPB1|ICAM1|I…	966/44746 genes: 2.16%
Cardiovascular Diseases	MESH:D002318	Cardiovascular disease	2.1e-141	4.04e-138	176	ABCC1|ACE2|ACTB|ACTG1|ADA|AGER|AGT|AGTR1|AHR|AKT1|ALB|ALOX5|APLP2|APOA1|APOE|APP|AQP1|AR|ARNTL|BAD|BAG3|BAX|BCL2|BCL2L1|BDKRB1|BECN1|CALCA|CALR|CANX|CASP3|CASP8|CAT|CAV1|CBL|CCL2|CCL3|CCND1|CD40LG|CKB|CNR2|COMT|CREB1|CRP|CSF2|CXCL10|CXCL2|CXCL3|CXCL8|DDIT3|DUSP1|EDN1|EGFR|EGR1|EIF2AK3|ENO1|F2|F3|FASN|FBN1|FGF2|FOS|GAPDH|GATA6|GDF15|GLA|GNAS|GPT|GPX1|GSK3B|GSN|GSTM1|GSTT1|HBA1|HIF1A|HLA-A|HLA-B|HM…	1517/44746 genes: 3.39%
Neoplasms by Site	MESH:D009371	Cancer	2.26e-138	4.37e-135	219	ABCB11|ABCC1|ACTB|ACTG1|ADA|ADAM9|ADAR|AGER|AGTR1|AHR|AKT1|ALB|ALOX5|ANPEP|ANXA2|ANXA5|APOA1|APOE|AQP1|AR|ATF4|ATP7B|AXL|BAD|BAX|BCL2|BCL2L1|BECN1|BZW2|C1QBP|CALCA|CALR|CASP8|CAT|CAV1|CCL2|CCL3|CCL5|CCNA2|CCNB1|CCND1|CD74|CDK1|CDK2|CDK4|CENPF|CHEK2|CKB|CNR2|COMT|CP|CREB1|CREBBP|CRP|CSF2|CSNK2A1|CSNK2A2|CSNK2B|CTSB|CXCL10|CXCL2|CXCL3|CXCL8|DDIT3|DNMT1|EEF1A1|EEF1A2|EGFR|EGR1|EIF2AK2|ELOC|ENO1|EP30…	2983/44746 genes: 6.67%
Nervous System Diseases	MESH:D009422	Nervous system disease	5.42e-138	1.04e-134	211	AASS|ABCC1|ACTB|ACTG1|ADA|ADAR|AGER|AGT|AGTR1|AHR|AHSG|AKT1|ALB|ALOX5|ANXA5|APOA1|APOE|APP|AQP1|AR|ARNTL|ATF4|ATF6|ATP6V1B2|ATP7B|AXL|BAD|BAG3|BAX|BCKDK|BCL2|BCL2L1|BDKRB1|BECN1|BSG|CALCA|CAPN1|CASP3|CASP8|CAT|CAV1|CCL2|CCL3|CCNA2|CCND1|CCR9|CD14|CD151|CD3D|CD40LG|CDK4|CENPF|CIT|CNR2|COMT|CP|CREBBP|CRP|CSF2|CSNK2A1|CTSB|CXCL10|CXCL2|CXCL3|CXCL8|DCTN1|DDIT3|DNM2|DNMT1|EDN1|EEF1A2|EGR1|EIF2AK2|EIF2…	2696/44746 genes: 6.03%
Liver Diseases	MESH:D008107	Digestive system disease	5.6e-132	1.08e-128	185	AASS|ABCB11|ABCC1|ACTB|ADA|AGT|AHR|AKT1|ALB|ANO6|ANXA2|ANXA5|APOA1|APOE|APP|AR|ATF4|ATP7B|AXL|BAX|BCL2|BCL2L1|C5AR1|C8G|CANX|CASP3|CASP8|CAT|CAV1|CCL2|CCL3|CCL5|CCNA2|CCNB1|CCND1|CD14|CD3D|CD74|CD81|CDK1|CDK4|CENPF|CKB|CNR2|COMT|CP|CRP|CSF2|CXCL10|CXCL8|DDIT3|DDX58|EDN1|EGFR|EGR1|ENO1|ERLEC1|ERN1|ETFA|EZR|F2|F3|FANCD2|FANCI|FASN|FBN1|FGF2|FOS|GAPDH|GDF15|GNAS|GPT|GPX1|GSN|GSTM1|GSTT1|HELLS|HIF1A|…	1985/44746 genes: 4.44%
Immune System Diseases	MESH:D007154	Immune system disease	1.01e-131	1.95e-128	157	ADA|ADAR|AGER|AGT|AHR|AKT1|ALB|ALOX5|APOA1|APOE|ATP6V1B2|BAG3|BAX|BCL2|BCL2L1|C5|CASP8|CAT|CAV1|CCL2|CCL3|CCL5|CCND1|CCND3|CCR6|CCR9|CD14|CD3D|CD40LG|CD81|CDK1|CHEK2|CNR2|CP|CREBBP|CRP|CSF2|CSNK2A1|CSNK2B|CXCL10|CXCL2|CXCL5|CXCL8|DDIT3|DNMT1|DUSP1|EDN1|EGR1|EIF2AK3|ENO1|EP300|ERN1|F2|FOS|G6PD|GNB1|GRPEL1|GSK3B|GSTM1|GSTT1|HAVCR2|HELLS|HLA-A|HLA-B|HLA-C|HMOX1|HP|HSP90AA1|HSPA5|HSPB1|ICAM1|IFIH1|IF…	1220/44746 genes: 2.73%
Neoplasms by Histologic Type	MESH:D009370	Cancer	3.67e-129	7.07e-126	190	ABCC1|ACTB|ACTG1|AGER|AGTR1|AHR|AKT1|ALB|ALOX5|ANXA2|ANXA5|APOA1|APOE|AQP1|AR|ARNTL|ATF4|ATP6V1B2|ATP7B|AXL|BAD|BAX|BCL2|BCL2L1|BRD2|BZW2|CALR|CAPN1|CASP8|CAT|CBL|CCL2|CCL3|CCL5|CCNA2|CCNB1|CCND1|CCND3|CD40LG|CDK1|CDK2|CDK4|CENPF|CHEK2|CKB|CNR2|COMT|CP|CREB1|CREBBP|CRP|CSF2|CSNK2A1|CSNK2A2|CSNK2B|CTSB|CXCL8|DDIT3|DNMT1|EEF1A1|EGFR|EGR1|EIF2S1|ELOC|ENO1|EP300|ETFA|EZR|F2|F3|FANCD2|FANCI|FASN|FGF2|…	2220/44746 genes: 4.96%
Skin and Connective Tissue Diseases	MESH:D017437		1.06e-124	2.04e-121	168	ABCB11|ABCC1|ADAR|AGER|AHR|AHSG|AKT1|ALB|ALOX5|APOA1|APOE|AR|ATF4|ATP7B|BAX|BCL2|C1QBP|CASP8|CAT|CAV1|CAVIN1|CBL|CCL2|CCL5|CCND1|CCR6|CD14|CD151|CD3D|CD40LG|CD74|CDK2|CDK4|CENPF|CHEK2|CNR2|COMT|CP|CREB1|CRP|CSF2|CSNK2A1|CSNK2A2|CSNK2B|CTSB|CXCL10|CXCL2|CXCL3|CXCL8|DDIT3|DDX58|DNMT1|DUSP1|EDN1|EGFR|EGR1|ENO1|EP300|F2|F3|FASN|FBN1|FKBP10|FOS|FTL|G6PD|GNAS|GPX1|GSTM1|GSTT1|HAVCR2|HBA1|HIF1A|HLA-A|HL…	1650/44746 genes: 3.69%
Respiratory Tract Diseases	MESH:D012140	Respiratory tract disease	1.26e-123	2.44e-120	146	ACE2|ACTB|ADA|AGER|AGT|AHR|AKT1|ALB|ALOX5|ANXA2|APOA1|APOE|AR|ATF6|AXL|BCL2|BCL2L1|BECN1|BSG|CALCA|CASP3|CASP8|CAT|CAV1|CCL2|CCL3|CCL5|CCND1|CCR6|CCR9|CD14|CD40LG|CD74|CHEK2|CKB|CREBBP|CRP|CSF2|CXCL10|CXCL2|CXCL5|CXCL8|DCTN1|DDIT3|DDX58|DNMT1|EDN1|EGFR|EGR1|EIF2AK2|ENO1|EP300|FGF2|FOS|GATA6|GNAS|GPX1|GSTM1|GSTT1|HIF1A|HMGB1|HMOX1|HSPA5|ICAM1|IFIH1|IFNA1|IFNG|IKBKB|IKBKG|IL10|IL13|IL18|IL1A|IL1B|I…	1101/44746 genes: 2.46%
Urogenital Diseases	MESH:D000091642		1.39e-122	2.68e-119	182	ACE2|ADAM9|AGER|AGT|AGTR1|AHR|AHSG|AKT1|ALB|ALOX5|ANPEP|ANXA5|APOA1|APOE|AQP1|AR|ARNTL|ATP7B|AXL|BAD|BAG3|BAX|BCL2|BCL2L1|CALCA|CALR|CASP3|CASP8|CAT|CAV1|CBL|CCL2|CCL3|CCL5|CCNB1|CCND1|CD151|CENPF|CHEK2|CNR2|COMT|CP|CREBBP|CRP|CTSB|CXCL10|CXCL8|DDIT3|DNMT1|DUSP1|EDN1|EGFR|EGR1|EIF2AK2|ELOC|ENO1|EP300|EZR|F2|F3|FASN|FBN1|FGF2|FMR1|FOS|G6PD|GDF15|GNAS|GPX1|GRPEL1|GSK3B|GSTM1|GSTT1|HDAC6|HELLS|HIF1A…	2136/44746 genes: 4.77%
Central Nervous System Diseases	MESH:D002493	Nervous system disease	8.3e-122	1.6e-118	154	AASS|ACTB|ACTG1|ADA|AGER|AGT|AGTR1|AKT1|ALB|ALOX5|ANXA5|APOA1|APOE|APP|AQP1|AR|ARNTL|ATF4|ATF6|ATP7B|BAD|BAX|BCKDK|BCL2|BCL2L1|BDKRB1|BECN1|BSG|CALCA|CASP3|CASP8|CAT|CAV1|CCL2|CCL3|CCND1|CD14|CD40LG|CDK4|CNR2|CP|CREBBP|CRP|CXCL10|CXCL2|CXCL8|DCTN1|DDIT3|DNMT1|EDN1|EEF1A2|EGR1|EIF2AK3|EIF2S1|ENO1|ERN1|EXOSC8|F2|FAH|FGF2|FOS|FTL|GAPDH|GIGYF2|GLA|GNAS|GPX1|GSK3B|GSTM1|HBA1|HDAC6|HIF1A|HMOX1|HNRNPA1|…	1330/44746 genes: 2.97%
Metabolic Diseases	MESH:D008659	Metabolic disease	2.82e-119	5.43e-116	160	AASS|ACTG1|ADA|AGER|AGT|AHR|AHSG|AKT1|ANXA2|ANXA5|APOA1|APOE|APP|AR|ARNTL|ATP7B|BAX|BCKDK|BCL2|BCL2L1|BDKRB1|BSG|CALCA|CASP3|CASP8|CAT|CAV1|CAVIN1|CCL2|CD14|CD3D|CD40LG|CHEK2|CNR2|COG4|CP|CREBBP|CRP|CXCL10|CXCL8|DCTN1|DDIT3|DDOST|EDN1|EGFR|EIF2AK3|ENO1|ETFA|FAH|FANCD2|FANCI|FBN1|FGF2|FOS|FTL|G6PD|GAPDH|GLA|GNAS|GPHN|GPX1|GSK3B|GSN|GSTM1|HBA1|HMOX1|HNRNPA1|HP|ICAM1|IFIH1|IFNG|IKBKB|IL10|IL18|IL1A|…	1545/44746 genes: 3.45%
Nutritional and Metabolic Diseases	MESH:D009750		3.19e-119	6.15e-116	164	AASS|ACTG1|ADA|AGER|AGT|AHR|AHSG|AKT1|ANXA2|ANXA5|APOA1|APOE|APP|AR|ARNTL|ATP7B|BAX|BCKDK|BCL2|BCL2L1|BDKRB1|BSG|CALCA|CASP3|CASP8|CAT|CAV1|CAVIN1|CCL2|CD14|CD3D|CD40LG|CHEK2|CNR2|COG4|CP|CREBBP|CRP|CXCL10|CXCL8|DCTN1|DDIT3|DDOST|EDN1|EGFR|EIF2AK3|ENO1|EP300|ETFA|F2|FAH|FANCD2|FANCI|FASN|FBN1|FGF2|FOS|FTL|G6PD|GAPDH|GLA|GNAS|GPHN|GPX1|GSK3B|GSN|GSTM1|HBA1|HMOX1|HNRNPA1|HP|HSPA5|ICAM1|IFIH1|IFNG|I…	1661/44746 genes: 3.71%
Congenital, Hereditary, and Neonatal Diseases and Abnormalities	MESH:D009358		1.99e-118	3.84e-115	200	AASS|ABCB11|ACTB|ACTG1|ADA|ADAR|AGT|AGTR1|AHR|AKT1|ALB|ANXA5|APOA1|APOE|APP|AQP1|AR|ARNTL|ATF6|ATP6V1B2|ATP7B|BAG3|BCKDK|BCL2|BCL2L1|C5|CALCA|CAPN1|CASP3|CASP8|CAT|CAV1|CAVIN1|CBL|CCL2|CCL5|CCND1|CD14|CD151|CD3D|CD40LG|CENPF|CHEK2|CIT|COG4|COMT|CP|CREBBP|CSF2|CTSB|CXCL10|CXCL8|DDOST|DNM2|DNMT1|EDN1|EGFR|EIF2AK3|EP300|ERLIN2|ETFA|F2|FAH|FANCD2|FANCI|FASN|FBN1|FBN2|FGF2|FKBP10|FMR1|FTL|G6PD|GATA6|G…	2918/44746 genes: 6.52%
Male Urogenital Diseases	MESH:D052801	Urogenital disease (male)	5.05e-115	9.74e-112	156	ACE2|ADAM9|AGT|AGTR1|AHR|AHSG|AKT1|ALB|ALOX5|ANPEP|APOA1|APOE|AQP1|AR|ATP7B|AXL|BAD|BAX|BCL2|BCL2L1|CALCA|CALR|CASP3|CASP8|CAT|CAV1|CBL|CCL2|CCL3|CCL5|CCND1|CD151|CENPF|CHEK2|COMT|CP|CREBBP|CRP|CTSB|CXCL10|CXCL8|DDIT3|DNMT1|EDN1|EGFR|EGR1|EIF2AK2|ELOC|ENO1|EP300|EZR|F2|F3|FASN|FGF2|FMR1|G6PD|GDF15|GNAS|GPX1|GSK3B|GSTM1|GSTT1|HDAC6|HIF1A|HLA-B|HMOX1|HP|HSP90B1|HSPB1|ICAM1|IFNG|IL10|IL13|IL18|IL1A|…	1528/44746 genes: 3.41%
Lung Diseases	MESH:D008171	Respiratory tract disease	1.17e-114	2.25e-111	131	ACE2|ACTB|ADA|AGER|AGT|AHR|AKT1|ALB|ALOX5|ANXA2|APOA1|APOE|AR|ATF6|AXL|BCL2|BCL2L1|BECN1|BSG|CALCA|CASP3|CASP8|CAT|CAV1|CCL2|CCL3|CCL5|CCND1|CCR6|CCR9|CD14|CD40LG|CD74|CHEK2|CKB|CREBBP|CRP|CSF2|CXCL10|CXCL2|CXCL5|CXCL8|DDIT3|DNMT1|EDN1|EGFR|EGR1|ENO1|EP300|FGF2|FOS|GATA6|GPX1|GSTM1|GSTT1|HIF1A|HMGB1|HMOX1|HSPA5|ICAM1|IFNG|IKBKB|IKBKG|IL10|IL13|IL18|IL1A|IL1B|IL2|IL4|IL5|IL6|IL7|IRF1|ITGB1|KEAP1|K…	912/44746 genes: 2.04%
Skin Diseases	MESH:D012871	Skin disease	9.03e-114	1.74e-110	148	ABCB11|ABCC1|ADAR|AHR|AHSG|AKT1|ALB|ALOX5|APOA1|APOE|AR|ATF4|ATP7B|BAX|BCL2|C1QBP|CASP8|CAT|CAV1|CAVIN1|CCL2|CCL5|CCND1|CCR6|CD14|CD151|CD3D|CD74|CDK2|CDK4|CENPF|CHEK2|CNR2|COMT|CP|CREB1|CRP|CSF2|CSNK2A1|CSNK2A2|CSNK2B|CTSB|CXCL10|CXCL2|CXCL3|CXCL8|DDIT3|DDX58|DNMT1|DUSP1|EGFR|ENO1|EP300|F2|F3|FASN|FBN1|FOS|G6PD|GNAS|GPX1|GSTM1|GSTT1|HAVCR2|HBA1|HIF1A|HLA-A|HLA-B|HLA-C|HMOX1|HP|HSP90AA1|HSPB1|ICA…	1336/44746 genes: 2.99%
Brain Diseases	MESH:D001927	Nervous system disease	3.29e-112	6.34e-109	141	AASS|ACTB|ACTG1|AGER|AGT|AGTR1|AKT1|ALB|ALOX5|ANXA5|APOA1|APOE|APP|ARNTL|ATF6|ATP7B|BAD|BAX|BCKDK|BCL2|BCL2L1|BDKRB1|BECN1|CALCA|CASP3|CASP8|CAT|CCL2|CCL3|CCND1|CD14|CDK4|CNR2|CP|CRP|CXCL10|CXCL2|CXCL8|DCTN1|DNMT1|EDN1|EEF1A2|EGR1|EIF2AK3|EIF2S1|ENO1|ERN1|EXOSC8|F2|FAH|FGF2|FOS|FTL|GAPDH|GIGYF2|GLA|GNAS|GPX1|GSK3B|GSTM1|HBA1|HDAC6|HIF1A|HMOX1|HNRNPA1|HSPA5|HYOU1|ICAM1|IFNG|IL10|IL18|IL1A|IL1B|IL2…	1187/44746 genes: 2.65%
Hemic and Lymphatic Diseases	MESH:D006425		2.45e-106	4.72e-103	119	ABCB11|ADA|AGT|AHR|AKT1|ALB|ALOX5|ANO6|APOE|ARNTL|ATP6V1B2|BAX|BCL2|BCL2L1|CALR|CASP8|CAT|CBL|CCL2|CCND1|CCND3|CD40LG|CDK1|CHEK2|COMT|CREBBP|CSF2|CSNK2A1|CSNK2B|DNMT1|EP300|F2|F3|FANCD2|FANCI|FGF2|G6PD|GDF15|GNAS|GNB1|GPX1|GSK3B|GSTT1|HAVCR2|HBA1|HLA-A|HMGB1|HMOX1|HP|HSP90AA1|HSPA5|HSPB1|ICAM1|IFIH1|IFNA1|IFNG|IL10|IL18|IL1A|IL1B|IL2|IL4|IL5|IL6|IL7|JAK2|KNG1|LMAN1|MAPK1|MAPK14|MCL1|MTHFR|MTOR|MY…	786/44746 genes: 1.76%
Heart Diseases	MESH:D006331	Cardiovascular disease	5.15e-106	9.92e-103	133	ABCC1|ACE2|ACTB|ACTG1|AGT|AGTR1|AHR|AKT1|ALB|APLP2|APOA1|APOE|APP|AQP1|ARNTL|BAG3|BAX|BCL2|BCL2L1|BECN1|CALR|CANX|CASP3|CASP8|CAT|CAV1|CBL|CCL2|CCL3|CCND1|CD40LG|CKB|COMT|CREB1|CRP|CSF2|CXCL10|CXCL2|CXCL3|CXCL8|DDIT3|DUSP1|EDN1|EGFR|EIF2AK3|ENO1|F2|F3|FASN|FBN1|FGF2|GAPDH|GATA6|GDF15|GNAS|GPX1|GSK3B|GSN|HIF1A|HMGB1|HMOX1|HP|HSPA5|HSPB1|ICAM1|IFNG|IL10|IL18|IL1A|IL1B|IL4|IL6|INS|IRF1|ITGB1|JAK2|KN…	1107/44746 genes: 2.47%
Genetic Diseases, Inborn	MESH:D030342	Genetic disease (inborn)	4.18e-105	8.05e-102	171	AASS|ABCB11|ADA|AGT|AHR|AKT1|ALB|ANXA5|APOA1|APOE|APP|AQP1|AR|ARNTL|ATF6|ATP7B|BAG3|BCKDK|BCL2|C5|CALCA|CAPN1|CASP3|CASP8|CAT|CAV1|CAVIN1|CCL2|CCL5|CCND1|CD14|CD151|CD3D|CD40LG|CHEK2|COG4|COMT|CP|CREBBP|CTSB|CXCL10|CXCL8|DDOST|DNM2|DNMT1|EGFR|EIF2AK3|EP300|ERLIN2|ETFA|F2|FAH|FANCD2|FANCI|FASN|FBN1|FKBP10|FMR1|FTL|G6PD|GBF1|GLA|GNAS|GPHN|GPX1|GSK3B|GSN|HBA1|HDAC6|HELLS|HLA-B|HMOX1|HNRNPA1|HP|HSPA4…	2278/44746 genes: 5.09%
Female Urogenital Diseases and Pregnancy Complications	MESH:D005261		7.01e-105	1.35e-101	148	ACE2|AGER|AGT|AGTR1|AHR|AHSG|AKT1|ALB|ALOX5|ANPEP|ANXA5|APOA1|APOE|AQP1|AR|ARNTL|ATP7B|AXL|BAX|BCL2|CASP8|CAT|CAV1|CCL2|CCL3|CCL5|CCNB1|CCND1|CD151|CNR2|COMT|CP|CREBBP|CRP|CTSB|CXCL10|CXCL8|DDIT3|DNMT1|DUSP1|EDN1|EGFR|EGR1|ELOC|EP300|F2|F3|FASN|FBN1|FGF2|FMR1|FOS|G6PD|GNAS|GPX1|GSK3B|GSTM1|GSTT1|HDAC6|HELLS|HLA-B|HMOX1|HP|HSPB1|ICAM1|IFNA1|IFNG|IL10|IL13|IL18|IL1A|IL1B|IL2|IL4|IL6|INS|ITGB1|JAK1|…	1536/44746 genes: 3.43%
Female Urogenital Diseases	MESH:D052776	Urogenital disease (female)	1.96e-102	3.78e-99	141	ACE2|AGER|AGT|AGTR1|AHR|AHSG|AKT1|ALB|ALOX5|ANPEP|APOA1|APOE|AQP1|AR|ARNTL|ATP7B|AXL|BAX|BCL2|CASP8|CAT|CAV1|CCL2|CCL3|CCL5|CCNB1|CCND1|CD151|CNR2|CP|CREBBP|CRP|CTSB|CXCL10|CXCL8|DDIT3|DNMT1|DUSP1|EDN1|EGFR|EGR1|ELOC|EP300|F2|F3|FASN|FBN1|FGF2|FMR1|FOS|G6PD|GNAS|GPX1|GSK3B|GSTM1|GSTT1|HDAC6|HELLS|HLA-B|HMOX1|HP|HSPB1|ICAM1|IFNA1|IFNG|IL10|IL13|IL18|IL1A|IL1B|IL2|IL6|INS|ITGB1|JAK1|JAK2|KEAP1|KNG1…	1393/44746 genes: 3.11%
Signs and Symptoms	MESH:D012816	Signs and symptoms	2.07e-100	3.99e-97	145	ABCB11|ACE2|ACTB|ACTG1|AGER|AGT|AGTR1|AHR|AHSG|AKT1|ALB|ALOX5|ANXA2|ANXA5|APOA1|APOE|APP|AQP1|ATF4|ATF6|ATP6V1B2|BCKDK|BCL2|BCL2L1|BDKRB1|BECN1|CALCA|CASP3|CASP8|CAT|CAV1|CAVIN1|CCL2|CCL3|CCNA2|CCR9|CD14|CD151|CNR2|COMT|CP|CRP|CSF2|CSNK2A1|CTSB|CXCL8|DCTN1|DDIT3|DNMT1|EDN1|EEF1A2|EGR1|EIF2AK2|EIF2AK3|EIF2S1|EP300|ERLIN2|F2|F3|FASN|FGF2|FMR1|FOS|FTL|GAPDH|GDF15|GNAI1|GNAS|GNB1|GPHN|GPX1|GSK3B|GSN|…	1558/44746 genes: 3.48%
Neoplasms, Glandular and Epithelial	MESH:D009375	Cancer	7.49e-99	1.44e-95	145	ABCC1|ACTB|ACTG1|AGER|AGTR1|AHR|AKT1|ALB|ALOX5|ANXA2|ANXA5|APOA1|APOE|AQP1|AR|ATF4|ATP7B|BCL2|BCL2L1|BRD2|BZW2|CALR|CASP8|CAT|CCL2|CCL3|CCL5|CCNA2|CCNB1|CCND1|CDK1|CDK2|CDK4|CENPF|CHEK2|CKB|COMT|CP|CREBBP|CRP|CSF2|CSNK2A1|CSNK2A2|CSNK2B|CTSB|CXCL8|DNMT1|EEF1A1|EGFR|EGR1|ELOC|ENO1|EP300|ETFA|EZR|F2|FANCD2|FANCI|FASN|FGF2|FOS|GAPDH|GDF15|GNAS|GPX1|GSN|GSTM1|GSTT1|HBA1|HELLS|HIF1A|HLA-A|HLA-B|HLA-C|…	1598/44746 genes: 3.57%
Infections	MESH:D007239		7.61e-99	1.47e-95	101	ACE2|AGT|AHR|ALB|ALOX5|APOA1|AQP1|ATF6|BAG3|BAX|BCL2|BSG|C5|C5AR1|CASP3|CASP8|CCL2|CCL3|CCL5|CCR6|CCR9|CD40LG|CD81|CP|CRP|CSF2|CXCL10|CXCL5|CXCL8|DDX58|EGR1|EIF2AK2|F2|G6PD|GNAS|GRPEL1|GSK3B|GSN|HLA-B|HLA-C|HMGB1|HMOX1|HP|HSP90AA1|HSPB1|ICAM1|IFIH1|IFNA1|IFNAR1|IFNG|IKBKB|IKBKG|IL10|IL13|IL18|IL1A|IL1B|IL2|IL4|IL5|IL6|IL7|IRF3|ISG15|KPNB1|LDLR|LOX|MAPK1|MAPK3|MBL2|MCL1|MDM2|MMP3|MYD88|NLRP3|NOS2|…	545/44746 genes: 1.22%
Urologic Diseases	MESH:D014570	Urogenital disease (female)|Urogenital disease (male)	1.12e-96	2.16e-93	115	ACE2|AGT|AGTR1|AHR|AHSG|ALB|ALOX5|ANPEP|APOA1|APOE|AQP1|ATP7B|AXL|BAX|CAT|CCL2|CCL3|CCL5|CCND1|CD151|CP|CREBBP|CRP|CTSB|CXCL10|CXCL8|DDIT3|DNMT1|EDN1|EGFR|EGR1|ELOC|EP300|F2|F3|FASN|FGF2|G6PD|GNAS|GPX1|GSK3B|GSTM1|GSTT1|HLA-B|HMOX1|HP|HSPB1|ICAM1|IFNG|IL10|IL13|IL18|IL1A|IL1B|IL2|IL6|INS|JAK1|KEAP1|KNG1|KRT8|LEP|LGALS1|LGALS3|MAPK1|MAPK3|MTHFR|MTOR|NFE2L2|NFKB1|NOS2|NOS3|NPHP3|PABPC1|PARP1|PCSK5|…	852/44746 genes: 1.90%
Digestive System Neoplasms	MESH:D004067	Cancer|Digestive system disease	1.46e-93	2.81e-90	136	ABCB11|ABCC1|ACTB|AGTR1|AHR|AKT1|ALB|ALOX5|ANXA2|ANXA5|APOA1|AR|ATP7B|AXL|BAX|BCL2|BCL2L1|BECN1|CALR|CASP8|CAT|CAV1|CCL3|CCNB1|CCND1|CDK1|CDK4|CENPF|CHEK2|CKB|CNR2|COMT|CP|CREBBP|CRP|CSF2|CXCL10|CXCL2|CXCL8|DNMT1|EEF1A1|EEF1A2|EGFR|EGR1|ENO1|EP300|ETFA|EXOSC5|F2|FANCD2|FANCI|FASN|FBN2|FOS|GAPDH|GDF15|GSTM1|GSTT1|HIF1A|HMGB1|HMOX1|HSPA5|HSPB1|ICAM1|IFNA1|IFNG|IKBKG|IL10|IL1B|IL2|IL6|IRF1|ISG15|ITG…	1463/44746 genes: 3.27%
Fibrosis	MESH:D005355	Pathology (process)	1.44e-92	2.78e-89	119	ACE2|ADA|AGT|AHR|AKT1|ALB|ANO6|ANXA2|ANXA5|APOE|APP|ATP7B|AXL|BCL2|C5AR1|C8G|CALCA|CAT|CAV1|CCL2|CCL3|CCL5|CCNA2|CD14|CD3D|CD74|CDK1|CNR2|CP|CSF2|CXCL10|CXCL2|CXCL8|EDN1|ERN1|EZR|F2|F3|FBN1|FGF2|FOS|FTL|GPT|GSN|GSTM1|HELLS|HIF1A|HMGB1|HMOX1|IFNA1|IFNG|IKBKG|IL10|IL13|IL18|IL1B|IL4|IL5|IL6|INHBE|INS|ITGB1|JAK2|KEAP1|KNG1|KRT19|KRT8|LEP|LGALS1|LGALS3|LOX|MAPK14|MMP1|MTOR|MYO5A|NEDD4|NFE2L2|NFKB1|NF…	1021/44746 genes: 2.28%
Kidney Diseases	MESH:D007674	Urogenital disease (female)|Urogenital disease (male)	1.8e-90	3.47e-87	103	ACE2|AGT|AGTR1|AHSG|ALB|ALOX5|APOA1|APOE|AQP1|ATP7B|AXL|BAX|CAT|CCL2|CCL3|CCL5|CCND1|CD151|CP|CRP|CTSB|CXCL8|DDIT3|DNMT1|EDN1|EGFR|EGR1|ELOC|F2|F3|FASN|FGF2|G6PD|GNAS|GSK3B|GSTM1|GSTT1|HLA-B|HMOX1|HP|HSPB1|ICAM1|IFNG|IL10|IL13|IL18|IL1A|IL1B|IL2|IL6|INS|JAK1|KEAP1|KNG1|KRT8|LGALS1|LGALS3|MAPK1|MAPK3|MTHFR|MTOR|NFE2L2|NFKB1|NOS2|NOS3|NPHP3|PARP1|PCSK5|PEX1|PIK3CA|PIK3R1|PLG|PPARG|PRKCA|PRKCE|PRKCS…	694/44746 genes: 1.55%
Gastrointestinal Diseases	MESH:D005767	Digestive system disease	4.71e-90	9.09e-87	119	ABCB11|ABCC1|ACTB|AGT|AHR|AKT1|ALB|ALOX5|ANXA5|APOA1|ATP7B|BAX|BCL2|BCL2L1|BECN1|CALR|CASP3|CASP8|CAT|CAV1|CCL2|CCND1|CCR6|CDK4|CENPF|CHEK2|CKB|CNR2|CP|CREBBP|CRP|CSF2|CXCL10|CXCL2|CXCL8|DDIT3|DNMT1|EDN1|EEF1A1|EEF1A2|EGFR|ENO1|EP300|ETFA|EXOSC5|F2|FASN|FBN2|GAPDH|GDF15|GSTM1|GSTT1|HIF1A|HMGB1|HMOX1|HSPA5|HSPB1|ICAM1|IFNA1|IFNG|IL10|IL1B|IL4|IL6|IRF1|ITGA5|JAK2|KEAP1|KRT19|KRT8|LEP|LGALS3|MAPK1|M…	1072/44746 genes: 2.40%
Genital Diseases	MESH:D000091662		8.12e-86	1.57e-82	126	ADAM9|AGER|AHR|AKT1|ALB|ALOX5|APOA1|AR|ARNTL|ATP7B|BAD|BAG3|BAX|BCL2|BCL2L1|CALCA|CALR|CASP3|CASP8|CAV1|CBL|CCL2|CCL3|CCL5|CCNB1|CCND1|CENPF|CHEK2|CNR2|COMT|CREBBP|CTSB|CXCL8|DNMT1|DUSP1|EDN1|EGFR|EGR1|EIF2AK2|ENO1|EP300|EZR|FASN|FBN1|FGF2|FMR1|FOS|GDF15|GNAS|GRPEL1|GSK3B|GSTM1|GSTT1|HDAC6|HELLS|HIF1A|HLA-B|HLA-C|HMOX1|HP|HSP90AA1|HSP90B1|HSPB1|ICAM1|IFNA1|IFNG|IL10|IL18|IL1A|IL1B|IL2|IL6|INS|ITG…	1364/44746 genes: 3.05%
Carcinoma	MESH:D002277	Cancer	1.91e-85	3.69e-82	125	ABCC1|ACTB|ACTG1|AGER|AGTR1|AHR|AKT1|ALB|ALOX5|ANXA2|ANXA5|APOA1|APOE|AQP1|AR|ATF4|ATP7B|BCL2|BCL2L1|BZW2|CALR|CASP8|CAT|CCL2|CCL3|CCNA2|CCNB1|CCND1|CDK1|CDK2|CDK4|CENPF|CKB|COMT|CP|CREBBP|CRP|CSF2|CSNK2A1|CSNK2A2|CSNK2B|CTSB|CXCL8|DNMT1|EEF1A1|EGFR|EGR1|ELOC|ENO1|EP300|ETFA|EZR|F2|FANCD2|FANCI|FASN|FOS|GAPDH|GDF15|GNAS|GPX1|GSTM1|GSTT1|HBA1|HELLS|HIF1A|HMGB1|HNRNPA1|HSPA5|HSPB1|IFNA1|IL13|IL1A|I…	1344/44746 genes: 3.00%
Chemically-Induced Disorders	MESH:D064419		1.36e-84	2.63e-81	112	AASS|ABCC1|ACTB|AGT|AHR|AHSG|AKT1|ALB|ALOX5|ANXA2|APOA1|APOE|BAX|BCL2|BCL2L1|CANX|CASP3|CAT|CAV1|CCL2|CCL5|CD3D|CKB|COMT|CP|CREB1|CRP|CSF2|CXCL10|CXCL2|CXCL3|CXCL8|EGR1|ENO1|EP300|ERLEC1|ERN1|F3|FASN|FGF2|FOS|G6PD|GATA6|GNAI1|GNAS|GPHN|GPT|GSK3B|GSN|GSTM1|GSTT1|HLA-A|HLA-B|HLA-C|HMGB1|HMOX1|HP|HSPA5|IFNG|IL10|IL13|IL18|IL1A|IL1B|IL2|IL4|IL6|INS|KNG1|KRT8|LAP3|LEP|LGALS3|MAPK1|MAPK3|MTHFR|MTOR|NED…	1006/44746 genes: 2.25%
Myocardial Ischemia	MESH:D017202	Cardiovascular disease	2.57e-82	4.95e-79	83	ACTB|ACTG1|AGT|ALB|APLP2|APOA1|APOE|ARNTL|BAX|BCL2|BCL2L1|BECN1|CALR|CANX|CASP3|CASP8|CAT|CCL2|CCL3|CCND1|CD40LG|CKB|CREB1|CRP|CXCL10|CXCL2|CXCL8|DDIT3|DUSP1|EDN1|EIF2AK3|ENO1|F2|F3|FASN|FGF2|GAPDH|GDF15|GSK3B|GSN|HIF1A|HMGB1|HMOX1|HP|HSPA5|ICAM1|IL10|IL1A|IL1B|IL6|IRF1|JAK2|KNG1|LDLR|LGALS3|MAPK14|MMP3|MTHFR|NEDD4|NFKBIA|NOS2|NOS3|P4HB|PLAT|PRKCE|PROCR|PTGS2|RAB1B|REN|SERPINC1|SIRT1|SOCS3|SOD1|T…	430/44746 genes: 0.96%
Musculoskeletal Diseases	MESH:D009140	Musculoskeletal disease	1.08e-78	2.09e-75	125	ACTB|ACTG1|AGER|AHR|AKT1|ALB|ALOX5|ANO6|ANXA2|ATP6V1B2|BAG3|BCL2|CALCA|CAT|CBL|CCL2|CCR6|CD14|CENPF|CIT|CLCN7|COMT|CP|CREBBP|CRP|CSF2|CTSB|CXCL2|CXCL8|DDIT3|DNM2|DNMT1|DUSP1|EDN1|EGFR|EGR1|EIF2AK3|ENO1|EP300|ERLIN2|ETFA|EZR|F2|FBN1|FBN2|FGF2|FKBP10|FMR1|FOS|FTL|GAPDH|GNAS|GPHN|GPX1|GSK3B|GSN|HDAC6|HELLS|HLA-B|HLA-C|HNRNPA1|HP|HSPA4|IFIH1|IFNG|IL10|IL13|IL18|IL1A|IL1B|IL4|IL6|INS|LEP|MAPK1|MDM2|MM…	1529/44746 genes: 3.42%
Gastrointestinal Neoplasms	MESH:D005770	Cancer|Digestive system disease	1.56e-77	3e-74	99	ABCB11|ABCC1|ACTB|AHR|AKT1|ALB|ALOX5|ANXA5|APOA1|ATP7B|BAX|BCL2|BCL2L1|BECN1|CALR|CASP8|CAV1|CCND1|CDK4|CHEK2|CKB|CP|CREBBP|CSF2|CXCL10|CXCL2|CXCL8|DNMT1|EEF1A1|EEF1A2|EGFR|ENO1|EP300|EXOSC5|FASN|FBN2|GAPDH|GDF15|GSTM1|GSTT1|HIF1A|HMGB1|HMOX1|HSPA5|HSPB1|ICAM1|IFNA1|IFNG|IL10|IL1B|IL6|IRF1|ITGA5|KRT19|KRT8|LEP|LGALS3|MAPK1|MAPK3|MAPK8|MDM2|MMP1|MMP12|MSH6|MTHFR|MTOR|NFE2L2|NFKB1|NOS2|NOS3|NPC1|NP…	825/44746 genes: 1.84%
Lung Neoplasms	MESH:D008175	Cancer|Respiratory tract disease	1.63e-77	3.15e-74	91	ACTB|ADA|AHR|AKT1|ALB|ALOX5|ANXA2|ANXA5|APOA1|APOE|AR|AXL|BCL2|BCL2L1|BECN1|BZW2|CASP8|CAT|CAV1|CCL3|CCL5|CCND1|CD74|CHEK2|CKB|CREBBP|CRP|CXCL8|EGFR|EGR1|ENO1|EP300|FASN|FOS|GAPDH|GATA6|GPX1|GSTM1|GSTT1|HELLS|HIF1A|HMOX1|HNRNPA1|HSPB1|IFNG|IKBKG|IL10|IL1A|IL1B|IL2|IL4|IL6|IMPDH2|IRF1|ITGB1|KEAP1|LGALS1|LMNB1|MAPK1|MAPK14|MAPK3|MCL1|MDM2|MMP1|MSH6|MTHFR|MTOR|NFE2L2|NOS2|NPM1|PARP1|PIK3CA|PPIA|PYCA…	645/44746 genes: 1.44%
Respiratory Tract Neoplasms	MESH:D012142	Cancer|Respiratory tract disease	3.35e-77	6.46e-74	91	ACTB|ADA|AHR|AKT1|ALB|ALOX5|ANXA2|ANXA5|APOA1|APOE|AR|AXL|BCL2|BCL2L1|BECN1|BZW2|CASP8|CAT|CAV1|CCL3|CCL5|CCND1|CD74|CHEK2|CKB|CREBBP|CRP|CXCL8|EGFR|EGR1|ENO1|EP300|FASN|FOS|GAPDH|GATA6|GPX1|GSTM1|GSTT1|HELLS|HIF1A|HMOX1|HNRNPA1|HSPB1|IFNG|IKBKG|IL10|IL1A|IL1B|IL2|IL4|IL6|IMPDH2|IRF1|ITGB1|KEAP1|LGALS1|LMNB1|MAPK1|MAPK14|MAPK3|MCL1|MDM2|MMP1|MSH6|MTHFR|MTOR|NFE2L2|NOS2|NPM1|PARP1|PIK3CA|PPIA|PYCA…	650/44746 genes: 1.45%
Thoracic Neoplasms	MESH:D013899	Cancer	3.86e-77	7.45e-74	91	ACTB|ADA|AHR|AKT1|ALB|ALOX5|ANXA2|ANXA5|APOA1|APOE|AR|AXL|BCL2|BCL2L1|BECN1|BZW2|CASP8|CAT|CAV1|CCL3|CCL5|CCND1|CD74|CHEK2|CKB|CREBBP|CRP|CXCL8|EGFR|EGR1|ENO1|EP300|FASN|FOS|GAPDH|GATA6|GPX1|GSTM1|GSTT1|HELLS|HIF1A|HMOX1|HNRNPA1|HSPB1|IFNG|IKBKG|IL10|IL1A|IL1B|IL2|IL4|IL6|IMPDH2|IRF1|ITGB1|KEAP1|LGALS1|LMNB1|MAPK1|MAPK14|MAPK3|MCL1|MDM2|MMP1|MSH6|MTHFR|MTOR|NFE2L2|NOS2|NPM1|PARP1|PIK3CA|PPIA|PYCA…	651/44746 genes: 1.45%
Wounds and Injuries	MESH:D014947	Wounds and injuries	1.34e-74	2.59e-71	63	ACE2|AGER|AGT|AHR|ALB|ALOX5|AQP1|ATF4|BDKRB1|BECN1|CALCA|CASP3|CCL2|CCL3|CD14|CNR2|CXCL10|CXCL2|CXCL8|DDIT3|FBN1|FGF2|FOS|GPX1|GSK3B|HIF1A|HMOX1|ICAM1|IFNG|IL10|IL18|IL1A|IL1B|IL2|IL6|IL7|IRF1|ITGB1|KNG1|MAPK1|MAPK3|NFE2L2|NFKB1|NOS2|PARP1|PLAT|POR|PTGS2|RELA|RELB|SERPINC1|SIRT1|SOD1|SPP1|TLR2|TLR4|TNF|TNFRSF1A|TNFRSF1B|TP53|TTR|VEGFA|VKORC1	217/44746 genes: 0.48%
Neoplastic Processes	MESH:D009385	Cancer|Pathology (process)	5.2e-74	1e-70	82	ACTB|ACTG1|AGTR1|AHR|AKT1|ALOX5|ANXA2|AR|AXL|BCL2|BSG|CALR|CAT|CAV1|CCL2|CCL5|CCND1|CREB1|CSF2|CTSB|CXCL8|DNMT1|EDN1|EGFR|ENO1|EZR|FOS|FTL|GDF15|GSK3B|HIF1A|HMOX1|HSP90AA1|IL18|IL1B|IL2|IL6|INS|ITGA5|ITGB1|KRT19|LGALS3|MAPK1|MAPK3|MAPK8|MDM2|MMP1|MMP3|MTHFR|MTOR|MYD88|NFE2L2|NFKB1|NOS2|PARP1|PIK3CA|PLAUR|PML|POR|PPIA|PTGS2|RELA|RHOA|SIRT1|SLC40A1|SMPD1|SOD1|SPP1|SREBF2|STAT1|STAT3|TF|TFRC|TGFB1|T…	516/44746 genes: 1.15%
Hypersensitivity	MESH:D006967	Immune system disease	9.91e-74	1.91e-70	71	AGER|AHR|ALB|ALOX5|APOA1|BCL2|CASP8|CAT|CAV1|CCL2|CCL3|CCL5|CCR6|CCR9|CD14|CD3D|CD40LG|CRP|CXCL10|CXCL2|CXCL5|DNMT1|EDN1|EP300|GSTM1|HLA-A|HLA-B|HLA-C|HMOX1|HP|HSPA5|ICAM1|IFNG|IL10|IL13|IL18|IL1A|IL1B|IL2|IL4|IL5|IL6|KNG1|KRT19|MAPK8|MMP1|MTHFR|NEDD4|NFE2L2|NLRP3|NOS2|PARP1|PLAT|PML|PRKCA|PTGS2|RAD50|RELA|SERPINE1|SLC39A14|SOCS1|SOD1|SPP1|STAT6|TGFB1|TLR4|TNF|TNFRSF1A|TNFRSF1B|TTR|VEGFA	331/44746 genes: 0.74%
Cerebrovascular Disorders	MESH:D002561	Cardiovascular disease|Nervous system disease	1.33e-73	2.56e-70	63	AGER|AGT|ALB|ALOX5|APOA1|APOE|APP|BAD|BAX|BCL2|BCL2L1|CASP3|CASP8|CAT|CCL2|CCL3|CRP|CXCL10|CXCL2|EDN1|EGR1|F2|FGF2|FOS|GLA|GPX1|HBA1|HIF1A|HMOX1|ICAM1|IL18|IL1A|IL1B|IL6|IRF1|ITGAV|MAPK1|MAPK3|MMP12|MMP3|MTHFR|NFKB1|NFKBIA|NOS2|NOS3|PARP1|PLAT|PPARG|PTGS2|RELA|SERPINC1|SIRT1|SOD1|SPP1|STAT3|TGFB1|TNF|TNFRSF1A|TNFRSF1B|TP53|VDR|VEGFA|VKORC1	224/44746 genes: 0.50%
Urogenital Neoplasms	MESH:D014565	Cancer|Urogenital disease (female)|Urogenital disease (male)	3.63e-73	6.99e-70	105	ADAM9|AGER|AHR|AKT1|ALOX5|ANPEP|AR|ATP7B|AXL|BAD|BAX|BCL2|CALCA|CALR|CASP8|CAV1|CCL2|CCND1|CENPF|CHEK2|CNR2|COMT|CREBBP|CTSB|CXCL8|DNMT1|EGFR|EGR1|EIF2AK2|ELOC|EP300|EZR|FASN|FGF2|FOS|GDF15|GPX1|GSK3B|GSTM1|GSTT1|HDAC6|HIF1A|HMOX1|HP|HSP90B1|HSPB1|ICAM1|IFNA1|IL10|IL13|IL18|IL2|IL6|INS|JAK1|JAK2|KEAP1|KPNB1|KRT8|LEP|MAPK1|MAPK3|MDM2|MSH6|MTHFR|MTOR|NAGLU|NFE2L2|NOS3|NRP1|P4HB|PABPC1|PARP1|PIK3CA|…	1075/44746 genes: 2.40%
Disease Attributes	MESH:D020969	Pathology (process)	8.17e-73	1.57e-69	82	ABCC1|ACTB|ACTG1|AGER|ALB|ALOX5|APOE|ARNTL|ATF2|ATP7B|BCL2|CASP3|CAT|CCL2|CCND1|CHEK2|CP|CRP|CTSB|CXCL2|CXCL5|CXCL8|DDX58|EGFR|EXOSC5|FASN|FGF2|FMR1|G6PD|GAPDH|GPX1|GSTM1|GSTT1|HDAC6|HIF1A|HLA-A|HLA-B|HLA-C|HMOX1|HP|HSPA5|ICAM1|IFNG|IL10|IL1A|IL1B|IL6|JAK2|KEAP1|KRT19|MAPK14|MMP1|MMP12|MSH6|MTHFR|MTOR|NCF2|NFE2L2|NFKB1|NOS2|NOS3|NPM1|PIK3CA|PTGS2|RELA|SERPINE1|SFTPD|SMAD2|SMAD4|SOD1|SOD3|SREBF1|S…	533/44746 genes: 1.19%
Liver Cirrhosis	MESH:D008103	Digestive system disease|Pathology (process)	2.36e-70	4.55e-67	96	ADA|AGT|AHR|ALB|ANO6|ANXA2|ANXA5|APP|ATP7B|AXL|BCL2|C5AR1|C8G|CAT|CAV1|CCL2|CCL5|CCNA2|CD14|CD3D|CD74|CDK1|CNR2|CP|CXCL10|EDN1|ERN1|EZR|F2|F3|FBN1|FGF2|FOS|GPT|GSN|GSTM1|HELLS|HIF1A|HMOX1|IFNA1|IFNG|IKBKG|IL10|IL18|IL1B|IL6|INHBE|INS|ITGB1|JAK2|KEAP1|KNG1|KRT19|KRT8|LEP|LGALS1|LGALS3|LOX|MAPK14|MMP1|MYO5A|NFE2L2|NFKB1|NFKBIA|NOS2|NOS3|NPC1|NT5E|PLAT|PLG|PLOD2|PROCR|PTGS2|PYCARD|RELA|REN|RNASEL|SI…	897/44746 genes: 2.00%
Endocrine System Diseases	MESH:D004700	Endocrine system disease	2.59e-70	4.99e-67	106	ACE2|AGER|AGT|AGTR1|AHR|AKT1|ALB|ALOX5|APOA1|AQP1|AR|ATP7B|AXL|BAX|BCL2|BCL2L1|BDKRB1|CASP3|CASP8|CAT|CAV1|CBL|CCL2|CCNB1|CCND1|CNR2|COMT|CP|CRP|CSF2|CXCL10|CXCL8|DDIT3|DNMT1|EDN1|EGFR|EIF2AK3|FASN|FGF2|FMR1|FOS|GNAS|GPX1|GSTM1|GSTT1|HBA1|HDAC6|HELLS|HIF1A|HMOX1|HP|ICAM1|IFIH1|IFNA1|IFNG|IL10|IL1B|IL4|IL6|INS|KPNB1|LEP|MAPK1|MAPK3|MBL2|MFGE8|MSH6|MTHFR|MTOR|NFE2L2|NFKB1|NFKBIA|NOS2|NOS3|NRP1|PIK3…	1176/44746 genes: 2.63%
Hematologic Diseases	MESH:D006402	Blood disease	2.88e-70	5.55e-67	79	ABCB11|ADA|AGT|ALB|ALOX5|ANO6|ARNTL|BCL2|BCL2L1|CALR|CBL|CCL2|CCND1|CD40LG|CSF2|DNMT1|F2|F3|FANCD2|FANCI|FGF2|G6PD|GDF15|GNAS|GNB1|GPX1|GSTT1|HBA1|HLA-A|HMGB1|HMOX1|HP|HSPA5|HSPB1|ICAM1|IFIH1|IFNG|IL1A|IL1B|IL2|IL5|IL6|IL7|JAK2|KNG1|LMAN1|MAPK14|MCL1|MTHFR|MYD88|NCF2|NFE2L2|NPM1|PARP1|PIK3R1|PLAT|PLG|PPARG|REN|RPS17|SERPINC1|SERPINE1|SLC40A1|SMAD4|SOD1|SRP72|STAT3|TF|TFRC|TGFB1|TLR2|TLR4|TNF|TNFR…	511/44746 genes: 1.14%
Inflammation	MESH:D007249	Pathology (process)	2.45e-69	4.73e-66	57	ACE2|AGER|AGT|AHR|AKT1|ALOX5|APOA1|APP|AQP1|ATP7B|BDKRB1|C5AR1|CALCA|CASP3|CCL2|CCL3|CRP|CSF2|CXCL2|CXCL8|EDN1|EGR1|FGF2|HMGB1|HMOX1|ICAM1|IFNG|IKBKB|IL10|IL13|IL1A|IL1B|IL6|JAK2|LEP|MAPK1|MAPK3|MYD88|NLRP3|NOS2|NOS3|PARP1|PLAT|PLAUR|PPARG|PROCR|PTGS2|SOD1|STAT3|TF|TFRC|TGFB1|TLR2|TLR4|TNF|TNFAIP3|VEGFA	184/44746 genes: 0.41%
Hypertension	MESH:D006973	Cardiovascular disease	1.29e-67	2.48e-64	61	ABCC1|ACE2|AGER|AGT|AGTR1|AHR|ALB|ALOX5|APOA1|APOE|AQP1|AR|BCL2|CALCA|CAT|CAV1|CCL2|CD40LG|CRP|CXCL2|CXCL8|EDN1|FOS|GNAS|GPX1|GSK3B|GSTT1|HIF1A|HMGB1|HMOX1|HP|ICAM1|IKBKB|IL1B|IL6|INS|KNG1|LEP|LOX|MTOR|MYD88|NFE2L2|NOS2|NOS3|PLAT|PLG|PPARG|PTGS2|RELA|REN|SERPINE1|SOD1|SOD3|STIM1|TGFB1|TJP1|TLR2|TLR4|TNF|TP53|VDR	245/44746 genes: 0.55%
Mental Disorders	MESH:D001523	Mental disorder	6.55e-67	1.26e-63	110	ACE2|ACTB|ACTG1|ADA|AGER|AGT|AHR|AHSG|AKT1|ALB|APOE|APP|AR|ATF6|BAX|BCKDK|BCL2|BCL2L1|BECN1|CALCA|CASP3|CAT|CBL|CCL2|CCNA2|CNR2|COMT|CP|CREB1|CRP|CSF2|CSNK2A1|CXCL8|DCTN1|DNMT1|EDN1|EEF1A2|EGR1|EIF2S1|ENO1|ERLIN2|F2|FASN|FGF2|FMR1|FOS|FTL|GIGYF2|GNAI1|GNAS|GNB1|GPHN|GPX1|GSK3B|GSTM1|GSTT1|HLA-A|HMOX1|HNRNPA1|HP|IFNG|IL10|IL13|IL1A|IL1B|IL2|IL4|IL5|IL6|INS|ISG15|LEP|MAPK1|MAPK3|MTHFR|MTOR|NAGLU|NO…	1398/44746 genes: 3.12%
Drug-Related Side Effects and Adverse Reactions	MESH:D064420		2.32e-66	4.47e-63	79	AASS|ABCC1|ACTB|AGT|AHR|AHSG|ALB|ALOX5|ANXA2|APOA1|APOE|BAX|CANX|CAT|CAV1|CCL2|CKB|CP|CRP|CSF2|CXCL10|CXCL8|ENO1|EP300|ERLEC1|ERN1|F3|FASN|GATA6|GPT|GSN|GSTM1|GSTT1|HLA-A|HLA-B|HLA-C|HMGB1|HMOX1|HP|HSPA5|IFNG|IL10|IL13|IL18|IL1A|IL1B|IL2|IL4|IL6|KNG1|KRT8|LAP3|LGALS3|MTHFR|NEDD4|NFE2L2|NLRP3|NOS2|NR2F2|P4HB|PARP1|PLAT|PLG|PML|PTGS2|RELA|REN|SOD1|SOD3|SPP1|SRP72|TF|TLR2|TNF|TP53|TTR|VEGFA|VIM|VKOR…	571/44746 genes: 1.28%
Poisoning	MESH:D011041		7.51e-63	1.45e-59	76	AASS|ABCC1|ACTB|AGT|AHR|AKT1|ALB|ANXA2|APOA1|APOE|BAX|BCL2L1|CANX|CASP3|CAT|CCL2|CD3D|CKB|CP|CRP|CXCL10|CXCL2|CXCL3|ENO1|ERLEC1|ERN1|F3|FASN|FOS|G6PD|GPT|GSK3B|GSN|GSTM1|GSTT1|HLA-A|HLA-B|HMGB1|HMOX1|HP|HSPA5|IFNG|IL18|IL1A|IL1B|IL4|IL6|INS|KNG1|KRT8|LAP3|LGALS3|MTHFR|MTOR|NFE2L2|NLRP3|NOS2|NR2F2|P4HB|PLAT|PLG|PTGS2|PTX3|SLC29A1|SLC39A14|SOD1|SOD3|SPP1|SRP72|TF|TNF|TP53|TTR|VDR|VEGFA|VIM	565/44746 genes: 1.26%
Diabetes Mellitus	MESH:D003920	Endocrine system disease|Metabolic disease	1.67e-62	3.21e-59	68	ACE2|AGER|AGT|AGTR1|AKT1|ALB|APOA1|AR|AXL|BAX|BCL2|BCL2L1|BDKRB1|CASP3|CASP8|CAT|CAV1|CCL2|CP|CRP|DDIT3|EDN1|EGFR|EIF2AK3|FGF2|GPX1|GSTM1|HBA1|HIF1A|HMOX1|HP|ICAM1|IFNG|IL10|IL1B|IL6|INS|LEP|MBL2|MFGE8|MTHFR|NFE2L2|NFKB1|NOS2|NOS3|PIK3CG|PPARG|PRKCA|PRKCE|PTGS2|RELA|REN|SERPINE1|SHBG|SIRT1|SOD1|SPP1|SREBF1|STAT3|TGFB1|TLR4|TNF|TNFRSF1A|TNFRSF1B|TP53|VDAC1|VDAC2|VEGFA	410/44746 genes: 0.92%
Breast Neoplasms	MESH:D001943	Cancer|Skin disease	2.69e-61	5.19e-58	74	ABCC1|ADAR|AHR|AKT1|AR|ATF4|ATP7B|BAX|BCL2|C1QBP|CASP8|CAT|CAV1|CCL2|CCND1|CD74|CDK2|CDK4|CENPF|CHEK2|CNR2|COMT|CSF2|CTSB|CXCL2|CXCL3|CXCL8|DDIT3|DNMT1|EGFR|ENO1|EP300|F3|FASN|FOS|GPX1|HIF1A|HMOX1|HP|HSP90AA1|IFNG|IL10|IL1B|IL6|KRT8|LEP|MDM2|MFGE8|MMP1|MMP3|MTHFR|MTOR|NFE2L2|NFKBIA|NOS2|NOS3|PABPC1|PARP1|PIK3CA|PTGS2|RELA|SIRT1|SMAD4|SPP1|SREBF2|STAT3|STC2|TFRC|TNF|TP53|TXN|UMPS|VDR|VIM	548/44746 genes: 1.22%
Breast Diseases	MESH:D001941	Skin disease	6.97e-61	1.34e-57	74	ABCC1|ADAR|AHR|AKT1|AR|ATF4|ATP7B|BAX|BCL2|C1QBP|CASP8|CAT|CAV1|CCL2|CCND1|CD74|CDK2|CDK4|CENPF|CHEK2|CNR2|COMT|CSF2|CTSB|CXCL2|CXCL3|CXCL8|DDIT3|DNMT1|EGFR|ENO1|EP300|F3|FASN|FOS|GPX1|HIF1A|HMOX1|HP|HSP90AA1|IFNG|IL10|IL1B|IL6|KRT8|LEP|MDM2|MFGE8|MMP1|MMP3|MTHFR|MTOR|NFE2L2|NFKBIA|NOS2|NOS3|PABPC1|PARP1|PIK3CA|PTGS2|RELA|SIRT1|SMAD4|SPP1|SREBF2|STAT3|STC2|TFRC|TNF|TP53|TXN|UMPS|VDR|VIM	555/44746 genes: 1.24%
Genital Diseases, Male	MESH:D005832	Urogenital disease (male)	7.16e-61	1.38e-57	84	ADAM9|AHR|AKT1|ALB|ALOX5|AR|ATP7B|BAD|BAX|BCL2|BCL2L1|CALCA|CALR|CASP3|CASP8|CAV1|CBL|CCND1|CENPF|CHEK2|COMT|CREBBP|CTSB|CXCL8|DNMT1|EDN1|EGFR|EGR1|EIF2AK2|ENO1|EZR|FGF2|GDF15|GSK3B|GSTM1|GSTT1|HDAC6|HIF1A|HMOX1|HSP90B1|ICAM1|IL10|IL18|IL2|IL6|INS|JAK1|JAK2|KEAP1|LEP|MAPK3|MDM2|MTHFR|MTOR|NAGLU|NFE2L2|NOS3|NRP1|P4HB|PARP1|PIK3CA|PIK3CB|PIK3R1|PIK3R2|PLAUR|PML|PTGS2|RFWD3|RNASEL|SERPINA3|SERPINE1|…	794/44746 genes: 1.77%
Neurodegenerative Diseases	MESH:D019636	Nervous system disease	3.11e-60	6e-57	79	AGER|ANXA5|APOE|APP|AR|ATF6|ATP7B|BAX|BCL2|BCL2L1|BECN1|BSG|CAPN1|CASP3|CAV1|CD40LG|CP|CREBBP|CXCL8|DCTN1|DNM2|DNMT1|EDN1|EIF2AK3|EIF2S1|ENO1|ERLIN2|F2|FOS|FTL|GBF1|GIGYF2|GPX1|GSK3B|GSTM1|HLA-B|HMOX1|HNRNPA1|HSPA5|HSPB1|HYOU1|IFNG|IL10|IL1A|IL1B|IL6|INS|KRT19|LDLR|LEP|LOX|MAPK1|MAPK3|MTHFR|NAGLU|NEFL|NFE2L2|NOS3|P4HB|PARP1|PPARG|PPT1|PTGS2|SIRT1|SLC29A1|SLC40A1|SMAD2|SOD1|SPTAN1|STAT3|TBK1|TF|TG…	682/44746 genes: 1.52%
Respiratory Tract Infections	MESH:D012141	Respiratory tract disease	3.34e-60	6.44e-57	51	ACE2|AGT|AHR|BSG|CCL2|CCL3|CCR6|CCR9|CD40LG|CRP|CSF2|CXCL10|CXCL5|CXCL8|DDX58|EGR1|EIF2AK2|HMOX1|ICAM1|IFIH1|IFNA1|IFNG|IKBKB|IL10|IL13|IL18|IL1B|IL2|IL4|IL6|IL7|IRF3|ISG15|MAPK1|MAPK3|MMP3|MYD88|NOS2|PARP1|RELA|SIRT1|SPP1|STAT1|TBK1|TGFB1|TLR4|TNF|TNFRSF1A|TNFRSF1B|VEGFA|VIM	177/44746 genes: 0.40%
Joint Diseases	MESH:D007592	Musculoskeletal disease	8.33e-60	1.61e-56	72	ACTB|AGER|AHR|ALB|ALOX5|ANO6|ATP6V1B2|CALCA|CAT|CCR6|CD14|COMT|CP|CRP|CSF2|CXCL2|CXCL8|DDIT3|DNM2|DNMT1|DUSP1|EGFR|EGR1|ENO1|ERLIN2|ETFA|EZR|F2|FBN1|FBN2|FKBP10|FOS|FTL|GAPDH|GSK3B|HLA-B|HLA-C|HP|IFNG|IL10|IL13|IL18|IL1B|IL4|IL6|LEP|MAPK1|MMP12|MMP3|MTHFR|NCF2|NOS2|NT5E|PLAUR|PLOD2|PPARG|PTGS2|SDCBP|SMAD3|STAT1|STAT3|STIM1|TGFB1|TLR2|TNF|TNFAIP3|TRAF6|VDAC2|VEGFA|VIM|YWHAQ|ZMPSTE24	530/44746 genes: 1.18%
Neurologic Manifestations	MESH:D009461	Nervous system disease|Signs and symptoms	3.26e-59	6.28e-56	99	ACTB|ACTG1|AGER|AGT|AHSG|AKT1|ALB|ALOX5|APOA1|APOE|APP|AQP1|ATF6|ATP6V1B2|BCKDK|BCL2|BCL2L1|BDKRB1|BECN1|CALCA|CASP3|CASP8|CAT|CCL2|CCL3|CCNA2|CCR9|CD151|CNR2|COMT|CP|CREBBP|CSF2|CSNK2A1|CXCL8|DNMT1|EDN1|EEF1A2|EIF2AK2|EIF2AK3|EIF2S1|EP300|ERLIN2|FASN|FGF2|FMR1|FOS|GNAI1|GNAS|GNB1|GPHN|GSK3B|HMGB1|HMOX1|HSPA5|HSPB1|HYOU1|IFNG|IL10|IL1A|IL1B|IL2|IL6|INS|KNG1|LEP|MAPK1|MAPK3|MAPK8|MMP3|MRE11|MTHFR|…	1279/44746 genes: 2.86%
Adenocarcinoma	MESH:D000230	Cancer	3.41e-59	6.57e-56	91	ACTB|AGTR1|AHR|AKT1|ALB|ALOX5|ANXA5|APOA1|APOE|AQP1|AR|ATF4|BCL2|BCL2L1|BZW2|CASP8|CAT|CCL3|CCNB1|CCND1|CDK1|CDK4|CENPF|CKB|COMT|CP|CREBBP|CRP|CTSB|CXCL8|DNMT1|EGFR|EGR1|ELOC|ENO1|EP300|ETFA|F2|FANCD2|FANCI|FASN|FOS|GAPDH|GDF15|GNAS|GSTM1|GSTT1|HELLS|HIF1A|HNRNPA1|HSPA5|HSPB1|IFNA1|IL13|IL1B|IL6|IMPDH2|ISG15|KEAP1|KRT8|LMNB1|MSH6|MTOR|NFE2L2|NFKB1|NFKBIA|NOS2|NOS3|NPM1|PARP1|PIK3CA|PPARG|PTGS2|PY…	1030/44746 genes: 2.30%
Glucose Metabolism Disorders	MESH:D044882	Metabolic disease	2.38e-58	4.59e-55	66	AGER|AGT|AHR|AKT1|AR|BAX|BCL2|BCL2L1|BDKRB1|CASP3|CASP8|CAT|CAV1|CCL2|CNR2|CP|CRP|DDIT3|EDN1|EGFR|EIF2AK3|FBN1|FGF2|GNAS|GPX1|GSTM1|HBA1|HMOX1|HP|ICAM1|IFNG|IKBKB|IL10|IL18|IL1B|IL6|IL7|INS|LEP|MBL2|MFGE8|NFE2L2|NFKB1|NOS2|NOS3|PIK3CG|PIK3R1|PPARG|PRKCA|PRKCE|PTGS2|RELA|REN|SERPINE1|SHBG|SIRT1|SOD1|SREBF1|SREBF2|STAT3|TGFB1|TNF|TNFRSF1A|TNFRSF1B|TP53|VEGFA	430/44746 genes: 0.96%
Reperfusion Injury	MESH:D015427	Cardiovascular disease|Pathology (process)	5.21e-58	1e-54	49	AGT|ALB|ALOX5|BAX|BCL2|CASP3|CASP8|CAT|CCL2|CCL3|CXCL2|CXCL8|EDN1|EGR1|FGF2|FOS|GPT|GPX1|HIF1A|HMGB1|HMOX1|HSPB1|ICAM1|IL10|IL1A|IL1B|IL6|ITGA5|KNG1|MAPK8|MYD88|NOS2|NOS3|PARP1|PLAT|PPARG|PTGS2|RELA|SIRT1|SOCS1|SOD1|STAT3|TFRC|TLR2|TLR4|TNF|VDAC1|VEGFA|VIM	169/44746 genes: 0.38%
Intestinal Diseases	MESH:D007410	Digestive system disease	7.4e-58	1.43e-54	76	ABCB11|ABCC1|AHR|AKT1|ALOX5|ATP7B|BAX|BCL2|BECN1|CALR|CASP3|CASP8|CAT|CCL2|CCND1|CCR6|CENPF|CHEK2|CNR2|CP|CRP|CSF2|CXCL10|CXCL8|DDIT3|DNMT1|EDN1|EGFR|ENO1|EP300|F2|FBN2|GAPDH|GSTM1|HMOX1|HSPB1|ICAM1|IFNA1|IFNG|IL10|IL1B|IL4|IL6|JAK2|LEP|MMP1|MMP12|MMP3|MSH6|MTHFR|MTOR|NFKB1|NLRP3|NOS2|NOS3|PARP1|PIK3CA|PPARG|PRKCA|PRKCE|PTGS2|PYCARD|RELA|SIRT1|SMAD3|SMAD4|SMAD7|STAT3|TFRC|TGFB1|TLR2|TLR4|TNF|TP53…	657/44746 genes: 1.47%
Necrosis	MESH:D009336	Pathology (process)	2.58e-57	4.97e-54	50	AGER|AGT|AHR|ALOX5|APOE|APP|ATF4|BAX|BCL2|BCL2L1|BECN1|CASP3|CAT|CCL2|CD40LG|CKB|CREB1|CTSB|CXCL2|DDIT3|EDN1|F2|FGF2|FOS|GAPDH|GSK3B|HBA1|HMGB1|HP|HSPA5|ICAM1|IFNG|IL10|IL1B|IL6|LGALS3|MTHFR|NFE2L2|NOS2|NOS3|PLAT|PRKCE|REN|SIRT1|SOD1|SOD3|STAT3|TGFB1|TNF|VDAC1	186/44746 genes: 0.42%
Autoimmune Diseases	MESH:D001327	Immune system disease	2.91e-57	5.61e-54	71	ADAR|AGER|AGT|AHR|ALB|ALOX5|APOA1|APOE|CASP8|CAT|CCL2|CCL5|CCR6|CD14|CD40LG|CP|CRP|CSF2|CXCL2|CXCL8|DDIT3|DUSP1|EGR1|EIF2AK3|ENO1|ERN1|F2|FOS|HLA-B|HP|ICAM1|IFIH1|IFNG|IL10|IL13|IL18|IL1B|IL2|IL4|IL5|IL6|IL7|INS|JAK1|KRT19|LEP|MAPK1|MMP12|MTHFR|NCF2|NFE2L2|NLRP3|NOS3|PLAUR|PLOD2|PPARG|PTGS2|SIRT1|SMAD3|STAT1|STAT3|STIM1|TGFB1|TLR2|TNF|TNFAIP3|TNFRSF1A|TRAF6|VDR|VEGFA|VHL	552/44746 genes: 1.23%
Genital Neoplasms, Male	MESH:D005834	Cancer|Urogenital disease (male)	4.14e-57	7.97e-54	77	ADAM9|AHR|AKT1|ALOX5|AR|ATP7B|BAD|BAX|BCL2|CALCA|CALR|CASP8|CAV1|CCND1|CENPF|CHEK2|COMT|CREBBP|CTSB|CXCL8|DNMT1|EGFR|EGR1|EIF2AK2|EZR|FGF2|GDF15|GSK3B|GSTM1|GSTT1|HDAC6|HIF1A|HMOX1|HSP90B1|ICAM1|IL10|IL18|IL2|IL6|INS|JAK1|JAK2|KEAP1|LEP|MAPK3|MDM2|MTHFR|MTOR|NAGLU|NFE2L2|NOS3|NRP1|P4HB|PARP1|PIK3CA|PIK3CB|PIK3R1|PIK3R2|PLAUR|PML|PTGS2|RFWD3|RNASEL|SERPINA3|SERPINE1|SHBG|SIRT1|STAT3|TGFB1|TLR4|TOR…	697/44746 genes: 1.56%
Prostatic Neoplasms	MESH:D011471	Cancer|Urogenital disease (male)	7.9e-57	1.52e-53	76	ADAM9|AHR|AKT1|ALOX5|AR|ATP7B|BAD|BAX|BCL2|CALCA|CALR|CASP8|CAV1|CCND1|CENPF|CHEK2|COMT|CREBBP|CTSB|CXCL8|DNMT1|EGFR|EGR1|EIF2AK2|EZR|FGF2|GDF15|GSK3B|GSTM1|GSTT1|HDAC6|HIF1A|HMOX1|HSP90B1|ICAM1|IL10|IL18|IL2|IL6|INS|JAK1|JAK2|KEAP1|LEP|MAPK3|MDM2|MTHFR|MTOR|NAGLU|NFE2L2|NOS3|NRP1|P4HB|PARP1|PIK3CA|PIK3CB|PIK3R1|PIK3R2|PLAUR|PML|PTGS2|RNASEL|SERPINA3|SERPINE1|SHBG|SIRT1|STAT3|TGFB1|TLR4|TOR1A|TP5…	678/44746 genes: 1.52%
Prostatic Diseases	MESH:D011469	Urogenital disease (male)	1.1e-56	2.12e-53	76	ADAM9|AHR|AKT1|ALOX5|AR|ATP7B|BAD|BAX|BCL2|CALCA|CALR|CASP8|CAV1|CCND1|CENPF|CHEK2|COMT|CREBBP|CTSB|CXCL8|DNMT1|EGFR|EGR1|EIF2AK2|EZR|FGF2|GDF15|GSK3B|GSTM1|GSTT1|HDAC6|HIF1A|HMOX1|HSP90B1|ICAM1|IL10|IL18|IL2|IL6|INS|JAK1|JAK2|KEAP1|LEP|MAPK3|MDM2|MTHFR|MTOR|NAGLU|NFE2L2|NOS3|NRP1|P4HB|PARP1|PIK3CA|PIK3CB|PIK3R1|PIK3R2|PLAUR|PML|PTGS2|RNASEL|SERPINA3|SERPINE1|SHBG|SIRT1|STAT3|TGFB1|TLR4|TOR1A|TP5…	681/44746 genes: 1.52%
Lymphoproliferative Disorders	MESH:D008232	Immune system disease|Lymphatic disease	2.08e-56	4.01e-53	60	ADA|AKT1|ATP6V1B2|BAX|BCL2|BCL2L1|CASP8|CAT|CCL2|CCND1|CCND3|CD40LG|CDK1|CHEK2|CREBBP|CSF2|CSNK2A1|CSNK2B|EP300|GNB1|GSK3B|GSTT1|HAVCR2|HLA-A|HSP90AA1|HSPB1|ICAM1|IFNA1|IFNG|IL10|IL18|IL2|IL4|IL6|MAPK1|MCL1|MTHFR|MTOR|MYD88|NFKBIA|NUP214|PARP1|PIK3CA|PIK3CB|PIK3CG|PIK3R1|PPARG|PTGS2|RELA|RHOA|SOD3|SPI1|STAT1|STAT3|TFRC|TGFB1|TNFAIP3|TNFRSF1B|TP53|VDR	345/44746 genes: 0.77%
Postoperative Complications	MESH:D011183	Pathology (process)	4.4e-56	8.49e-53	49	AGT|ALB|ALOX5|BAX|BCL2|CASP3|CASP8|CAT|CCL2|CCL3|CXCL2|CXCL8|EDN1|EGR1|FGF2|FOS|GPT|GPX1|HIF1A|HMGB1|HMOX1|HSPB1|ICAM1|IL10|IL1A|IL1B|IL6|ITGA5|KNG1|MAPK8|MYD88|NOS2|NOS3|PARP1|PLAT|PPARG|PTGS2|RELA|SIRT1|SOCS1|SOD1|STAT3|TFRC|TLR2|TLR4|TNF|VDAC1|VEGFA|VIM	183/44746 genes: 0.41%
Mouth Diseases	MESH:D009059	Mouth disease	4.83e-56	9.31e-53	58	AHR|ALB|ANXA2|ANXA5|APOA1|AQP1|ATP6V1B2|ATP7B|CALCA|CAT|CAV1|CBL|CCL2|CCND1|CRP|CSF2|CXCL8|EDN1|ENO1|EP300|FGF2|FOS|GAPDH|GDF15|HLA-A|HLA-B|HLA-C|HSPB1|ICAM1|IFNG|IL10|IL18|IL1B|IL6|LEP|LOX|MAPK1|MAPK3|MAPK8|MMP1|MTHFR|NEDD4|NOS2|NOS3|PARP1|PCSK5|PIK3CA|PML|PPIA|PTGS2|RACK1|SERPINE1|TGFB1|TNF|TNFAIP3|TP53|UMPS|VDAC2	315/44746 genes: 0.70%
Dermatitis	MESH:D003872	Skin disease	1.35e-55	2.6e-52	54	AHR|ALB|ALOX5|APOA1|BCL2|CASP8|CAV1|CCL5|CD14|CD3D|CRP|CXCL10|CXCL2|DDIT3|DUSP1|EGFR|EP300|G6PD|HLA-A|HLA-B|HLA-C|HMOX1|HSP90AA1|HSPB1|IFNG|IL10|IL13|IL18|IL1A|IL1B|IL2|IL4|IL5|IL6|KNG1|MAPK8|MTHFR|NEDD4|NFE2L2|NOS2|PARP1|PLAT|PML|RELA|SOCS1|SOD1|SOD3|SPP1|STAT6|TLR4|TNF|TTR|TXN|VEGFA	256/44746 genes: 0.57%
Stomatognathic Diseases	MESH:D009057	Mouth disease	3.13e-55	6.03e-52	64	AHR|ALB|ANXA2|ANXA5|APOA1|AQP1|ATP6V1B2|ATP7B|CALCA|CAT|CAV1|CBL|CCL2|CCND1|COMT|CRP|CSF2|CXCL8|EDN1|EGFR|ENO1|EP300|FGF2|FOS|GAPDH|GDF15|HLA-A|HLA-B|HLA-C|HSPB1|ICAM1|IFIH1|IFNG|IL10|IL18|IL1B|IL6|LEP|LOX|MAPK1|MAPK3|MAPK8|MMP1|MTHFR|NEDD4|NOS2|NOS3|PARP1|PCSK5|PEX1|PIK3CA|PML|PPIA|PTGS2|RACK1|RHOA|SERPINE1|TGFB1|TNF|TNFAIP3|TP53|UMPS|VDAC2|ZMPSTE24	437/44746 genes: 0.98%
Brain Ischemia	MESH:D002545	Cardiovascular disease|Nervous system disease	9.81e-55	1.89e-51	41	AGER|ALB|ALOX5|BAD|CASP3|CAT|CCL2|CCL3|CXCL10|CXCL2|EDN1|EGR1|F2|FGF2|FOS|GPX1|HBA1|HIF1A|ICAM1|IL18|IL1A|IL1B|IL6|MAPK1|MAPK3|MTHFR|NFKB1|NFKBIA|NOS2|PARP1|PLAT|PTGS2|RELA|SIRT1|SOD1|STAT3|TNF|TNFRSF1A|TNFRSF1B|TP53|VEGFA	106/44746 genes: 0.24%
Pathological Conditions, Anatomical	MESH:D020763	Pathology (anatomical condition)	1.18e-54	2.27e-51	62	AGER|AGT|AHR|AHSG|AKT1|ALB|ALOX5|APOE|APP|AR|ATP6V1B2|BDKRB1|BSG|CAT|CAV1|CCL2|CCND1|CKB|EDN1|F2|FGF2|GATA6|GDF15|GNAS|GSK3B|GSN|HIF1A|HMOX1|ICAM1|IL18|IL1B|IL6|KEAP1|LEP|MAPK1|MAPK14|MAPK3|MTHFR|MTOR|NFE2L2|NOS2|NOS3|NR2F2|PARP1|PCSK5|PEX1|PIK3CG|PRKCA|PRKCSH|PTGS2|RELA|REN|RHOA|SIRT1|SMAD2|SMAD3|SOD1|SPP1|STAT3|TGFB1|TNF|VDR	406/44746 genes: 0.91%
Lymphatic Diseases	MESH:D008206	Lymphatic disease	1.4e-54	2.7e-51	60	ADA|AHR|AKT1|APOE|ATP6V1B2|BAX|BCL2|CASP8|CAT|CCND1|CCND3|CD40LG|CDK1|CHEK2|COMT|CREBBP|CSF2|CSNK2A1|CSNK2B|EP300|GNB1|GSK3B|HAVCR2|HSP90AA1|ICAM1|IFNA1|IFNG|IL10|IL18|IL2|IL4|IL6|MAPK1|MCL1|MTHFR|MTOR|MYD88|NFKBIA|NPC1|NPC2|NUP214|PIK3CA|PIK3CB|PIK3CG|PIK3R1|PPARG|PTGS2|RELA|RHOA|SMPD1|SOD3|SPI1|STAT1|STAT3|TFRC|TGFB1|TNFAIP3|TNFRSF1B|TP53|VDR	369/44746 genes: 0.82%
Immunoproliferative Disorders	MESH:D007160	Immune system disease	1.73e-54	3.33e-51	58	AKT1|ATP6V1B2|BAX|BCL2|BCL2L1|CASP8|CAT|CCL2|CCND1|CCND3|CD40LG|CDK1|CHEK2|CREBBP|CSF2|CSNK2A1|CSNK2B|EP300|GNB1|GSK3B|GSTT1|HAVCR2|HLA-A|HSP90AA1|HSPB1|ICAM1|IFNA1|IFNG|IL10|IL2|IL4|IL6|MAPK1|MCL1|MTHFR|MTOR|MYD88|NFKBIA|NUP214|PARP1|PIK3CA|PIK3CB|PIK3CG|PIK3R1|PPARG|PTGS2|RELA|RHOA|SOD3|SPI1|STAT1|STAT3|TFRC|TGFB1|TNFAIP3|TNFRSF1B|TP53|VDR	334/44746 genes: 0.75%
Head and Neck Neoplasms	MESH:D006258	Cancer	6.47e-54	1.25e-50	62	ABCC1|ACTB|AKT1|ANXA2|ANXA5|AQP1|ATP7B|BAX|BCL2|BCL2L1|CALR|CASP8|CCL2|CCNA2|CCNB1|CCND1|CDK2|CDK4|CREBBP|CSF2|CXCL10|CXCL2|CXCL8|EGFR|ENO1|EP300|FASN|GAPDH|GPX1|GSTT1|HIF1A|HMGB1|HSPA5|HSPB1|ICAM1|IL18|IL1A|IL1B|IL6|KRT19|LGALS3|MAPK1|MAPK3|MSH6|NFE2L2|NOS2|NOS3|PIK3CA|PPARG|PPIA|PTGS2|RACK1|SMAD4|STAT3|STAT6|TLR4|TNF|TP53|TPM4|UMPS|VDAC2|VEGFA	417/44746 genes: 0.93%
Arthritis	MESH:D001168	Musculoskeletal disease	6.7e-54	1.29e-50	64	ACTB|AGER|AHR|ALB|ALOX5|ANO6|ATP6V1B2|CALCA|CAT|CCR6|CD14|CP|CRP|CSF2|CXCL2|CXCL8|DDIT3|DNMT1|DUSP1|EGFR|EGR1|ENO1|ETFA|EZR|F2|FOS|FTL|GAPDH|GSK3B|HLA-B|HLA-C|HP|IFNG|IL10|IL13|IL18|IL1B|IL4|IL6|LEP|MAPK1|MMP12|MMP3|MTHFR|NCF2|NOS2|PLAUR|PLOD2|PPARG|PTGS2|SDCBP|SMAD3|STAT1|STAT3|STIM1|TGFB1|TLR2|TNF|TNFAIP3|TRAF6|VDAC2|VEGFA|VIM|YWHAQ	458/44746 genes: 1.02%
Ischemia	MESH:D007511	Pathology (process)	4.64e-53	8.94e-50	45	AGER|AGT|ALOX5|APOE|BAX|BCL2|BCL2L1|BECN1|CASP3|CAT|CCL2|CKB|CP|CREB1|CXCL2|DDIT3|EDN1|EGR1|F2|FGF2|FOS|GSK3B|HBA1|HMGB1|HMOX1|HP|HSPA5|ICAM1|IL10|IL1B|IL6|LGALS3|NOS2|NOS3|PLAT|PPARG|PRKCE|REN|SIRT1|SOD1|STAT3|TGFB1|TNF|TP53|VDAC1	157/44746 genes: 0.35%
Chronic Disease	MESH:D002908	Pathology (process)	4.79e-53	9.24e-50	49	AGER|ALB|ALOX5|ARNTL|BCL2|CASP3|CAT|CCL2|CP|CRP|CXCL2|CXCL8|FASN|G6PD|GPX1|HLA-C|HMOX1|HP|HSPA5|ICAM1|IL1A|IL1B|IL6|KRT19|MAPK14|MMP1|MMP12|MTHFR|NCF2|NFKB1|NOS2|NOS3|PTGS2|RELA|SERPINE1|SFTPD|SMAD2|SOD1|SOD3|SREBF1|SREBF2|STAT1|STAT3|TFRC|TGFB1|TNF|TP53|VDR|VEGFA	208/44746 genes: 0.46%
Stomach Diseases	MESH:D013272	Digestive system disease	3.5e-52	6.76e-49	56	AHR|ALB|ALOX5|ANXA5|APOA1|BCL2L1|CASP8|CAT|CAV1|CCND1|CDK4|CHEK2|CKB|CXCL8|DNMT1|EDN1|EEF1A1|EEF1A2|EGFR|ENO1|EXOSC5|HMOX1|HSPB1|IL10|IL1B|IL6|IRF1|ITGA5|KRT8|LEP|LGALS3|MAPK1|MAPK3|MAPK8|MDM2|MTHFR|NOS2|NOS3|NPM1|NT5E|PIK3CA|PPARG|PPIA|PRDX5|PTGS2|PYCARD|RHOA|SERPINE1|SMAD4|SREBF2|STAT3|TGFB1|TNF|TP53|UMPS|VEGFA	328/44746 genes: 0.73%
Renal Insufficiency	MESH:D051437	Urogenital disease (female)|Urogenital disease (male)	4.33e-52	8.35e-49	45	AGT|AHSG|ALB|APOE|BAX|CAT|CCL2|CP|CRP|EDN1|EGFR|FASN|G6PD|GSK3B|HMOX1|HP|IFNG|IL10|IL6|INS|KNG1|MTHFR|NFE2L2|NFKB1|NOS2|NOS3|PLG|PPARG|PTGS2|RELA|REN|SERPINE1|SIRT1|SOD1|SPP1|SREBF1|SREBF2|TF|TGFB1|TLR2|TLR4|TNF|TP53|TTR|VEGFA	164/44746 genes: 0.37%
Pneumonia	MESH:D011014	Respiratory tract disease	6.49e-52	1.25e-48	38	ACE2|AGT|AHR|BSG|CCL2|CCL3|CCR6|CCR9|CD40LG|CRP|CSF2|CXCL10|CXCL5|CXCL8|EGR1|HMOX1|IFNG|IKBKB|IL10|IL13|IL18|IL1B|IL2|IL4|IL6|IL7|MAPK1|MAPK3|MYD88|NOS2|PARP1|SIRT1|SPP1|TGFB1|TLR4|TNF|TNFRSF1A|TNFRSF1B	93/44746 genes: 0.21%
Liver Neoplasms	MESH:D008113	Cancer|Digestive system disease	6.63e-52	1.28e-48	73	ACTB|AHR|AKT1|ANXA2|APOA1|AR|ATP7B|BCL2|BCL2L1|CASP8|CAT|CCL3|CCNB1|CCND1|CDK1|CDK4|CENPF|COMT|CP|CRP|CSF2|CXCL8|EGFR|EGR1|ENO1|ETFA|F2|FANCD2|FANCI|FASN|FOS|GAPDH|GDF15|GSTM1|HMOX1|HSPA5|HSPB1|IFNA1|IKBKG|IL2|IL6|ISG15|JAK2|KRT8|MAPK1|MAPK14|MAPK3|MFGE8|MTOR|NFE2L2|NFKBIA|PARP1|PIK3CA|PML|PPARG|PRKCE|PTGS2|PYCARD|SERPINE1|SLC40A1|SOCS1|SOCS3|SOD1|SPP1|SREBF1|SREBF2|STAT1|STAT3|TGFB1|TLR4|TNF|TP5…	709/44746 genes: 1.58%
Body Weight	MESH:D001835	Signs and symptoms	1.33e-51	2.57e-48	57	ACE2|AHR|AKT1|ANXA2|ANXA5|APOA1|APOE|APP|CAV1|CAVIN1|CCL2|CD14|CNR2|CRP|CXCL8|DDIT3|EP300|F2|FASN|FOS|FTL|GDF15|GNAS|GPX1|GSN|HMOX1|HSPA5|ICAM1|IL10|IL4|IL6|IL7|INS|LDLR|LEP|MBL2|MMP12|NPC1|PARP1|PIK3CA|PPARG|PTGS2|PYCARD|SEPSECS|SERPINE1|SIRT1|SOD1|SREBF1|SUCLA2|TF|TFRC|TLR4|TNF|TNFRSF1A|TNFRSF1B|TPM4|VIM	354/44746 genes: 0.79%
Virus Diseases	MESH:D014777	Viral disease	5.89e-51	1.14e-47	55	ACE2|AGT|ALB|APOA1|BAG3|BAX|BCL2|BSG|CASP8|CCL2|CCL3|CCL5|CD81|CRP|CXCL10|CXCL8|DDX58|EIF2AK2|GRPEL1|HLA-B|HLA-C|HP|HSP90AA1|HSPB1|ICAM1|IFIH1|IFNA1|IFNAR1|IFNG|IL10|IL18|IL1A|IL1B|IL2|IL6|IL7|IRF3|ISG15|KPNB1|LOX|MAPK1|MAPK3|MBL2|MDM2|MYD88|PIK3R1|RELA|SIRT1|STAT1|TBK1|TFRC|TNF|TRAF3|VIM|ZMPSTE24	326/44746 genes: 0.73%
Carcinoma, Squamous Cell	MESH:D002294	Cancer	6.52e-51	1.26e-47	49	ABCC1|AKT1|ANXA2|ANXA5|ATP7B|CALR|CASP8|CCL2|CCNA2|CCNB1|CCND1|CDK2|CDK4|CREBBP|CSNK2A1|CSNK2A2|CSNK2B|CXCL8|EGFR|ENO1|EP300|FASN|GAPDH|GPX1|GSTM1|GSTT1|HIF1A|HMGB1|HSPA5|HSPB1|IL1A|IL6|ITGA5|ITGB1|KRT19|MAPK1|MAPK3|NFE2L2|PIK3CA|PPIA|PTGS2|PYCARD|RACK1|STAT3|TGFB1|TP53|UMPS|VDAC2|VEGFA	228/44746 genes: 0.51%
Liver Cirrhosis, Experimental	MESH:D008106	Digestive system disease|Pathology (process)	3.4e-50	6.56e-47	74	ADA|AGT|ALB|ANO6|ANXA2|ANXA5|APP|AXL|C5AR1|C8G|CAV1|CCL2|CCL5|CCNA2|CD74|CDK1|CXCL10|EDN1|ERN1|EZR|FBN1|FGF2|FOS|GPT|GSN|GSTM1|HELLS|HMOX1|IFNA1|IFNG|IKBKG|IL10|IL18|IL1B|INHBE|INS|ITGB1|JAK2|KNG1|KRT19|KRT8|LEP|LGALS1|LGALS3|LOX|MMP1|MYO5A|NFE2L2|NFKBIA|NOS2|NOS3|NT5E|PLAT|PLG|PLOD2|PROCR|PTGS2|PYCARD|RELA|RNASEL|SIRT1|SMAD2|SMAD4|SOAT1|SOCS1|SPTAN1|SREBF1|TGFB1|TLR4|TNF|TPM4|VEGFA|VIM|WLS	777/44746 genes: 1.74%
Colonic Diseases	MESH:D003108	Digestive system disease	4.94e-50	9.52e-47	63	ABCB11|ABCC1|AHR|AKT1|ALOX5|ATP7B|BAX|BCL2|BECN1|CALR|CASP3|CASP8|CCND1|CCR6|CHEK2|CP|CSF2|CXCL10|CXCL8|DNMT1|EGFR|EP300|FBN2|GAPDH|GSTM1|HMOX1|HSPB1|ICAM1|IFNA1|IFNG|IL10|IL1B|IL4|IL6|JAK2|LEP|MMP1|MMP12|MSH6|MTHFR|MTOR|NFKB1|NOS2|PARP1|PIK3CA|PPARG|PRKCE|PTGS2|PYCARD|RELA|SIRT1|SMAD3|SMAD4|SMAD7|STAT3|TFRC|TGFB1|TLR2|TLR4|TNF|TP53|UMPS|VEGFA	503/44746 genes: 1.12%
RNA Virus Infections	MESH:D012327	Viral disease	1.58e-49	3.04e-46	50	ACE2|AGT|ALB|APOA1|BAG3|BAX|BCL2|BSG|CCL2|CCL3|CCL5|CD81|CRP|CXCL10|CXCL8|DDX58|EIF2AK2|GRPEL1|HLA-B|HLA-C|HP|HSP90AA1|HSPB1|ICAM1|IFIH1|IFNA1|IFNG|IL10|IL1A|IL1B|IL2|IL6|IL7|IRF3|ISG15|KPNB1|LOX|MAPK1|MAPK3|MBL2|MDM2|MYD88|RELA|SIRT1|STAT1|TBK1|TFRC|TNF|VIM|ZMPSTE24	258/44746 genes: 0.58%
Arterial Occlusive Diseases	MESH:D001157	Cardiovascular disease	8.29e-49	1.6e-45	42	AGER|AGT|AHR|ALOX5|APOA1|APOE|CCL2|CCL3|CD40LG|CNR2|CRP|GDF15|GSTM1|HMOX1|HP|ICAM1|IFNG|IL6|JAK2|LDLR|MMP1|MMP3|NFKBIA|NOS2|NOS3|NPC1|PARP1|PLAT|PPARG|PROCR|PTGS2|SERPINE1|SIRT1|SOCS3|SOD1|SPP1|STAT3|TLR4|TNF|TRAF6|VEGFA|ZC3H12A	152/44746 genes: 0.34%
Metabolism, Inborn Errors	MESH:D008661	Genetic disease (inborn)|Metabolic disease	1.25e-48	2.41e-45	70	AASS|AGT|ANXA5|APOA1|APOE|APP|ARNTL|ATP7B|BCKDK|CASP3|CAT|CAV1|CAVIN1|CD14|COG4|CP|CXCL8|DDOST|ETFA|FAH|G6PD|GLA|GNAS|GPHN|GSK3B|HMOX1|HP|IFNG|IL10|IL1A|IL1B|IL6|INHBE|KRT19|LDLR|LEP|LMNB1|LOX|MAPK1|MAPK3|MBL2|MOGS|MTHFR|MYO5A|NAGLU|NPC1|NPC2|PARP1|PEX1|POLA1|POR|PPARG|PPT1|PYCARD|SERPINA3|SIRT1|SLC40A1|SMAD2|SMPD1|SOD1|STAT3|SUCLA2|TF|TGFB1|TNF|TTR|UMPS|VDR|VKORC1|ZMPSTE24	706/44746 genes: 1.58%
Lung Diseases, Interstitial	MESH:D017563	Respiratory tract disease	2.1e-48	4.05e-45	42	ACE2|AGT|AHR|ATF6|CALCA|CAT|CCL2|CCL3|CCL5|CSF2|CXCL2|CXCL8|DDIT3|EDN1|FGF2|GSTT1|HIF1A|HMGB1|HMOX1|HSPA5|IL13|IL1A|IL1B|IL4|IL5|IL6|MMP3|MTOR|NFE2L2|NLRP3|NOS2|PARP1|PTX3|SMAD7|SOD1|SOD3|SPP1|STAT3|STAT6|TGFB1|TNF|TPM4	155/44746 genes: 0.35%
Immunologic Deficiency Syndromes	MESH:D007153	Immune system disease	2.13e-48	4.11e-45	51	ADA|ALB|APOA1|BAG3|BAX|BCL2|C5|CCL2|CCL3|CCL5|CD3D|CD40LG|CD81|G6PD|GRPEL1|HELLS|HLA-B|HLA-C|HP|HSP90AA1|HSPB1|IFIH1|IFNA1|IFNG|IKBKB|IKBKG|IL10|IL1A|IL1B|IL2|IL6|IL7|ISG15|KNG1|KPNB1|MBL2|MDM2|MRE11|MYD88|NCF2|NFKB1|NFKBIA|PIK3R1|SIRT1|STAT1|STAT2|STAT3|STIM1|TFRC|TNF|ZMPSTE24	288/44746 genes: 0.64%
Hypersensitivity, Immediate	MESH:D006969	Immune system disease	5.66e-48	1.09e-44	43	AGER|AHR|ALB|ALOX5|BCL2|CAT|CCL2|CCL5|CD14|CXCL10|DNMT1|EDN1|GSTM1|HMOX1|HSPA5|ICAM1|IFNG|IL10|IL13|IL18|IL1B|IL4|IL5|IL6|KNG1|KRT19|MAPK8|MMP1|NLRP3|NOS2|PARP1|PLAT|PRKCA|PTGS2|RAD50|SERPINE1|SLC39A14|SOD1|STAT6|TGFB1|TLR4|TNF|VEGFA	171/44746 genes: 0.38%
Connective Tissue Diseases	MESH:D003240	Connective tissue disease	7.31e-48	1.41e-44	62	AGER|AHR|ALB|ALOX5|CAT|CBL|CCR6|CD14|CD40LG|CNR2|CP|CRP|CSF2|CXCL2|CXCL8|DDIT3|DUSP1|EDN1|EGR1|ENO1|F2|FBN1|FKBP10|FOS|FTL|HAVCR2|HLA-B|IFIH1|IFNG|IL10|IL18|IL1A|IL1B|IL4|IL6|JAK1|LGALS1|MAPK1|MMP1|MMP12|MTHFR|NAGLU|NCF2|NEDD4|NOS2|P4HB|PLAUR|PLOD2|PTGS2|RHOB|SIRT1|SMAD3|SOD1|STAT1|STAT3|STIM1|TGFB1|TLR2|TNF|TNFAIP3|TRAF6|VEGFA	521/44746 genes: 1.16%
Atherosclerosis	MESH:D050197	Cardiovascular disease	8.24e-48	1.59e-44	32	AGER|AGT|AHR|ALOX5|APOA1|APOE|CCL2|CCL3|CNR2|CRP|GSTM1|HP|ICAM1|IFNG|IL6|LDLR|MMP1|NOS2|NOS3|NPC1|PARP1|PLAT|PPARG|PTGS2|SERPINE1|SIRT1|SOCS3|SOD1|STAT3|TLR4|TNF|VEGFA	63/44746 genes: 0.14%
Chemical and Drug Induced Liver Injury	MESH:D056486	Digestive system disease	1.66e-47	3.19e-44	57	AASS|ABCC1|ACTB|AGT|AHR|ALB|ANXA2|APOA1|APOE|BAX|CANX|CAT|CCL2|CKB|CP|CRP|CXCL10|ENO1|ERLEC1|ERN1|F3|FASN|GPT|GSN|GSTM1|GSTT1|HLA-A|HLA-B|HMGB1|HMOX1|HSPA5|IFNG|IL18|IL1A|IL1B|IL4|IL6|KNG1|KRT8|LAP3|LGALS3|MTHFR|NFE2L2|NR2F2|P4HB|PLAT|PLG|PTGS2|SOD1|SOD3|SPP1|SRP72|TF|TNF|TTR|VEGFA|VIM	416/44746 genes: 0.93%
Infarction	MESH:D007238	Pathology (process)	2.52e-47	4.86e-44	40	AGER|AGT|ALOX5|APOE|BAX|BCL2|BCL2L1|BECN1|CASP3|CAT|CCL2|CKB|CREB1|CXCL2|DDIT3|EDN1|F2|FGF2|FOS|GSK3B|HBA1|HMGB1|HP|HSPA5|ICAM1|IL10|IL1B|IL6|LGALS3|NOS2|NOS3|PLAT|PRKCE|REN|SIRT1|SOD1|STAT3|TGFB1|TNF|VDAC1	139/44746 genes: 0.31%
Lung Injury	MESH:D055370	Respiratory tract disease|Wounds and injuries	2.03e-46	3.91e-43	36	ACE2|AHR|ALB|APOA1|ATF6|CASP3|CAT|CCL2|CCL3|CXCL2|DDIT3|EDN1|GSTT1|HMOX1|HSPA5|ICAM1|IL1A|IL1B|IL4|IL6|NFE2L2|NLRP3|NOS2|PARP1|POR|PPARG|SFTPD|SIRT1|SMAD7|SPP1|TGFB1|TLR4|TNF|TNFRSF1A|TPM4|TXN	102/44746 genes: 0.23%
Heart Failure	MESH:D006333	Cardiovascular disease	1.08e-45	2.08e-42	40	ACE2|AGT|AGTR1|ALB|AQP1|CAT|CCL2|CRP|CSF2|CXCL2|CXCL3|CXCL8|EDN1|FASN|GDF15|GSK3B|HIF1A|HMOX1|HSPB1|IFNG|IL1B|IL6|INS|ITGB1|NFE2L2|NOS2|NOS3|PIK3CG|PLAT|PPARG|PTGS2|REN|SERPINE1|SIRT1|SOD1|SOD3|TLR2|TNF|TNFRSF1A|VEGFA	151/44746 genes: 0.34%
Congenital Abnormalities	MESH:D000013	Congenital abnormality	1.12e-45	2.15e-42	90	ACTB|ACTG1|ADAR|AGT|AGTR1|AHR|AKT1|APP|AQP1|AR|ARNTL|ATP6V1B2|BCL2L1|CALCA|CAPN1|CASP3|CAT|CBL|CCL2|CCND1|CD151|CENPF|CIT|COMT|CREBBP|CSF2|CXCL8|DNM2|DNMT1|EDN1|EGFR|EP300|ERLIN2|FBN1|FBN2|FGF2|FKBP10|FMR1|GATA6|GBF1|GNAS|GSK3B|HDAC6|HELLS|HIF1A|HSPB1|IFIH1|IFNG|IKBKG|IL6|INS|MMP1|MTHFR|MTOR|NAGLU|NEFL|NFKBIA|NOS2|NOS3|NPHP3|NPM1|NR2F2|P4HB|PCSK5|PEX1|PIK3CA|PIK3R2|PKP2|PLOD2|POR|POU5F1|PPARG|PRK…	1449/44746 genes: 3.24%
Biliary Tract Diseases	MESH:D001660	Digestive system disease	1.19e-45	2.3e-42	44	ABCB11|AGT|ALB|AQP1|BCL2|CAT|CCL5|CD3D|CNR2|CXCL10|CXCL2|CXCL8|EGFR|EGR1|ERLEC1|FOS|GNAS|HIF1A|HMGB1|ICAM1|IL1B|IL6|KEAP1|KRT19|LOX|MAPK1|MAPK14|MAPK3|MAPK8|MYD88|NFE2L2|NFKB1|NOS2|NOS3|RDX|RELA|SERPINE1|SRP72|TGFB1|TLR2|TLR4|TNF|TNFRSF1A|TP53	206/44746 genes: 0.46%
Stomach Neoplasms	MESH:D013274	Cancer|Digestive system disease	1.24e-45	2.39e-42	50	AHR|ALB|ALOX5|ANXA5|APOA1|BCL2L1|CASP8|CAV1|CCND1|CDK4|CHEK2|CKB|CXCL8|DNMT1|EEF1A1|EEF1A2|EGFR|ENO1|EXOSC5|HMOX1|HSPB1|IL10|IL1B|IL6|IRF1|ITGA5|KRT8|LGALS3|MAPK1|MAPK3|MAPK8|MDM2|MTHFR|NOS3|NPM1|NT5E|PIK3CA|PPARG|PPIA|PRDX5|PTGS2|PYCARD|RHOA|SERPINE1|SMAD4|SREBF2|STAT3|TNF|TP53|UMPS	306/44746 genes: 0.68%
Arteriosclerosis	MESH:D001161	Cardiovascular disease	2.13e-45	4.1e-42	39	AGER|AGT|AHR|ALOX5|APOA1|APOE|CCL2|CCL3|CD40LG|CNR2|CRP|GDF15|GSTM1|HMOX1|HP|ICAM1|IFNG|IL6|LDLR|MMP1|MMP3|NFKBIA|NOS2|NOS3|NPC1|PARP1|PLAT|PPARG|PROCR|PTGS2|SERPINE1|SIRT1|SOCS3|SOD1|STAT3|TLR4|TNF|TRAF6|VEGFA	141/44746 genes: 0.32%
Intestinal Neoplasms	MESH:D007414	Cancer|Digestive system disease	1.05e-44	2.03e-41	56	ABCB11|ABCC1|AKT1|ALOX5|ATP7B|BAX|BCL2|BECN1|CALR|CASP8|CCND1|CHEK2|CP|CSF2|CXCL10|CXCL8|DNMT1|EGFR|EP300|FBN2|GAPDH|GSTM1|HSPB1|ICAM1|IFNA1|IFNG|IL10|IL1B|LEP|MMP1|MMP12|MSH6|MTHFR|MTOR|NFKB1|NOS2|PARP1|PIK3CA|PPARG|PRKCA|PRKCE|PTGS2|PYCARD|RELA|SMAD3|SMAD4|SMAD7|STAT3|TFRC|TGFB1|TLR2|TLR4|TNF|TP53|UMPS|VEGFA	443/44746 genes: 0.99%
Animal Diseases	MESH:D000820	Animal disease	1.89e-44	3.65e-41	51	ACTB|ACTG1|AHR|AKT1|ALB|ANXA2|APP|AQP1|ATF6|ATP7B|BZW2|CALCA|CCND1|CDK4|CNR2|COMT|CXCL8|EEF1A1|EGFR|ENO1|EZR|F2|FASN|FOS|GAPDH|GSN|HBA1|HELLS|HNRNPA1|IFNG|IL10|IL1B|IL4|IMPDH2|KNG1|LMNB1|MAPK1|MAPK3|MAPK8|NFE2L2|NPHP3|NPM1|PIK3R1|RHOA|SERPINE1|SLC29A1|SOD1|STAT3|TF|TNF|VIM	342/44746 genes: 0.76%
Trauma, Nervous System	MESH:D020196	Nervous system disease|Wounds and injuries	2.71e-44	5.23e-41	35	AGER|ALB|AQP1|ATF4|BECN1|CASP3|CCL2|CD14|CXCL10|DDIT3|FGF2|FOS|GSK3B|HIF1A|ICAM1|IL10|IL1A|IL1B|IL2|IL6|IL7|IRF1|ITGB1|NOS2|PARP1|PLAT|PTGS2|RELA|SERPINC1|SOD1|TLR2|TLR4|TNF|TNFRSF1A|VEGFA	104/44746 genes: 0.23%
Fatty Liver	MESH:D005234	Digestive system disease	3.23e-44	6.23e-41	39	AHR|AKT1|APOE|ATF4|ATP7B|CAT|CCL2|CD14|CSF2|CXCL8|DDIT3|F2|GPT|GPX1|GSTM1|GSTT1|IKBKG|IL1A|IL1B|IL4|INS|JAK2|LDLR|LEP|MMP1|NFE2L2|PRKCA|PRKCE|RDX|SERPINE1|SIRT1|SOD1|SREBF1|STC2|TF|TGFB1|TLR4|TNF|TNFRSF1B	150/44746 genes: 0.34%
Cardiomyopathies	MESH:D009202	Cardiovascular disease	5.85e-44	1.13e-40	48	ACE2|AGT|AKT1|ALB|APOA1|APP|BAG3|BAX|CASP3|CASP8|CAT|CCL2|CRP|EDN1|EGFR|FASN|GPX1|HIF1A|HMGB1|HSPB1|ICAM1|IL1A|IL1B|IL4|IL6|INS|ITGB1|KNG1|MAPK1|MAPK14|MAPK3|NOS2|NOS3|PARP1|PKP2|PRKCE|PTGS2|SHBG|SIRT1|SPP1|STAT3|TFRC|TGFB1|TLR2|TNF|TP53|VDAC1|VEGFA	292/44746 genes: 0.65%
Hepatitis	MESH:D006505	Digestive system disease	1.29e-43	2.49e-40	35	ALB|ATP7B|CASP3|CAT|CCL2|CCL5|CD81|CP|CXCL8|DDX58|GPX1|HLA-C|HMOX1|HP|IFNA1|IFNG|IL10|IL13|IL18|IL2|IL4|IL5|IL6|INS|KEAP1|KRT19|LEP|LOX|PARP1|SMAD2|SOD1|STAT3|TF|TGFB1|TNF	108/44746 genes: 0.24%
Colorectal Neoplasms	MESH:D015179	Cancer|Digestive system disease	2.39e-43	4.61e-40	54	ABCB11|ABCC1|AKT1|ALOX5|ATP7B|BAX|BCL2|BECN1|CALR|CASP8|CCND1|CHEK2|CP|CSF2|CXCL10|CXCL8|DNMT1|EGFR|EP300|FBN2|GAPDH|GSTM1|HSPB1|ICAM1|IFNA1|IFNG|IL1B|LEP|MMP1|MMP12|MSH6|MTHFR|MTOR|NFKB1|NOS2|PARP1|PIK3CA|PPARG|PRKCE|PTGS2|PYCARD|RELA|SMAD3|SMAD4|SMAD7|STAT3|TFRC|TGFB1|TLR2|TLR4|TNF|TP53|UMPS|VEGFA	423/44746 genes: 0.95%
Neoplasms, Squamous Cell	MESH:D018307	Cancer	3.54e-43	6.83e-40	42	AKT1|ANXA2|ANXA5|CALR|CCL2|CCND1|CHEK2|CREBBP|CSNK2A1|CSNK2A2|CSNK2B|CXCL8|EGFR|ENO1|EP300|FASN|GAPDH|GPX1|GSTM1|GSTT1|HIF1A|HMGB1|HSPA5|HSPB1|IL6|ITGA5|ITGB1|KRT19|MAPK1|MAPK3|NFE2L2|PIK3CA|PPIA|PTGS2|PYCARD|RACK1|STAT3|TGFB1|TP53|UMPS|VDAC2|VEGFA	201/44746 genes: 0.45%
Bile Duct Diseases	MESH:D001649	Digestive system disease	8.69e-43	1.68e-39	41	ABCB11|AGT|ALB|AQP1|CAT|CCL5|CD3D|CNR2|CXCL10|CXCL2|CXCL8|EGFR|EGR1|ERLEC1|FOS|HIF1A|HMGB1|ICAM1|IL1B|IL6|KEAP1|KRT19|LOX|MAPK1|MAPK14|MAPK3|MAPK8|MYD88|NFE2L2|NFKB1|NOS2|NOS3|RDX|RELA|SERPINE1|SRP72|TGFB1|TLR2|TLR4|TNF|TNFRSF1A	190/44746 genes: 0.42%
Lung Diseases, Obstructive	MESH:D008173	Respiratory tract disease	3.9e-42	7.53e-39	36	AGER|ALOX5|BCL2|CAT|CCL2|CCL5|CD14|CRP|CXCL2|CXCL8|DNMT1|EDN1|GSTM1|HMOX1|ICAM1|IFNG|IL10|IL13|IL1B|IL4|IL5|IL6|KRT19|MMP1|MMP12|NOS2|NOS3|PARP1|RAD50|SFTPD|SOD1|SOD3|TGFB1|TNF|TP53|VEGFA	129/44746 genes: 0.29%
Diabetes Mellitus, Experimental	MESH:D003921	Endocrine system disease|Metabolic disease	6.76e-42	1.3e-38	34	AGT|BAX|BCL2|BCL2L1|BDKRB1|CASP3|CAT|CAV1|EDN1|GPX1|HMOX1|ICAM1|IFNG|IL1B|IL6|LEP|MFGE8|NOS2|NOS3|PPARG|PRKCA|PRKCE|PTGS2|RELA|REN|SERPINE1|SIRT1|SOD1|SREBF1|TGFB1|TNF|TNFRSF1A|TP53|VEGFA	108/44746 genes: 0.24%
Neoplasms, Germ Cell and Embryonal	MESH:D009373	Cancer	8.1e-41	1.56e-37	57	ALOX5|AR|AXL|BRD2|CALR|CAPN1|CASP8|CAT|CDK2|CDK4|CHEK2|COMT|CP|CREB1|CSF2|CTSB|CXCL8|DNMT1|EGFR|EP300|FASN|FGF2|GDF15|GNAS|GSTT1|HDAC6|HIF1A|HLA-A|HLA-B|HLA-C|IFNA1|IFNG|IL10|IL1B|IL2|LGALS3|MDM2|MMP3|MTOR|PARP1|PIK3CG|PML|POR|POU5F1|PPARG|PTGS2|RELA|RFWD3|SOD1|SPP1|STAT3|TFRC|TLR4|TNF|TP53|VEGFA|VHL	546/44746 genes: 1.22%
Diabetes Complications	MESH:D048909	Endocrine system disease	8.99e-41	1.73e-37	32	ACE2|AGER|AGT|AGTR1|ALB|APOA1|AXL|CASP3|CAT|CCL2|CRP|HIF1A|HMOX1|HP|ICAM1|INS|MTHFR|NFE2L2|NOS3|PPARG|PRKCE|RELA|SERPINE1|SIRT1|SOD1|SPP1|TGFB1|TLR4|TNF|VDAC1|VDAC2|VEGFA	94/44746 genes: 0.21%
Pulmonary Fibrosis	MESH:D011658	Pathology (process)|Respiratory tract disease	2.37e-40	4.57e-37	33	ACE2|AGT|CALCA|CAT|CCL2|CCL3|CCL5|CSF2|CXCL2|CXCL8|EDN1|FGF2|HIF1A|HMGB1|HMOX1|IL13|IL1B|IL4|IL5|IL6|MMP3|MTOR|NFE2L2|PARP1|PTX3|SMAD7|SOD1|SOD3|SPP1|STAT3|STAT6|TGFB1|TNF	107/44746 genes: 0.24%
Rheumatic Diseases	MESH:D012216	Connective tissue disease|Musculoskeletal disease	2.79e-40	5.39e-37	51	ACTB|AGER|AHR|ALOX5|ATP6V1B2|CALCA|CAT|CCR6|CD14|CP|CRP|CSF2|CXCL2|CXCL8|DDIT3|DUSP1|EGR1|ENO1|ETFA|EZR|F2|FOS|FTL|GAPDH|IFNG|IL10|IL18|IL1B|IL6|MAPK1|MMP12|MTHFR|NCF2|PLAUR|PLOD2|PPARG|PTGS2|SDCBP|SMAD3|STAT1|STAT3|STIM1|TGFB1|TLR2|TNF|TNFAIP3|TRAF6|VDAC2|VEGFA|VIM|YWHAQ	412/44746 genes: 0.92%
Cholestasis	MESH:D002779	Digestive system disease	3.84e-40	7.41e-37	38	ABCB11|AGT|ALB|CAT|CCL5|CD3D|CNR2|CXCL10|CXCL2|CXCL8|EGR1|ERLEC1|FOS|HIF1A|HMGB1|ICAM1|IL1B|IL6|KEAP1|LOX|MAPK1|MAPK14|MAPK3|MAPK8|MYD88|NFE2L2|NFKB1|NOS2|NOS3|RDX|RELA|SERPINE1|SRP72|TGFB1|TLR2|TLR4|TNF|TNFRSF1A	172/44746 genes: 0.38%
Endocrine Gland Neoplasms	MESH:D004701	Cancer|Endocrine system disease	4.28e-40	8.25e-37	50	AGER|AGTR1|AHR|AKT1|ALOX5|ATP7B|AXL|BCL2L1|CAV1|CCL2|CCND1|CNR2|CSF2|CXCL10|CXCL8|DNMT1|EGFR|FASN|FOS|GNAS|GSTM1|GSTT1|HDAC6|HIF1A|IFNA1|IL10|IL1B|IL6|KPNB1|MAPK1|MAPK3|MSH6|MTOR|NFE2L2|NFKBIA|NRP1|PIK3CA|PPARG|PTGS2|RELA|RFWD3|SLC29A1|SMAD4|SOD1|STAT3|TGFB1|TLR4|TNF|TP53|VEGFA	393/44746 genes: 0.88%
Neoplasm Invasiveness	MESH:D009361	Cancer|Pathology (process)	4.56e-40	8.79e-37	40	ACTB|AHR|ALOX5|ANXA2|AXL|BSG|CALR|CAT|CCL2|CCL5|CTSB|CXCL8|DNMT1|EGFR|ENO1|FTL|HIF1A|HMOX1|IL1B|IL6|INS|ITGA5|ITGB1|KRT19|MAPK1|MAPK3|MMP1|MMP3|MYD88|NFE2L2|PLAUR|RELA|RHOA|SMPD1|TF|TGFB1|TLR4|TNF|TXN|VIM	203/44746 genes: 0.45%
Neoplasm Metastasis	MESH:D009362	Cancer|Pathology (process)	9.65e-40	1.86e-36	42	AGTR1|AHR|ALOX5|AXL|BSG|CAT|CAV1|CREB1|EGFR|EZR|FTL|GDF15|HSP90AA1|IL18|IL2|IL6|ITGB1|LGALS3|MAPK1|MAPK3|MMP1|MTHFR|MTOR|NFE2L2|PIK3CA|PLAUR|PML|PPIA|PTGS2|SIRT1|SPP1|SREBF2|STAT1|STAT3|TGFB1|TLR4|TNF|TP53|TPM4|TXN|VEGFA|VIM	240/44746 genes: 0.54%
Neoplasms, Nerve Tissue	MESH:D009380	Cancer	1.97e-39	3.79e-36	55	AKT1|AR|AXL|BRD2|CALR|CAPN1|CASP8|CAT|CDK2|CDK4|CHEK2|COMT|CP|CREB1|CSF2|CTSB|CXCL8|DNMT1|EGFR|EP300|FASN|FGF2|GDF15|GNAS|GSTT1|HDAC6|HIF1A|HLA-A|HLA-B|HLA-C|IFNA1|IFNG|IL10|IL1B|IL2|LGALS3|MDM2|MMP3|MTOR|PARP1|PIK3CG|PML|POR|PPARG|PTGS2|RELA|SOD1|SPP1|STAT3|TFRC|TLR4|TNF|TP53|VEGFA|VHL	526/44746 genes: 1.18%
Parasitic Diseases	MESH:D010272	Parasitic disease	2.5e-39	4.82e-36	28	ALB|BCL2|BSG|CCL2|CRP|CSF2|CXCL8|G6PD|GNAS|HMOX1|HP|ICAM1|IFNG|IL10|IL18|IL1B|IL2|IL4|IL5|IL6|MCL1|NOS2|SMAD4|SOD1|TF|TLR2|TNF|TP53	65/44746 genes: 0.15%
Respiratory Hypersensitivity	MESH:D012130	Immune system disease|Respiratory tract disease	5.02e-39	9.69e-36	34	AGER|ALB|ALOX5|BCL2|CAT|CCL2|CCL5|CD14|DNMT1|EDN1|GSTM1|HMOX1|HSPA5|ICAM1|IL10|IL13|IL1B|IL4|IL5|IL6|KRT19|MMP1|NOS2|PARP1|PRKCA|PTGS2|RAD50|SERPINE1|SLC39A14|SOD1|TGFB1|TLR4|TNF|VEGFA	128/44746 genes: 0.29%
Leukemia	MESH:D007938	Cancer	5.61e-39	1.08e-35	48	AKT1|ALOX5|ANXA2|ANXA5|AR|ARNTL|BAD|BAX|BCL2|CASP8|CBL|CCND1|CCND3|CNR2|CSF2|CSNK2A1|CSNK2B|F3|GNB1|GPHN|GSTM1|HP|HSPA5|HSPB1|IFNA1|IFNG|IL10|IL2|IL4|IL6|JAK2|LEP|MAPK14|MTHFR|MTOR|NPM1|NUP214|PML|PPARG|PTGS2|SPI1|STAT1|STAT3|TFRC|TP53|UMPS|VDR|VEGFA	369/44746 genes: 0.82%
Neuroectodermal Tumors	MESH:D017599	Cancer	9.66e-39	1.86e-35	54	AR|AXL|BRD2|CALR|CAPN1|CASP8|CAT|CDK2|CDK4|CHEK2|COMT|CP|CREB1|CSF2|CTSB|CXCL8|DNMT1|EGFR|EP300|FASN|FGF2|GDF15|GNAS|GSTT1|HDAC6|HIF1A|HLA-A|HLA-B|HLA-C|IFNA1|IFNG|IL10|IL1B|IL2|LGALS3|MDM2|MMP3|MTOR|PARP1|PIK3CG|PML|POR|PPARG|PTGS2|RELA|SOD1|SPP1|STAT3|TFRC|TLR4|TNF|TP53|VEGFA|VHL	516/44746 genes: 1.15%
Genital Diseases, Female	MESH:D005831	Urogenital disease (female)	1.34e-38	2.59e-35	57	AGER|AKT1|ALOX5|AR|ARNTL|ATP7B|BAX|BCL2|CASP8|CAV1|CCL2|CCNB1|CCND1|CNR2|CXCL8|DUSP1|EGFR|EP300|FASN|FBN1|FMR1|FOS|GNAS|GSTM1|GSTT1|HDAC6|HELLS|IFNA1|IL10|IL2|IL6|INS|ITGB1|JAK2|KPNB1|LEP|MAPK1|MAPK3|MSH6|MTHFR|MTOR|NFE2L2|NFKB1|NR2F2|NRP1|PIK3CA|PTGS2|SLC40A1|SMAD3|SOCS3|SOD1|STAT3|STC2|TFRC|TLR4|TP53|VEGFA	599/44746 genes: 1.34%
Neuromuscular Diseases	MESH:D009468	Nervous system disease	1.47e-38	2.84e-35	57	ABCC1|AGER|ALB|APP|AR|AXL|BAG3|BCL2L1|BSG|CALCA|CAPN1|CASP3|CAT|CCL2|CD40LG|CREBBP|CTSB|CXCL8|DCTN1|DNM2|DNMT1|ERLIN2|FOS|GBF1|HLA-B|HMGB1|HNRNPA1|HSPA4|HSPB1|ICAM1|IFIH1|IL1A|IL1B|IL6|INS|LDLR|MBL2|MMP3|MYO5A|NAGLU|NEFL|NFE2L2|PRKCE|PTGS2|SMAD4|SOD1|STIM1|SUCLA2|TBK1|TGFB1|TLR4|TNF|TOR1AIP1|TP53|TTR|VDAC1|VIM	600/44746 genes: 1.34%
Acute Kidney Injury	MESH:D058186	Urogenital disease (female)|Urogenital disease (male)	1.62e-38	3.12e-35	32	AHSG|ALB|BAX|CP|EDN1|EGFR|G6PD|GSK3B|HMOX1|HP|IL10|IL6|INS|KNG1|MTHFR|NFE2L2|NFKB1|NOS2|NOS3|PLG|PPARG|SIRT1|SOD1|SPP1|TF|TGFB1|TLR2|TLR4|TNF|TP53|TTR|VEGFA	108/44746 genes: 0.24%
Nutrition Disorders	MESH:D009748	Nutrition disorder	1.74e-38	3.36e-35	43	AGT|AHR|AKT1|APOA1|APOE|CAT|CCL2|CP|CRP|DDIT3|EP300|F2|FASN|FOS|FTL|GNAS|GPX1|HMOX1|HSPA5|ICAM1|IL1A|IL1B|IL6|IL7|INS|LDLR|LEP|MTHFR|NPC1|PARP1|PPARG|PTGS2|PYCARD|SERPINE1|SIRT1|SOD1|SREBF1|SUCLA2|TF|TFRC|TNF|TNFRSF1B|VDR	275/44746 genes: 0.61%
Lymphoma	MESH:D008223	Cancer|Immune system disease|Lymphatic disease	2.4e-38	4.64e-35	37	AKT1|ATP6V1B2|BAX|BCL2|CAT|CCND1|CD40LG|CDK1|CHEK2|CREBBP|CSF2|EP300|GSK3B|HAVCR2|HSP90AA1|ICAM1|MAPK1|MCL1|MTHFR|MTOR|MYD88|NFKBIA|PIK3CA|PIK3CB|PIK3CG|PIK3R1|PPARG|PTGS2|RELA|RHOA|SOD3|STAT3|TFRC|TGFB1|TNFAIP3|TNFRSF1B|TP53	175/44746 genes: 0.39%
Skin Diseases, Eczematous	MESH:D017443	Skin disease	1.42e-37	2.74e-34	37	AHR|BCL2|CASP8|CCL5|CD14|CD3D|CXCL10|CXCL2|DDIT3|DUSP1|G6PD|HMOX1|HSP90AA1|HSPB1|IFNG|IL10|IL13|IL18|IL1A|IL1B|IL2|IL4|IL5|IL6|KNG1|MAPK8|NFE2L2|PLAT|SOCS1|SOD1|SOD3|SPP1|STAT6|TLR4|TNF|TXN|VEGFA	183/44746 genes: 0.41%
Eye Diseases	MESH:D005128	Eye disease	2.25e-37	4.34e-34	61	ACE2|ACTB|ACTG1|ADAM9|AGT|AGTR1|AHR|ALB|APOA1|APOE|ATF6|BCL2|CAPN1|CASP3|CAT|CAV1|CCL2|CENPF|CP|CRP|CSF2|CXCL8|DDIT3|EIF2AK3|FBN1|FBN2|FGF2|FTL|FYCO1|GSN|HDAC6|HLA-B|HMOX1|HP|ICAM1|IFIH1|IFNG|IL10|IL1A|IL1B|IL4|IL6|MMP1|NOS2|NPC1|P4HB|PLG|PTGS2|RAB18|REEP6|SERPINE1|SIRT1|SOD1|TGFB1|TIMM8A|TLR2|TLR4|TNF|TNFAIP3|VEGFA|VIM	749/44746 genes: 1.67%
Neurocognitive Disorders	MESH:D019965	Mental disorder	8.54e-37	1.65e-33	39	AGER|AGT|APOE|APP|ATF6|BAX|BCL2|BECN1|CASP3|COMT|CP|CSF2|DNMT1|EDN1|EIF2S1|ENO1|F2|FMR1|GNAI1|GSK3B|HMOX1|HNRNPA1|IL1A|IL1B|IL2|IL6|INS|LEP|MTHFR|NOS3|PPARG|PTGS2|SLC29A1|SMAD4|TBK1|TF|TIMM8A|TNF|VEGFA	225/44746 genes: 0.50%
Hemorrhage	MESH:D006470	Pathology (process)	9.73e-37	1.88e-33	29	AGT|BAX|BCL2|BCL2L1|CASP3|CASP8|CSF2|CXCL2|EDN1|F2|F3|FOS|GATA6|HMOX1|ICAM1|IL1B|IL6|ITGAV|MMP3|NOS2|PLAT|PPARG|RELA|REN|SERPINC1|SPP1|TNF|VEGFA|VKORC1	87/44746 genes: 0.19%
Neoplasms, Experimental	MESH:D009374	Cancer	1.48e-36	2.86e-33	44	ACTB|ACTG1|AHR|AQP1|ATP7B|AXL|BCL2|BCL2L1|BSG|CALR|CCND1|CDK4|CP|EEF1A1|EGFR|ENO1|EZR|HBA1|HDAC6|HIF1A|HMOX1|HNRNPA1|IFNG|IKBKG|IL10|IL2|IL6|JAK2|MAPK1|MAPK3|MFGE8|PIK3R1|PML|RELA|SOCS1|SPP1|STAT3|STIM1|TF|TGFB1|TNF|TP53|TXN|VEGFA	325/44746 genes: 0.73%
Myocardial Infarction	MESH:D009203	Cardiovascular disease|Pathology (process)	1.62e-36	3.13e-33	30	AGT|APOE|BAX|BCL2|BCL2L1|BECN1|CASP3|CAT|CKB|CREB1|DDIT3|F2|GSK3B|HMGB1|HP|HSPA5|ICAM1|IL10|IL1B|IL6|LGALS3|NOS2|NOS3|PLAT|PRKCE|REN|SOD1|TGFB1|TNF|VDAC1	99/44746 genes: 0.22%
Carcinoma, Hepatocellular	MESH:D006528	Cancer|Digestive system disease	1.88e-36	3.63e-33	52	ACTB|AKT1|APOA1|AR|BCL2L1|CASP8|CAT|CCL3|CCNB1|CCND1|CDK1|CDK4|CENPF|COMT|CP|CRP|CXCL8|EGFR|EGR1|ENO1|ETFA|F2|FANCD2|FANCI|FASN|FOS|GAPDH|GDF15|GSTM1|HSPA5|HSPB1|IFNA1|IL6|ISG15|MTOR|NFE2L2|NFKBIA|PARP1|PIK3CA|PPARG|PTGS2|PYCARD|SOCS3|SOD1|SREBF1|SREBF2|STAT1|TGFB1|TLR4|TNF|TP53|UMPS	517/44746 genes: 1.16%
Hypertrophy	MESH:D006984	Pathology (anatomical condition)	2.12e-36	4.1e-33	37	AGER|AGT|AHR|AKT1|ALB|APOE|APP|BDKRB1|CAV1|CKB|EDN1|F2|FGF2|GDF15|GSK3B|GSN|HIF1A|HMOX1|IL18|IL1B|KEAP1|LEP|MAPK1|MAPK14|MAPK3|MTOR|NFE2L2|NOS2|NOS3|PIK3CG|PRKCA|RELA|REN|SIRT1|STAT3|TGFB1|TNF	196/44746 genes: 0.44%
Lymphoma, Non-Hodgkin	MESH:D008228	Cancer|Immune system disease|Lymphatic disease	3.22e-36	6.2e-33	34	AKT1|ATP6V1B2|BAX|BCL2|CAT|CCND1|CDK1|CHEK2|CREBBP|CSF2|EP300|GSK3B|HAVCR2|HSP90AA1|MAPK1|MCL1|MTHFR|MTOR|MYD88|PIK3CA|PIK3CB|PIK3CG|PIK3R1|PPARG|PTGS2|RELA|RHOA|SOD3|STAT3|TFRC|TGFB1|TNFAIP3|TNFRSF1B|TP53	152/44746 genes: 0.34%
Craniocerebral Trauma	MESH:D006259	Nervous system disease|Wounds and injuries	2.43e-35	4.69e-32	28	ALB|BECN1|CCL2|CD14|CXCL10|FGF2|FOS|GSK3B|ICAM1|IL10|IL1A|IL1B|IL2|IL6|IL7|IRF1|ITGB1|NOS2|PARP1|PLAT|PTGS2|RELA|SERPINC1|TLR2|TLR4|TNF|TNFRSF1A|VEGFA	85/44746 genes: 0.19%
Bone Diseases	MESH:D001847	Musculoskeletal disease	4.66e-35	8.99e-32	51	ACTB|ACTG1|AHR|AKT1|ANO6|ANXA2|BCL2|CAT|CLCN7|CREBBP|CXCL2|CXCL8|DUSP1|EIF2AK3|ENO1|EP300|FBN1|FKBP10|FOS|GAPDH|GNAS|GPX1|GSN|HDAC6|HLA-B|HLA-C|HNRNPA1|IFIH1|IL1B|IL6|MDM2|NOS2|P4HB|PARP1|PCSK5|PLOD2|PML|POR|PTGS2|REN|SMAD2|SOD1|SPP1|TGFB1|TNF|TP53|TPM4|TUBA1B|VDR|VEGFA|ZMPSTE24	524/44746 genes: 1.17%
Stroke	MESH:D020521	Cardiovascular disease|Nervous system disease	5.43e-35	1.05e-31	29	AGER|ALB|ALOX5|APOA1|CCL2|CXCL2|EDN1|F2|FGF2|FOS|HBA1|ICAM1|IL1B|IL6|IRF1|ITGAV|MMP12|MTHFR|NOS2|NOS3|PLAT|PTGS2|SIRT1|SOD1|STAT3|TGFB1|TNF|VDR|VKORC1	98/44746 genes: 0.22%
Brain Injuries	MESH:D001930	Nervous system disease|Wounds and injuries	8.27e-35	1.6e-31	27	ALB|BECN1|CCL2|CD14|CXCL10|FGF2|FOS|GSK3B|ICAM1|IL10|IL1A|IL1B|IL2|IL6|IL7|IRF1|ITGB1|NOS2|PARP1|PTGS2|RELA|SERPINC1|TLR2|TLR4|TNF|TNFRSF1A|VEGFA	78/44746 genes: 0.17%
Sensation Disorders	MESH:D012678	Nervous system disease|Signs and symptoms	1.94e-34	3.73e-31	44	ACTB|ACTG1|AGER|AGT|ALOX5|APOE|ATF6|ATP6V1B2|BCL2L1|BDKRB1|CALCA|CCL2|CD151|CNR2|COMT|CXCL8|DNMT1|EDN1|FOS|HMGB1|IL10|IL1A|IL1B|IL6|INS|KNG1|MAPK1|MAPK3|MAPK8|MMP3|MTHFR|MYO5A|NLRP3|NOS2|PEX1|PRKCE|PTGS2|RDX|SMAD4|SOD1|STAT1|TIMM8A|TLR4|TNF	363/44746 genes: 0.81%
Gastroenteritis	MESH:D005759	Digestive system disease	1.95e-34	3.75e-31	34	AHR|ALOX5|CASP3|CCL2|CCR6|CNR2|CRP|CSF2|CXCL8|EGFR|ENO1|ETFA|HMOX1|ICAM1|IFNG|IL10|IL1B|IL4|IL6|JAK2|LEP|MTHFR|NLRP3|NOS2|NOS3|PPARG|PTGS2|RELA|SIRT1|SMAD3|STAT3|TGFB1|TLR4|TNF	170/44746 genes: 0.38%
Bronchial Diseases	MESH:D001982	Respiratory tract disease	7.78e-34	1.5e-30	31	AGER|ALOX5|BCL2|CALCA|CAT|CCL2|CCL5|CD14|DNMT1|EDN1|GSTM1|HMOX1|ICAM1|IFNG|IL10|IL13|IL1B|IL4|IL5|IL6|KRT19|MMP1|NOS2|PARP1|PRKCA|PTGS2|RAD50|SOD1|TGFB1|TNF|VEGFA	132/44746 genes: 0.29%
Non-alcoholic Fatty Liver Disease	MESH:D065626	Digestive system disease	9.17e-34	1.77e-30	26	AHR|CAT|CD14|CSF2|F2|GSTM1|GSTT1|IKBKG|IL1A|IL1B|IL4|INS|JAK2|LDLR|LEP|MMP1|NFE2L2|PRKCA|PRKCE|RDX|SIRT1|SREBF1|STC2|TGFB1|TNF|TNFRSF1B	74/44746 genes: 0.17%
Asthma	MESH:D001249	Immune system disease|Respiratory tract disease	1.34e-33	2.58e-30	29	AGER|ALOX5|BCL2|CAT|CCL2|CCL5|CD14|DNMT1|EDN1|GSTM1|HMOX1|ICAM1|IL10|IL13|IL1B|IL4|IL5|IL6|KRT19|MMP1|NOS2|PARP1|PRKCA|PTGS2|RAD50|SOD1|TGFB1|TNF|VEGFA	108/44746 genes: 0.24%
Genital Neoplasms, Female	MESH:D005833	Cancer|Urogenital disease (female)	8.42e-33	1.62e-29	37	AGER|AKT1|ALOX5|ATP7B|CASP8|CAV1|CCL2|CCND1|CNR2|CXCL8|EGFR|EP300|FASN|FOS|GSTM1|GSTT1|HDAC6|HP|IFNA1|IL2|IL6|JAK2|KPNB1|MAPK1|MAPK3|MSH6|MTHFR|MTOR|NFE2L2|PIK3CA|SMAD3|SOCS3|SOD1|STAT3|TLR4|TP53|VEGFA	243/44746 genes: 0.54%
Spinal Cord Diseases	MESH:D013118	Nervous system disease	1.15e-32	2.21e-29	36	ADA|APP|AQP1|AR|ATF4|BCL2L1|BECN1|BSG|CASP3|CAV1|CCL2|CD40LG|CREBBP|DCTN1|DDIT3|FOS|HIF1A|HMOX1|HNRNPA1|HSPA5|HSPB1|HYOU1|LDLR|MTHFR|NFE2L2|P4HB|PARP1|PCSK5|PLAT|PTGS2|SOD1|TBK1|TNF|TP53|VEGFA|VIM	226/44746 genes: 0.51%
Pregnancy Complications	MESH:D011248	Pregnancy complication	1.82e-32	3.51e-29	37	ACE2|AGT|AGTR1|AHR|ANXA5|APOE|AR|CAT|CCL2|COMT|CP|CXCL10|EDN1|F2|FGF2|HMOX1|HP|IL1A|IL1B|IL4|IL6|JAK2|LEP|LGALS3|LOX|MBL2|MMP12|NFE2L2|NOS3|POU5F1|PTGS2|REN|SERPINE1|SOD1|TFRC|TGFB1|TNF	248/44746 genes: 0.55%
Hepatitis, Chronic	MESH:D006521	Digestive system disease|Pathology (process)	1.91e-32	3.68e-29	22	CASP3|CAT|CCL2|CCL5|CP|GPX1|HLA-C|HP|IFNG|IL10|IL13|IL18|IL2|IL4|IL5|IL6|KRT19|LEP|SMAD2|SOD1|STAT3|TGFB1	46/44746 genes: 0.10%
Arthritis, Experimental	MESH:D001169	Musculoskeletal disease	3.59e-32	6.92e-29	21	AHR|ALB|CALCA|CAT|CP|CRP|DNMT1|EGFR|GSK3B|IFNG|IL10|IL13|IL1B|IL4|IL6|LEP|MMP3|STAT1|STAT3|TNF|VEGFA	40/44746 genes: 0.09%
Carcinogenesis	MESH:D063646	Cancer|Pathology (process)	7.67e-32	1.48e-28	32	ACTG1|AKT1|BCL2|CAT|CAV1|CCND1|CXCL8|EDN1|FOS|GSK3B|HIF1A|IL6|KRT19|LGALS3|MAPK8|MDM2|MYD88|NFE2L2|NFKB1|NOS2|PARP1|POR|RELA|SLC40A1|SOD1|STAT3|TFRC|TGFB1|TNFAIP3|TP53|VEGFA|VIM	167/44746 genes: 0.37%
Disease Models, Animal	MESH:D004195	Animal disease	1.01e-31	1.96e-28	33	AHR|AKT1|ALB|APP|ATP7B|BZW2|CALCA|CNR2|ENO1|FASN|FOS|GAPDH|HELLS|HNRNPA1|IFNG|IL10|IL1B|IMPDH2|KNG1|LMNB1|MAPK1|MAPK3|MAPK8|NFE2L2|NPHP3|NPM1|RHOA|SERPINE1|SLC29A1|SOD1|STAT3|TNF|VIM	185/44746 genes: 0.41%
Obesity	MESH:D009765	Nutrition disorder|Signs and symptoms	1.26e-31	2.43e-28	35	AHR|AKT1|APOA1|APOE|CCL2|CRP|DDIT3|EP300|F2|FASN|FOS|FTL|GNAS|GPX1|HMOX1|HSPA5|ICAM1|IL6|IL7|INS|LDLR|LEP|NPC1|PARP1|PPARG|PTGS2|SERPINE1|SIRT1|SOD1|SREBF1|SUCLA2|TF|TFRC|TNF|TNFRSF1B	222/44746 genes: 0.50%
Overnutrition	MESH:D044343	Nutrition disorder	1.26e-31	2.43e-28	35	AHR|AKT1|APOA1|APOE|CCL2|CRP|DDIT3|EP300|F2|FASN|FOS|FTL|GNAS|GPX1|HMOX1|HSPA5|ICAM1|IL6|IL7|INS|LDLR|LEP|NPC1|PARP1|PPARG|PTGS2|SERPINE1|SIRT1|SOD1|SREBF1|SUCLA2|TF|TFRC|TNF|TNFRSF1B	222/44746 genes: 0.50%
Overweight	MESH:D050177	Nutrition disorder|Signs and symptoms	1.26e-31	2.43e-28	35	AHR|AKT1|APOA1|APOE|CCL2|CRP|DDIT3|EP300|F2|FASN|FOS|FTL|GNAS|GPX1|HMOX1|HSPA5|ICAM1|IL6|IL7|INS|LDLR|LEP|NPC1|PARP1|PPARG|PTGS2|SERPINE1|SIRT1|SOD1|SREBF1|SUCLA2|TF|TFRC|TNF|TNFRSF1B	222/44746 genes: 0.50%
Nephritis	MESH:D009393	Urogenital disease (female)|Urogenital disease (male)	1.9e-31	3.66e-28	29	ACE2|AGT|ALB|APOA1|CCL2|CCL3|CCL5|CRP|CXCL8|EDN1|HLA-B|IFNG|IL10|IL18|IL1B|IL2|IL6|JAK1|LGALS1|LGALS3|NOS2|PPARG|SERPINE1|SPP1|STAT1|TGFB1|TNF|TP53|ZMPSTE24	126/44746 genes: 0.28%
Neurodevelopmental Disorders	MESH:D065886	Mental disorder	2.31e-31	4.45e-28	55	ACTB|ACTG1|ADA|AHSG|APP|AR|BCKDK|BCL2|CALCA|CAT|CBL|CCNA2|COMT|CP|CSNK2A1|EEF1A2|ERLIN2|FASN|FMR1|GIGYF2|GNAS|GNB1|GPX1|GSTM1|HLA-A|HMOX1|IFNG|IL10|IL13|IL1B|IL2|IL4|IL5|IL6|LEP|MAPK3|MTHFR|NAGLU|NOS2|PARP1|PIK3CG|PLAUR|POR|PTGS2|RAB18|SERPINE1|SLC40A1|SMAD4|SOD1|TF|TIMM8A|TLR4|TNFRSF1B|UBE3A|VEGFA	751/44746 genes: 1.68%
Drug Hypersensitivity	MESH:D004342	Immune system disease	3.55e-31	6.85e-28	27	ALB|ALOX5|APOA1|CAV1|CRP|EP300|GSTM1|HLA-A|HLA-B|HLA-C|IFNG|IL10|IL13|IL18|IL2|IL4|KNG1|MTHFR|NEDD4|NLRP3|NOS2|PARP1|PML|PTGS2|RELA|TNF|TTR	102/44746 genes: 0.23%
Pancreatic Diseases	MESH:D010182	Digestive system disease	4.49e-31	8.66e-28	35	AGER|AGTR1|AHR|ALB|ALOX5|AXL|BCL2L1|CNR2|CXCL8|DNMT1|EGFR|GATA6|HIF1A|HMOX1|IFNA1|IL10|INS|MTOR|NFE2L2|NFKBIA|NPHP3|NRP1|PARP1|PPARG|PTGS2|RELA|SLC29A1|SMAD4|SPP1|STAT3|TGFB1|TNF|TNFRSF1A|TP53|VEGFA	230/44746 genes: 0.51%
Somatosensory Disorders	MESH:D020886	Nervous system disease|Signs and symptoms	6.71e-31	1.29e-27	26	AGER|AGT|ALOX5|BDKRB1|CALCA|CCL2|CNR2|COMT|CXCL8|EDN1|FOS|HMGB1|IL10|IL1A|IL1B|IL6|INS|KNG1|MAPK1|MAPK3|MAPK8|MMP3|NOS2|PRKCE|PTGS2|TNF	92/44746 genes: 0.21%
Esophageal Diseases	MESH:D004935	Digestive system disease	8.85e-31	1.71e-27	33	ACTB|BAX|BCL2|CALR|CASP8|CCND1|CREBBP|CXCL2|CXCL8|EGFR|ENO1|EP300|FASN|GAPDH|GSTT1|HIF1A|HMGB1|HSPA5|KRT19|LGALS3|MCL1|NFE2L2|NOS2|NOS3|PCSK5|PIK3CA|PPARG|PTGS2|RELA|SMAD4|TLR4|TP53|TPM4	197/44746 genes: 0.44%
Gonadal Disorders	MESH:D006058	Endocrine system disease	1.27e-30	2.45e-27	45	AGER|AKT1|ALOX5|AR|ATP7B|AXL|BAX|BCL2|BCL2L1|CASP3|CAT|CAV1|CBL|CCNB1|CXCL8|EGFR|FASN|FMR1|FOS|GNAS|GSTM1|GSTT1|HDAC6|HELLS|IL6|INS|KPNB1|LEP|MAPK1|MAPK3|MTOR|NFE2L2|NFKB1|NOS2|PIK3CA|POR|PTGS2|RAB18|RFWD3|SMAD4|SOD1|STAT3|TFRC|TLR4|TP53	472/44746 genes: 1.05%
Coronaviridae Infections	MESH:D003333	Viral disease	1.76e-30	3.39e-27	22	ACE2|AGT|BSG|CCL2|CCL3|CRP|CXCL10|CXCL8|IFNA1|IL10|IL1B|IL2|IL6|IL7|IRF3|MAPK1|MAPK3|MYD88|RELA|TBK1|TNF|VIM	54/44746 genes: 0.12%
Coronavirus Infections	MESH:D018352	Viral disease	1.76e-30	3.39e-27	22	ACE2|AGT|BSG|CCL2|CCL3|CRP|CXCL10|CXCL8|IFNA1|IL10|IL1B|IL2|IL6|IL7|IRF3|MAPK1|MAPK3|MYD88|RELA|TBK1|TNF|VIM	54/44746 genes: 0.12%
Nidovirales Infections	MESH:D030341	Viral disease	1.76e-30	3.39e-27	22	ACE2|AGT|BSG|CCL2|CCL3|CRP|CXCL10|CXCL8|IFNA1|IL10|IL1B|IL2|IL6|IL7|IRF3|MAPK1|MAPK3|MYD88|RELA|TBK1|TNF|VIM	54/44746 genes: 0.12%
Cell Transformation, Neoplastic	MESH:D002471	Cancer|Pathology (process)	2.48e-30	4.78e-27	30	ACTG1|BCL2|CAT|CCND1|CXCL8|EDN1|FOS|GSK3B|HIF1A|IL6|KRT19|LGALS3|MAPK8|MDM2|MYD88|NFE2L2|NFKB1|NOS2|PARP1|POR|RELA|SLC40A1|SOD1|STAT3|TFRC|TGFB1|TNFAIP3|TP53|VEGFA|VIM	152/44746 genes: 0.34%
Bacterial Infections	MESH:D001424	Bacterial infection or mycosis	4.16e-30	8.03e-27	25	CASP3|CCL2|CP|CRP|CXCL8|F2|GSN|HP|IFNG|IKBKG|IL4|LDLR|MAPK1|MAPK3|MMP3|NLRP3|NOS2|NPC1|PLAT|SIRT1|STAT1|TF|TFRC|TLR2|TNF	86/44746 genes: 0.19%
Hyperalgesia	MESH:D006930	Nervous system disease|Signs and symptoms	5.79e-30	1.12e-26	25	AGER|AGT|ALOX5|BDKRB1|CALCA|CCL2|CNR2|COMT|CXCL8|EDN1|FOS|HMGB1|IL10|IL1A|IL1B|IL6|KNG1|MAPK1|MAPK3|MAPK8|MMP3|NOS2|PRKCE|PTGS2|TNF	87/44746 genes: 0.19%
Basal Ganglia Diseases	MESH:D001480	Nervous system disease	1.08e-29	2.08e-26	33	AGER|ANXA5|APOE|ATP7B|BECN1|CASP3|CNR2|CP|CXCL8|DCTN1|EDN1|EIF2AK3|GAPDH|GIGYF2|GPX1|GSTM1|HMOX1|IL10|IL6|INS|ISG15|KRT19|LOX|MTHFR|NOS2|PARP1|SLC29A1|SMAD2|SOD1|STAT3|TGFB1|TNF|TOR1A	212/44746 genes: 0.47%
Body Weight Changes	MESH:D001836	Signs and symptoms	1.25e-29	2.4e-26	29	ACE2|AHR|ANXA2|ANXA5|APP|CAV1|CAVIN1|CD14|CNR2|CXCL8|GDF15|GSN|IL10|IL4|IL6|IL7|INS|LEP|MMP12|PIK3CA|PTGS2|PYCARD|SEPSECS|SOD1|TLR4|TNF|TNFRSF1A|TPM4|VIM	144/44746 genes: 0.32%
HIV Infections	MESH:D015658	Immune system disease|Viral disease	1.29e-29	2.49e-26	27	ALB|APOA1|BAG3|BAX|BCL2|CCL2|CCL3|CCL5|GRPEL1|HLA-B|HLA-C|HP|HSP90AA1|HSPB1|IFNA1|IFNG|IL10|IL1A|IL1B|IL2|IL6|KPNB1|MBL2|MDM2|SIRT1|TNF|ZMPSTE24	115/44746 genes: 0.26%
Blood-Borne Infections	MESH:D000086982	Pathology (process)	1.55e-29	2.98e-26	30	ALB|APOA1|BAG3|BAX|BCL2|CCL2|CCL3|CCL5|CD81|DDX58|GRPEL1|HLA-B|HLA-C|HP|HSP90AA1|HSPB1|IFNA1|IFNG|IL10|IL1A|IL1B|IL2|IL6|KPNB1|LOX|MBL2|MDM2|SIRT1|TNF|ZMPSTE24	161/44746 genes: 0.36%
Communicable Diseases	MESH:D003141	Pathology (process)	1.55e-29	2.98e-26	30	ALB|APOA1|BAG3|BAX|BCL2|CCL2|CCL3|CCL5|CD81|DDX58|GRPEL1|HLA-B|HLA-C|HP|HSP90AA1|HSPB1|IFNA1|IFNG|IL10|IL1A|IL1B|IL2|IL6|KPNB1|LOX|MBL2|MDM2|SIRT1|TNF|ZMPSTE24	161/44746 genes: 0.36%
Lentivirus Infections	MESH:D016180	Viral disease	2.76e-29	5.32e-26	27	ALB|APOA1|BAG3|BAX|BCL2|CCL2|CCL3|CCL5|GRPEL1|HLA-B|HLA-C|HP|HSP90AA1|HSPB1|IFNA1|IFNG|IL10|IL1A|IL1B|IL2|IL6|KPNB1|MBL2|MDM2|SIRT1|TNF|ZMPSTE24	118/44746 genes: 0.26%
Retroviridae Infections	MESH:D012192	Viral disease	2.76e-29	5.32e-26	27	ALB|APOA1|BAG3|BAX|BCL2|CCL2|CCL3|CCL5|GRPEL1|HLA-B|HLA-C|HP|HSP90AA1|HSPB1|IFNA1|IFNG|IL10|IL1A|IL1B|IL2|IL6|KPNB1|MBL2|MDM2|SIRT1|TNF|ZMPSTE24	118/44746 genes: 0.26%
Dermatitis, Contact	MESH:D003877	Skin disease	3.58e-29	6.91e-26	29	AHR|BCL2|CASP8|CD3D|CXCL2|DDIT3|DUSP1|G6PD|HMOX1|HSP90AA1|HSPB1|IFNG|IL10|IL18|IL1A|IL2|IL4|IL5|KNG1|NFE2L2|PLAT|SOCS1|SOD1|SOD3|SPP1|TLR4|TNF|TXN|VEGFA	149/44746 genes: 0.33%
Skin Diseases, Vascular	MESH:D017445	Skin disease	4.72e-29	9.1e-26	21	AHR|ALB|ALOX5|APOA1|CAT|CXCL8|F2|GSTM1|HLA-B|ICAM1|IL10|IL18|IL1B|KNG1|NLRP3|NOS2|PLAT|SERPINE1|TGFB1|TNF|TNFAIP3	52/44746 genes: 0.12%
Skin Diseases, Papulosquamous	MESH:D017444	Skin disease	4.77e-29	9.2e-26	23	APOE|CAT|CP|CRP|CSF2|CXCL8|DDX58|HLA-A|HLA-C|IFIH1|IL13|IL1B|IL4|IL6|NFKBIA|NOS2|PPARG|REN|STAT3|TNF|TNFAIP3|TP53|VEGFA	71/44746 genes: 0.16%
Protozoan Infections	MESH:D011528	Parasitic disease	4.98e-29	9.6e-26	20	BSG|CCL2|CRP|CSF2|CXCL8|G6PD|HMOX1|HP|ICAM1|IFNG|IL10|IL18|IL1B|IL2|IL4|IL5|IL6|MCL1|NOS2|TNF	44/44746 genes: 0.10%
Movement Disorders	MESH:D009069	Nervous system disease	6.87e-29	1.32e-25	35	ACTB|AGER|ANXA5|APOE|ATP7B|BECN1|CASP3|CAT|CNR2|CP|CXCL8|DCTN1|EDN1|EIF2AK3|GAPDH|GIGYF2|GPX1|GSTM1|HMOX1|IL10|IL6|INS|KRT19|LOX|MTHFR|NOS2|PARP1|SLC29A1|SMAD2|SOD1|STAT3|TGFB1|TNF|TOR1A|UBE3A	265/44746 genes: 0.59%
Bacterial Infections and Mycoses	MESH:D001423	Bacterial infection or mycosis	6.95e-29	1.34e-25	25	CASP3|CCL2|CP|CRP|CXCL8|F2|GSN|HP|IFNG|IKBKG|IL4|LDLR|MAPK1|MAPK3|MMP3|NLRP3|NOS2|NPC1|PLAT|SIRT1|STAT1|TF|TFRC|TLR2|TNF	95/44746 genes: 0.21%
Psoriasis	MESH:D011565	Skin disease	1.66e-28	3.19e-25	22	APOE|CAT|CP|CRP|CSF2|CXCL8|DDX58|HLA-C|IFIH1|IL13|IL1B|IL4|IL6|NFKBIA|NOS2|PPARG|REN|STAT3|TNF|TNFAIP3|TP53|VEGFA	64/44746 genes: 0.14%
Cholestasis, Extrahepatic	MESH:D001651	Digestive system disease	1.69e-28	3.25e-25	18	ALB|FOS|HMGB1|IL1B|IL6|KEAP1|MAPK1|MAPK14|MAPK3|MAPK8|MYD88|NFE2L2|NOS2|NOS3|RELA|TGFB1|TLR4|TNF	32/44746 genes: 0.07%
Drug Eruptions	MESH:D003875	Immune system disease|Skin disease	2.48e-28	4.78e-25	22	ALB|ALOX5|APOA1|CAV1|CRP|EP300|HLA-A|HLA-B|HLA-C|IFNG|IL18|IL2|IL4|KNG1|MTHFR|NEDD4|NOS2|PARP1|PML|RELA|TNF|TTR	65/44746 genes: 0.15%
Sexually Transmitted Diseases	MESH:D012749	Pathology (process)	2.58e-28	4.98e-25	26	ALB|APOA1|BAG3|BAX|CCL2|CCL3|CCL5|GRPEL1|HLA-B|HLA-C|HP|HSP90AA1|HSPB1|IFNA1|IFNG|IL10|IL1A|IL1B|IL2|IL6|KPNB1|MBL2|MDM2|SIRT1|TNF|ZMPSTE24	113/44746 genes: 0.25%
Sexually Transmitted Diseases, Viral	MESH:D015229	Pathology (process)|Viral disease	2.58e-28	4.98e-25	26	ALB|APOA1|BAG3|BAX|CCL2|CCL3|CCL5|GRPEL1|HLA-B|HLA-C|HP|HSP90AA1|HSPB1|IFNA1|IFNG|IL10|IL1A|IL1B|IL2|IL6|KPNB1|MBL2|MDM2|SIRT1|TNF|ZMPSTE24	113/44746 genes: 0.25%
Urologic Neoplasms	MESH:D014571	Cancer|Urogenital disease (female)|Urogenital disease (male)	2.64e-28	5.08e-25	37	AHR|ALOX5|ANPEP|ATP7B|AXL|CCND1|CREBBP|CTSB|CXCL8|DNMT1|EGFR|ELOC|EP300|GPX1|GSTM1|GSTT1|HSPB1|IL13|IL2|IL6|KEAP1|KRT8|MAPK1|MAPK3|MTHFR|MTOR|PABPC1|PIK3CA|POR|PTGS2|RELA|RHOA|TFRC|TNF|TP53|VEGFA|VHL	321/44746 genes: 0.72%
Lipid Metabolism Disorders	MESH:D052439	Metabolic disease	3.5e-28	6.75e-25	31	AHR|AKT1|APOA1|APOE|ATP7B|CAV1|CAVIN1|CRP|EDN1|FBN1|GLA|GSK3B|HP|ICAM1|INHBE|INS|LDLR|LEP|MAPK1|MAPK3|NOS3|NPC1|NPC2|PARP1|PML|PPARG|PPT1|SERPINA3|SIRT1|SMPD1|ZMPSTE24	196/44746 genes: 0.44%
Rectal Diseases	MESH:D012002	Digestive system disease	4.36e-28	8.4e-25	36	ABCB11|ABCC1|AKT1|ATP7B|BAX|BCL2|CALR|CASP8|CCND1|CHEK2|CSF2|CXCL8|EGFR|EP300|FBN2|GAPDH|GSTM1|IFNA1|MMP1|MTHFR|PARP1|PIK3CA|PPARG|PRKCE|PTGS2|PYCARD|SMAD3|SMAD4|SMAD7|TFRC|TGFB1|TLR2|TLR4|TNF|TP53|UMPS	302/44746 genes: 0.67%
Heredodegenerative Disorders, Nervous System	MESH:D020271	Genetic disease (inborn)|Nervous system disease	5.86e-28	1.13e-24	42	ANXA5|APOE|APP|AR|ATP7B|CAPN1|CASP3|CP|CXCL8|DNM2|DNMT1|ERLIN2|FMR1|FTL|GBF1|GSK3B|HMOX1|HSPA5|HSPB1|HYOU1|IFNG|IL10|IL1A|IL1B|IL6|KRT19|LOX|MAPK1|MAPK3|NAGLU|NEFL|P4HB|PARP1|PPT1|SIRT1|SLC29A1|SMAD2|STAT3|TGFB1|TNF|TOR1A|TTR	458/44746 genes: 1.02%
Adenoma	MESH:D000236	Cancer	7.3e-28	1.41e-24	32	AKT1|ALOX5|ANXA2|APOA1|BCL2|BCL2L1|CAT|CCL3|CCL5|CXCL8|EGFR|EGR1|FGF2|GNAS|GSN|GSTM1|IFNG|IL1A|IL4|IL6|MTOR|PARP1|PTGS2|PYCARD|SDC1|SHBG|SPP1|TF|TP53|TXN|VHL|VIM	220/44746 genes: 0.49%
Brain Diseases, Metabolic, Inborn	MESH:D020739	Genetic disease (inborn)|Metabolic disease|Nervous system disease	1.25e-27	2.41e-24	31	AASS|ANXA5|APOE|APP|ARNTL|ATP7B|BCKDK|CASP3|CP|CXCL8|FAH|GLA|HMOX1|IFNG|IL10|IL1A|IL1B|IL6|KRT19|LMNB1|LOX|MTHFR|NPC1|NPC2|PEX1|SMAD2|SMPD1|SOD1|STAT3|TGFB1|TNF	204/44746 genes: 0.46%
Intracranial Hemorrhages	MESH:D020300	Cardiovascular disease|Nervous system disease|Pathology (process)	2.44e-27	4.7e-24	19	BAX|BCL2|BCL2L1|CASP3|CASP8|EDN1|HMOX1|IL1B|IL6|ITGAV|MMP3|NOS2|PLAT|PPARG|RELA|SERPINC1|SPP1|TNF|VEGFA	43/44746 genes: 0.10%
Dementia	MESH:D003704	Mental disorder|Nervous system disease	5.68e-27	1.1e-23	29	AGER|APOE|APP|ATF6|BAX|BCL2|BECN1|CASP3|CP|DNMT1|EDN1|EIF2S1|ENO1|F2|GSK3B|HMOX1|HNRNPA1|IL1B|INS|LEP|MTHFR|NOS3|PPARG|SLC29A1|TBK1|TF|TIMM8A|TNF|VEGFA	176/44746 genes: 0.39%
Brain Diseases, Metabolic	MESH:D001928	Metabolic disease|Nervous system disease	7.1e-27	1.37e-23	32	AASS|ANXA5|APOE|APP|ARNTL|ATP7B|BCKDK|CASP3|CP|CXCL8|FAH|GLA|HMOX1|IFNG|IL10|IL1A|IL1B|IL6|KRT19|LMNB1|LOX|MTHFR|NPC1|NPC2|PEX1|SMAD2|SMPD1|SOD1|STAT3|SUCLA2|TGFB1|TNF	236/44746 genes: 0.53%
Neurobehavioral Manifestations	MESH:D019954	Nervous system disease|Signs and symptoms	7.15e-27	1.38e-23	46	ACTB|ACTG1|AGT|AHSG|APOE|APP|BCKDK|BCL2|CALCA|CCNA2|COMT|CP|CREBBP|CSF2|CSNK2A1|CXCL8|EEF1A2|EP300|ERLIN2|FASN|FMR1|GNAI1|GNAS|GNB1|HMOX1|IFNG|IL1A|IL1B|IL2|IL6|INS|MTHFR|NAGLU|NPC1|PARP1|PLAT|POR|RAB18|SMAD4|SOD1|STAT3|TIMM8A|TLR4|TP53|VDAC1|VEGFA	610/44746 genes: 1.36%
Esophageal Neoplasms	MESH:D004938	Cancer|Digestive system disease	3.16e-26	6.09e-23	28	ACTB|BAX|BCL2|CALR|CASP8|CCND1|CREBBP|CXCL2|EGFR|ENO1|EP300|FASN|GAPDH|GSTT1|HIF1A|HMGB1|HSPA5|KRT19|LGALS3|NFE2L2|NOS2|NOS3|PIK3CA|PTGS2|SMAD4|TLR4|TP53|TPM4	168/44746 genes: 0.38%
Colonic Neoplasms	MESH:D003110	Cancer|Digestive system disease	4.11e-26	7.92e-23	27	ALOX5|BAX|BCL2|BECN1|CCND1|CP|CXCL10|DNMT1|EGFR|HSPB1|ICAM1|IFNG|IL1B|LEP|MMP12|MTHFR|MTOR|NFKB1|NOS2|PPARG|PTGS2|RELA|STAT3|TNF|TP53|UMPS|VEGFA	152/44746 genes: 0.34%
Urological Manifestations	MESH:D020924	Signs and symptoms	4.84e-26	9.34e-23	22	AGT|AGTR1|ALB|APOE|CP|CTSB|EDN1|HLA-B|IFNG|IL6|INS|LEP|PRKCA|PTGS2|PYCARD|REN|RHOA|SOD1|SPP1|TGFB1|TNF|VEGFA	80/44746 genes: 0.18%
Diabetes Mellitus, Type 2	MESH:D003924	Endocrine system disease|Metabolic disease	5.45e-26	1.05e-22	31	AKT1|BAX|BCL2|BCL2L1|CASP3|CASP8|CAT|EDN1|EGFR|GPX1|GSTM1|HBA1|HMOX1|HP|ICAM1|IL6|INS|LEP|NFKB1|NOS2|NOS3|PIK3CG|PPARG|RELA|SHBG|SIRT1|SOD1|TGFB1|TNF|TNFRSF1A|TNFRSF1B	230/44746 genes: 0.51%
Hyperinsulinism	MESH:D006946	Metabolic disease	5.53e-26	1.07e-22	23	AHR|AR|CCL2|CRP|EGFR|FBN1|GNAS|GPX1|HMOX1|IKBKB|IL18|IL6|IL7|INS|LEP|NOS3|PIK3R1|PPARG|SHBG|SIRT1|SREBF1|SREBF2|TNF	93/44746 genes: 0.21%
Urination Disorders	MESH:D014555	Urogenital disease (female)|Urogenital disease (male)	6.59e-26	1.27e-22	22	AGT|AGTR1|ALB|APOE|CP|CTSB|EDN1|HLA-B|IFNG|IL6|INS|LEP|PRKCA|PTGS2|PYCARD|REN|RHOA|SOD1|SPP1|TGFB1|TNF|VEGFA	81/44746 genes: 0.18%
Disease Progression	MESH:D018450	Pathology (process)	9.1e-26	1.75e-22	30	ABCC1|APOE|ATF2|ATP7B|BCL2|CAT|CCND1|CHEK2|CTSB|DDX58|EGFR|EXOSC5|FGF2|GAPDH|HDAC6|HIF1A|IL1A|IL1B|KEAP1|MTOR|NFE2L2|NPM1|PIK3CA|RELA|SOD1|SOD3|SREBF2|STAT1|TNF|TP53	213/44746 genes: 0.48%
Glomerulonephritis	MESH:D005921	Urogenital disease (female)|Urogenital disease (male)	9.85e-26	1.9e-22	24	ACE2|AGT|ALB|APOA1|CCL2|CCL3|CCL5|CXCL8|EDN1|IFNG|IL10|IL18|IL1B|IL2|IL6|JAK1|NOS2|PPARG|SERPINE1|SPP1|STAT1|TGFB1|TNF|ZMPSTE24	109/44746 genes: 0.24%
Proteinuria	MESH:D011507	Signs and symptoms|Urogenital disease (female)|Urogenital disease (male)	1.52e-25	2.92e-22	20	AGT|AGTR1|ALB|APOE|CP|CTSB|HLA-B|IFNG|IL6|INS|LEP|PTGS2|PYCARD|REN|RHOA|SOD1|SPP1|TGFB1|TNF|VEGFA	61/44746 genes: 0.14%
Acute Lung Injury	MESH:D055371	Respiratory tract disease	1.68e-25	3.24e-22	17	ACE2|APOA1|CASP3|CAT|CXCL2|EDN1|ICAM1|IL1B|IL6|NFE2L2|NLRP3|PPARG|SFTPD|SMAD7|TGFB1|TNF|TXN	35/44746 genes: 0.08%
Inflammatory Bowel Diseases	MESH:D015212	Digestive system disease	3.94e-25	7.61e-22	24	CASP3|CCL2|CCR6|CNR2|CRP|CXCL8|EGFR|ICAM1|IFNG|IL10|IL1B|IL6|JAK2|LEP|MTHFR|NLRP3|PPARG|PTGS2|RELA|SMAD3|STAT3|TGFB1|TLR4|TNF	115/44746 genes: 0.26%
Neoplasms, Neuroepithelial	MESH:D018302	Cancer	4.99e-25	9.62e-22	31	AR|BRD2|CAT|CHEK2|CTSB|CXCL8|DNMT1|EGFR|FGF2|GNAS|GSTT1|HIF1A|HLA-A|HLA-B|HLA-C|IL1B|IL2|MMP3|MTOR|PIK3CG|PML|POR|PTGS2|RELA|SOD1|SPP1|STAT3|TFRC|TNF|TP53|VEGFA	247/44746 genes: 0.55%
Vector Borne Diseases	MESH:D000079426		5.08e-25	9.78e-22	19	BSG|CCL2|CRP|CSF2|CXCL8|G6PD|HMOX1|HP|ICAM1|IFNG|IL10|IL18|IL1B|IL4|IL6|MCL1|NOS2|SOD1|TNF	54/44746 genes: 0.12%
Metal Metabolism, Inborn Errors	MESH:D008664	Genetic disease (inborn)|Metabolic disease	6.65e-25	1.28e-21	20	ANXA5|APOE|ATP7B|CASP3|CP|CXCL8|GNAS|GPHN|HP|IL10|IL6|KRT19|LOX|SLC40A1|SMAD2|STAT3|TF|TGFB1|TNF|VDR	65/44746 genes: 0.15%
Anemia	MESH:D000740	Blood disease	6.82e-25	1.31e-21	27	AGT|ALB|CSF2|FANCD2|FANCI|G6PD|GDF15|GPX1|HBA1|HMOX1|HP|IFNG|IL1A|IL1B|IL2|IL6|MTHFR|NFE2L2|PARP1|REN|RPS17|SLC40A1|SOD1|TF|TFRC|TNF|UMPS	168/44746 genes: 0.38%
Osteoarthritis	MESH:D010003	Musculoskeletal disease	7.65e-25	1.47e-21	24	ACTB|AGER|ATP6V1B2|CALCA|CXCL2|CXCL8|DUSP1|ENO1|ETFA|EZR|FTL|GAPDH|IL1B|IL6|PLOD2|PPARG|PTGS2|SDCBP|SMAD3|TGFB1|TNF|VDAC2|VIM|YWHAQ	118/44746 genes: 0.26%
Substance-Related Disorders	MESH:D019966	Mental disorder|Substance-related disorder	8.41e-25	1.62e-21	37	AGT|AHR|AKT1|BCL2|CAT|CCL5|COMT|CREB1|CRP|CXCL8|EGR1|FGF2|FOS|GNAI1|GNAS|GPHN|GSTM1|GSTT1|IL6|LEP|MAPK1|MAPK3|NOS2|PLAT|POU5F1|PRKCE|RELA|REN|RHOA|SHBG|SLC29A1|SMAD3|SOD1|SPP1|TF|TGFB1|TNF	402/44746 genes: 0.90%
Autistic Disorder	MESH:D001321	Mental disorder	9.26e-25	1.78e-21	31	ADA|AR|BCKDK|BCL2|CALCA|CAT|COMT|CP|FMR1|GPX1|GSTM1|HLA-A|IFNG|IL10|IL13|IL2|IL4|IL5|IL6|LEP|MAPK3|MTHFR|NOS2|PIK3CG|PLAUR|PTGS2|SERPINE1|SLC40A1|TF|TNFRSF1B|UBE3A	252/44746 genes: 0.56%
Mesothelioma	MESH:D008654	Cancer	1.14e-24	2.2e-21	26	ANXA2|APOA1|BCL2|CAT|CCL3|CCL5|CXCL8|EGFR|EGR1|FGF2|GSN|GSTM1|IFNG|IL1A|IL4|IL6|MTOR|PARP1|PYCARD|SDC1|SHBG|SPP1|TF|TP53|TXN|VIM	153/44746 genes: 0.34%
Neoplasms, Mesothelial	MESH:D018301	Cancer	1.14e-24	2.2e-21	26	ANXA2|APOA1|BCL2|CAT|CCL3|CCL5|CXCL8|EGFR|EGR1|FGF2|GSN|GSTM1|IFNG|IL1A|IL4|IL6|MTOR|PARP1|PYCARD|SDC1|SHBG|SPP1|TF|TP53|TXN|VIM	153/44746 genes: 0.34%
Diabetic Angiopathies	MESH:D003925	Cardiovascular disease|Endocrine system disease	1.22e-24	2.36e-21	16	ACE2|AGER|AGT|AGTR1|ALB|CASP3|CRP|HMOX1|HP|ICAM1|MTHFR|NOS3|RELA|SIRT1|SOD1|VEGFA	31/44746 genes: 0.07%
Insulin Resistance	MESH:D007333	Metabolic disease	1.44e-24	2.78e-21	21	AHR|AR|CCL2|CRP|EGFR|GNAS|HMOX1|IKBKB|IL18|IL6|IL7|INS|LEP|NOS3|PIK3R1|PPARG|SHBG|SIRT1|SREBF1|SREBF2|TNF	79/44746 genes: 0.18%
Skin Diseases, Genetic	MESH:D012873	Genetic disease (inborn)|Skin disease	1.61e-24	3.11e-21	33	AHR|APOA1|CAT|CCL5|CD151|CTSB|CXCL10|CXCL8|FBN1|GNAS|HLA-B|ICAM1|IFNG|IKBKG|IL10|IL13|IL1B|IL4|IL5|IL6|MAPK8|MMP1|MYO5A|NFKBIA|NLRP3|NPM1|PLG|POLA1|RHOA|SERPINE1|STAT6|TNFAIP3|TNFRSF1A	304/44746 genes: 0.68%
Occupational Diseases	MESH:D009784	Occupational disease	1.94e-24	3.74e-21	21	AGER|AHR|ALB|ATF6|CCL2|DDIT3|GSTT1|HSPA5|IL10|IL1B|IL4|IL6|KNG1|NLRP3|NOS2|PRKCA|PTGS2|SPP1|TGFB1|TNF|TPM4	80/44746 genes: 0.18%
Pancreatic Neoplasms	MESH:D010190	Cancer|Digestive system disease|Endocrine system disease	3e-24	5.78e-21	25	AGTR1|AHR|ALOX5|AXL|BCL2L1|CNR2|CXCL8|DNMT1|EGFR|HIF1A|IFNA1|IL10|NFE2L2|NFKBIA|NRP1|PPARG|PTGS2|RELA|SLC29A1|SMAD4|STAT3|TGFB1|TNF|TP53|VEGFA	141/44746 genes: 0.32%
Sarcoma	MESH:D012509	Cancer	3.33e-24	6.43e-21	24	BCL2|CCND1|CDK4|CHEK2|CREB1|CSF2|DDIT3|EGFR|EIF2S1|FASN|HDAC6|IFNG|IL1A|IL6|LOX|MCL1|PIK3CA|PTGS2|SIRT1|TGFB1|TNF|TP53|VEGFA|VIM	125/44746 genes: 0.28%
Cardiomegaly	MESH:D006332	Cardiovascular disease|Pathology (anatomical condition)	6.26e-24	1.21e-20	27	AGT|AHR|AKT1|BAG3|CAV1|CKB|EDN1|EGFR|FASN|FGF2|GDF15|GPX1|GSK3B|GSN|HIF1A|HMOX1|IL18|IL1B|ITGB1|MTOR|NOS3|PIK3CG|PRKCA|REN|SHBG|STAT3|TNF	182/44746 genes: 0.41%
Glioma	MESH:D005910	Cancer	9.42e-24	1.82e-20	28	AR|BRD2|CAT|CTSB|CXCL8|DNMT1|EGFR|FGF2|GSTT1|HIF1A|HLA-A|HLA-B|HLA-C|IL1B|IL2|MMP3|MTOR|PIK3CG|PML|POR|PTGS2|SOD1|SPP1|STAT3|TFRC|TNF|TP53|VEGFA	205/44746 genes: 0.46%
Arthritis, Rheumatoid	MESH:D001172	Connective tissue disease|Immune system disease|Musculoskeletal disease	9.81e-24	1.89e-20	27	AGER|AHR|ALOX5|CAT|CCR6|CP|CRP|CSF2|CXCL2|CXCL8|ENO1|F2|IFNG|IL10|IL18|IL1B|IL6|MMP12|MTHFR|NCF2|PTGS2|STAT1|TLR2|TNF|TNFAIP3|TRAF6|VEGFA	185/44746 genes: 0.41%
Neoplasms, Connective and Soft Tissue	MESH:D018204	Cancer	1.86e-23	3.58e-20	28	BCL2|CCND1|CDK4|CHEK2|CREB1|CSF2|DDIT3|EGFR|EIF2S1|FASN|HDAC6|HMOX1|IFNG|IL1A|IL6|LOX|MCL1|NPC1|PIK3CA|PTGS2|SIRT1|SMAD3|STAT6|TGFB1|TNF|TP53|VEGFA|VIM	210/44746 genes: 0.47%
Hemorrhagic Disorders	MESH:D006474	Blood disease	2.08e-23	4.02e-20	23	ABCB11|BCL2|BCL2L1|CCL2|CCND1|CSF2|F2|F3|FGF2|GNAS|GSTT1|HLA-A|HSPB1|IL6|JAK2|LMAN1|MCL1|MYD88|PARP1|SERPINC1|SERPINE1|SMAD4|TGFB1	118/44746 genes: 0.26%
Sepsis	MESH:D018805	Pathology (process)	2.35e-23	4.53e-20	17	ALOX5|AQP1|C5AR1|CASP3|HMGB1|IFNG|IL10|IL1B|IL6|MAPK1|MAPK3|NOS2|NOS3|PLAT|TGFB1|TLR4|TNF	44/44746 genes: 0.10%
Systemic Inflammatory Response Syndrome	MESH:D018746	Pathology (process)	2.35e-23	4.53e-20	17	ALOX5|AQP1|C5AR1|CASP3|HMGB1|IFNG|IL10|IL1B|IL6|MAPK1|MAPK3|NOS2|NOS3|PLAT|TGFB1|TLR4|TNF	44/44746 genes: 0.10%
Pulmonary Disease, Chronic Obstructive	MESH:D029424	Pathology (process)|Respiratory tract disease	3.74e-23	7.21e-20	17	AGER|CRP|CXCL2|CXCL8|HMOX1|ICAM1|IL6|MMP1|MMP12|NOS2|NOS3|SFTPD|SOD3|TGFB1|TNF|TP53|VEGFA	45/44746 genes: 0.10%
Cholestasis, Intrahepatic	MESH:D002780	Digestive system disease	6.14e-23	1.18e-19	18	ABCB11|ALB|CCL5|CD3D|CXCL10|EGR1|HIF1A|KEAP1|LOX|MAPK14|NFE2L2|NFKB1|NOS2|NOS3|RELA|TGFB1|TNF|TNFRSF1A	56/44746 genes: 0.13%
Neurotoxicity Syndromes	MESH:D020258	Nervous system disease	1.03e-22	1.98e-19	23	BCL2L1|CASP3|CAT|CD3D|CRP|CXCL2|CXCL3|FOS|IFNG|IL1A|IL1B|INS|MTHFR|MTOR|NFE2L2|NLRP3|NOS2|PLAT|PTX3|SLC29A1|SLC39A14|TNF|TP53	126/44746 genes: 0.28%
Calcium Metabolism Disorders	MESH:D002128	Metabolic disease	1.03e-22	1.98e-19	21	AHSG|AKT1|CALCA|CASP3|CCL2|GNAS|IFIH1|IL18|IL1B|IL6|ISG15|ITGB1|JAK2|NT5E|PIK3R1|PYCARD|SPP1|TGFB1|TNF|TP53|VDR	95/44746 genes: 0.21%
Blood Protein Disorders	MESH:D001796	Blood disease	1.52e-22	2.94e-19	19	ADA|ALB|BCL2|BCL2L1|CCL2|CCND1|CD40LG|CSF2|GSTT1|HLA-A|HSPB1|IFIH1|IL6|MCL1|MYD88|PARP1|PIK3R1|SERPINC1|TNFRSF1B	70/44746 genes: 0.16%
Adnexal Diseases	MESH:D000291	Urogenital disease (female)	3.2e-22	6.17e-19	33	AGER|AKT1|ALOX5|ATP7B|BAX|BCL2|CAV1|CCNB1|CXCL8|EGFR|FASN|FMR1|FOS|GNAS|GSTM1|GSTT1|HDAC6|HELLS|IL6|INS|KPNB1|LEP|MAPK1|MAPK3|MTOR|NFE2L2|NFKB1|PIK3CA|SOD1|STAT3|TFRC|TLR4|TP53	359/44746 genes: 0.80%
Ovarian Diseases	MESH:D010049	Endocrine system disease|Urogenital disease (female)	3.2e-22	6.17e-19	33	AGER|AKT1|ALOX5|ATP7B|BAX|BCL2|CAV1|CCNB1|CXCL8|EGFR|FASN|FMR1|FOS|GNAS|GSTM1|GSTT1|HDAC6|HELLS|IL6|INS|KPNB1|LEP|MAPK1|MAPK3|MTOR|NFE2L2|NFKB1|PIK3CA|SOD1|STAT3|TFRC|TLR4|TP53	359/44746 genes: 0.80%
Autism Spectrum Disorder	MESH:D000067877	Mental disorder	4.5e-22	8.68e-19	31	ADA|AR|BCKDK|BCL2|CALCA|CAT|COMT|CP|FMR1|GPX1|GSTM1|HLA-A|IFNG|IL10|IL13|IL2|IL4|IL5|IL6|LEP|MAPK3|MTHFR|NOS2|PIK3CG|PLAUR|PTGS2|SERPINE1|SLC40A1|TF|TNFRSF1B|UBE3A	309/44746 genes: 0.69%
Thyroid Diseases	MESH:D013959	Endocrine system disease	5.04e-22	9.72e-19	25	ALB|AQP1|CAT|CCL2|CCND1|CSF2|CXCL10|CXCL8|GPX1|HIF1A|IFIH1|IFNG|IL1B|IL4|IL6|MAPK1|MSH6|MTHFR|PPARG|PTGS2|SOD1|TGFB1|TNF|TP53|TTR	172/44746 genes: 0.38%
Child Development Disorders, Pervasive	MESH:D002659	Mental disorder	5.46e-22	1.05e-18	31	ADA|AR|BCKDK|BCL2|CALCA|CAT|COMT|CP|FMR1|GPX1|GSTM1|HLA-A|IFNG|IL10|IL13|IL2|IL4|IL5|IL6|LEP|MAPK3|MTHFR|NOS2|PIK3CG|PLAUR|PTGS2|SERPINE1|SLC40A1|TF|TNFRSF1B|UBE3A	311/44746 genes: 0.70%
Muscular Diseases	MESH:D009135	Musculoskeletal disease|Nervous system disease	9.66e-22	1.86e-18	31	ALB|BAG3|CCL2|COMT|CSF2|CTSB|DNM2|ERLIN2|FBN1|FBN2|FKBP10|GPHN|HLA-B|HNRNPA1|HSPA4|IFIH1|IL1A|IL1B|IL6|INS|MTHFR|PLOD2|SMAD4|SOD1|STIM1|SUCLA2|TGFB1|TNF|TOR1AIP1|VDAC1|ZMPSTE24	317/44746 genes: 0.71%
Skin Diseases, Parasitic	MESH:D012876	Parasitic disease|Skin disease	1.05e-21	2.02e-18	12	CCL2|CRP|CXCL8|IFNG|IL10|IL18|IL1B|IL4|IL6|MCL1|TLR2|TNF	16/44746 genes: 0.04%
Euglenozoa Infections	MESH:D056986	Parasitic disease	1.07e-21	2.05e-18	13	CCL2|CRP|CSF2|CXCL8|HMOX1|IFNG|IL10|IL18|IL1B|IL4|IL6|MCL1|TNF	21/44746 genes: 0.05%
Leishmaniasis	MESH:D007896	Parasitic disease|Skin disease	1.07e-21	2.05e-18	13	CCL2|CRP|CSF2|CXCL8|HMOX1|IFNG|IL10|IL18|IL1B|IL4|IL6|MCL1|TNF	21/44746 genes: 0.05%
Diabetic Nephropathies	MESH:D003928	Endocrine system disease|Urogenital disease (female)|Urogenital disease (male)	1.51e-21	2.92e-18	16	ACE2|AGT|ALB|AXL|CCL2|INS|NFE2L2|NOS3|PPARG|PRKCE|RELA|SERPINE1|TGFB1|VDAC1|VDAC2|VEGFA	44/44746 genes: 0.10%
Colitis	MESH:D003092	Digestive system disease	3.3e-21	6.35e-18	19	AHR|ALOX5|CASP3|CCR6|CXCL8|HMOX1|ICAM1|IFNG|IL10|IL1B|IL4|IL6|JAK2|NOS2|PTGS2|RELA|SIRT1|STAT3|TNF	81/44746 genes: 0.18%
Hepatitis, Autoimmune	MESH:D019693	Digestive system disease|Immune system disease	3.53e-21	6.8e-18	12	CCL2|CCL5|IFNG|IL10|IL13|IL18|IL2|IL4|IL5|IL6|LEP|TGFB1	17/44746 genes: 0.04%
Proteostasis Deficiencies	MESH:D057165	Metabolic disease	4.18e-21	8.06e-18	22	APOA1|APOE|APP|BCL2L1|BSG|CD40LG|CREBBP|DCTN1|FOS|GSN|HNRNPA1|LDLR|NFE2L2|NLRP3|POLA1|PTGS2|SOD1|TBK1|TNF|TP53|TTR|VIM	129/44746 genes: 0.29%
Gram-Positive Bacterial Infections	MESH:D016908	Bacterial infection or mycosis	5.32e-21	1.02e-17	16	CCL2|CXCL8|F2|GSN|HP|IFNG|IKBKG|IL4|MAPK1|MAPK3|MMP3|SIRT1|STAT1|TF|TLR2|TNF	47/44746 genes: 0.11%
Leukemia, Lymphoid	MESH:D007945	Cancer|Immune system disease|Lymphatic disease	7.67e-21	1.48e-17	23	BAX|BCL2|CASP8|CCND3|CSNK2A1|CSNK2B|GNB1|IFNA1|IFNG|IL10|IL2|IL4|IL6|MTHFR|MTOR|NUP214|PTGS2|SPI1|STAT1|STAT3|TFRC|TP53|VDR	151/44746 genes: 0.34%
Embolism and Thrombosis	MESH:D016769	Cardiovascular disease	7.87e-21	1.52e-17	18	AGT|CAT|CRP|CSF2|F2|F3|HMOX1|JAK2|MTHFR|PLAT|PLG|PTGS2|SERPINC1|SERPINE1|SIRT1|TNF|VEGFA|VKORC1	71/44746 genes: 0.16%
Weight Loss	MESH:D015431	Signs and symptoms	7.9e-21	1.52e-17	16	ACE2|AHR|CD14|CNR2|CXCL8|GDF15|IL10|IL4|IL6|INS|LEP|PTGS2|SOD1|TLR4|TNF|TNFRSF1A	48/44746 genes: 0.11%
Hyperglycemia	MESH:D006943	Metabolic disease	8.32e-21	1.6e-17	17	AGER|AGT|AHR|CCL2|CNR2|FBN1|GPX1|IKBKB|IL6|IL7|INS|LEP|NFE2L2|NOS3|PIK3R1|PTGS2|SIRT1	59/44746 genes: 0.13%
Bone Marrow Diseases	MESH:D001855	Blood disease	9.19e-21	1.77e-17	24	ALOX5|ARNTL|CALR|CBL|CSF2|DNMT1|FANCD2|FANCI|FGF2|GDF15|GNB1|HBA1|HSPA5|IFNG|JAK2|MAPK14|NPM1|RPS17|SRP72|TGFB1|TLR2|TNF|TP53|UMPS	172/44746 genes: 0.38%
Seizures	MESH:D012640	Nervous system disease|Signs and symptoms	1.05e-20	2.02e-17	25	AGT|APOE|BECN1|CASP3|CASP8|CAT|CCL2|CCL3|CCR9|EIF2AK2|EIF2AK3|EIF2S1|FGF2|FOS|HMOX1|HSPB1|IL1B|IL6|INS|LEP|NOS2|PTGS2|SLC29A1|TNF|VEGFA	194/44746 genes: 0.43%
Leukemia, Myeloid	MESH:D007951	Cancer	1.45e-20	2.79e-17	26	AKT1|ALOX5|ANXA2|ANXA5|ARNTL|BCL2|CBL|CNR2|CSF2|F3|GPHN|HSPA5|HSPB1|IFNG|JAK2|LEP|MAPK14|NPM1|NUP214|PML|PPARG|SPI1|STAT3|TP53|UMPS|VEGFA	219/44746 genes: 0.49%
Bronchial Neoplasms	MESH:D001984	Cancer|Respiratory tract disease	2.41e-20	4.65e-17	24	AXL|CASP8|CAT|CD74|CKB|CREBBP|CXCL8|EGFR|ENO1|EP300|HIF1A|IL10|ITGB1|KEAP1|LGALS1|MDM2|MMP1|MTOR|NFE2L2|PPIA|PYCARD|STAT3|TP53|VEGFA	179/44746 genes: 0.40%
Carcinoma, Bronchogenic	MESH:D002283	Cancer|Respiratory tract disease	2.41e-20	4.65e-17	24	AXL|CASP8|CAT|CD74|CKB|CREBBP|CXCL8|EGFR|ENO1|EP300|HIF1A|IL10|ITGB1|KEAP1|LGALS1|MDM2|MMP1|MTOR|NFE2L2|PPIA|PYCARD|STAT3|TP53|VEGFA	179/44746 genes: 0.40%
Pneumoconiosis	MESH:D011009	Occupational disease|Respiratory tract disease	2.45e-20	4.72e-17	16	AHR|ATF6|CCL2|DDIT3|GSTT1|HSPA5|IL1A|IL1B|IL4|IL6|NLRP3|NOS2|SPP1|TGFB1|TNF|TPM4	51/44746 genes: 0.11%
Pleural Neoplasms	MESH:D010997	Cancer|Respiratory tract disease	2.71e-20	5.23e-17	21	ANXA2|APOA1|BCL2|CCL3|CCL5|CXCL8|EGFR|GSTM1|IFNG|IL1A|IL4|IL6|PARP1|PYCARD|SDC1|SHBG|SPP1|TF|TP53|TXN|VIM	122/44746 genes: 0.27%
Peripheral Nervous System Diseases	MESH:D010523	Nervous system disease	2.89e-20	5.57e-17	27	ABCC1|AGER|APP|AXL|CALCA|CAPN1|CASP3|CAT|CXCL8|DNM2|DNMT1|ERLIN2|GBF1|HMGB1|HSPB1|ICAM1|IL6|MBL2|MMP3|MYO5A|NAGLU|NEFL|PRKCE|TGFB1|TLR4|TNF|TTR	249/44746 genes: 0.56%
Thrombosis	MESH:D013927	Cardiovascular disease	2.93e-20	5.65e-17	17	AGT|CRP|CSF2|F2|F3|HMOX1|JAK2|MTHFR|PLAT|PLG|PTGS2|SERPINC1|SERPINE1|SIRT1|TNF|VEGFA|VKORC1	63/44746 genes: 0.14%
Nerve Degeneration	MESH:D009410	Pathology (process)	4.52e-20	8.71e-17	19	APLP2|APOE|APP|BAX|BCL2|CASP3|CP|EIF2S1|F2|FGF2|IFNG|LEP|MAPK1|MAPK3|PLAT|PPARG|SIRT1|SOD1|TNF	92/44746 genes: 0.21%
Coronary Disease	MESH:D003327	Cardiovascular disease	5.71e-20	1.1e-16	20	APOA1|APOE|CCL2|CD40LG|CRP|GDF15|HMOX1|LDLR|MMP3|MTHFR|NOS3|PLAT|PRKCE|PROCR|PTGS2|TLR4|TNF|TRAF6|VEGFA|VKORC1	109/44746 genes: 0.24%
Liver Cirrhosis, Biliary	MESH:D008105	Digestive system disease|Pathology (process)	5.88e-20	1.13e-16	15	ALB|CCL5|CD3D|CXCL10|HIF1A|KEAP1|LOX|MAPK14|NFE2L2|NFKB1|NOS2|NOS3|RELA|TGFB1|TNFRSF1A	43/44746 genes: 0.10%
Status Epilepticus	MESH:D013226	Nervous system disease|Signs and symptoms	9.41e-20	1.81e-16	17	BECN1|CASP3|CASP8|CAT|CCL2|CCL3|CCR9|EIF2AK2|EIF2AK3|EIF2S1|FOS|HMOX1|HSPB1|NOS2|PTGS2|TNF|VEGFA	67/44746 genes: 0.15%
Tauopathies	MESH:D024801	Nervous system disease	1.01e-19	1.95e-16	20	APOE|APP|BAX|BCL2|CASP3|EIF2AK3|EIF2S1|ENO1|F2|GSK3B|HMOX1|IL1B|INS|LEP|MTHFR|NOS3|PPARG|TF|TNF|VEGFA	112/44746 genes: 0.25%
Hepatolenticular Degeneration	MESH:D006527	Digestive system disease|Genetic disease (inborn)|Metabolic disease|Nervous system disease	1.02e-19	1.97e-16	14	ANXA5|APOE|ATP7B|CASP3|CP|CXCL8|IL10|IL6|KRT19|LOX|SMAD2|STAT3|TGFB1|TNF	35/44746 genes: 0.08%
Hepatic Insufficiency	MESH:D048550	Digestive system disease	1.24e-19	2.4e-16	17	ALB|ATP7B|CD74|F2|INS|KEAP1|KRT8|MAPK14|MAPK8|NFE2L2|NOS2|NOS3|RELA|SERPINC1|TGFB1|TNF|VEGFA	68/44746 genes: 0.15%
Hypersensitivity, Delayed	MESH:D006968	Immune system disease	1.24e-19	2.4e-16	17	ALB|BCL2|CASP8|CD3D|CXCL2|IFNG|IL10|IL18|IL1A|IL2|IL4|IL5|NFE2L2|PLAT|SOCS1|SPP1|TNF	68/44746 genes: 0.15%
Kidney Neoplasms	MESH:D007680	Cancer|Urogenital disease (female)|Urogenital disease (male)	1.3e-19	2.5e-16	24	ALOX5|ATP7B|AXL|CCND1|CTSB|DNMT1|ELOC|GSTM1|GSTT1|HSPB1|IL13|IL2|IL6|KEAP1|KRT8|MAPK1|MAPK3|MTOR|PIK3CA|PTGS2|RELA|TP53|VEGFA|VHL	192/44746 genes: 0.43%
Nephrosis	MESH:D009401	Urogenital disease (female)|Urogenital disease (male)	1.36e-19	2.62e-16	16	AGT|ALB|DDIT3|EDN1|F2|F3|FGF2|ICAM1|IL2|REN|SERPINC1|SERPINE1|SOD1|TF|TGFB1|VIM	56/44746 genes: 0.13%
Spinal Cord Injuries	MESH:D013119	Nervous system disease|Wounds and injuries	1.62e-19	3.12e-16	12	AQP1|ATF4|BECN1|CASP3|CCL2|DDIT3|HIF1A|PARP1|PLAT|SOD1|TNF|VEGFA	21/44746 genes: 0.05%
Calcinosis	MESH:D002114	Metabolic disease	2.14e-19	4.13e-16	17	AHSG|AKT1|CASP3|CCL2|IFIH1|IL18|IL1B|ISG15|ITGB1|JAK2|NT5E|PIK3R1|PYCARD|SPP1|TGFB1|TNF|TP53	70/44746 genes: 0.16%
Ovarian Neoplasms	MESH:D010051	Cancer|Endocrine system disease|Urogenital disease (female)	2.28e-19	4.4e-16	22	AGER|AKT1|ALOX5|ATP7B|CAV1|CXCL8|EGFR|FASN|FOS|GSTM1|GSTT1|HDAC6|IL6|KPNB1|MAPK1|MAPK3|MTOR|PIK3CA|SOD1|STAT3|TLR4|TP53	154/44746 genes: 0.34%
COVID-19	MESH:D000086382	Respiratory tract disease|Viral disease	2.64e-19	5.08e-16	14	ACE2|AGT|BSG|CCL2|CCL3|CRP|CXCL10|CXCL8|IL10|IL1B|IL2|IL6|IL7|TNF	37/44746 genes: 0.08%
Thoracic Injuries	MESH:D013898	Wounds and injuries	3.31e-19	6.39e-16	13	ACE2|AHR|ALB|CCL2|CCL3|HMOX1|IL6|PARP1|POR|SIRT1|TLR4|TNF|TNFRSF1A	29/44746 genes: 0.06%
Musculoskeletal Abnormalities	MESH:D009139	Congenital abnormality|Musculoskeletal disease	3.84e-19	7.41e-16	38	ACTB|ACTG1|AKT1|ATP6V1B2|CBL|CENPF|CIT|COMT|CREBBP|DNM2|EDN1|EGFR|EP300|FBN1|FBN2|FGF2|FKBP10|FMR1|GNAS|HDAC6|HELLS|MTHFR|NOS3|P4HB|PCSK5|PIK3CA|PIK3R2|PLOD2|POR|RAB18|RAD50|RHOA|SMAD2|SMAD3|SMAD4|TGFB1|UBE3A|ZMPSTE24	625/44746 genes: 1.40%
Brain Infarction	MESH:D020520	Cardiovascular disease|Nervous system disease|Pathology (process)	4.06e-19	7.82e-16	15	AGER|ALOX5|CCL2|CXCL2|EDN1|F2|FGF2|FOS|HBA1|ICAM1|IL1B|IL6|PLAT|SIRT1|STAT3	48/44746 genes: 0.11%
Pneumonia, Viral	MESH:D011024	Respiratory tract disease|Viral disease	4.14e-19	7.98e-16	14	ACE2|AGT|BSG|CCL2|CCL3|CRP|CXCL10|CXCL8|IL10|IL1B|IL2|IL6|IL7|TNF	38/44746 genes: 0.08%
Mesothelioma, Malignant	MESH:D000086002	Cancer|Respiratory tract disease	5.04e-19	9.73e-16	20	ANXA2|APOA1|BCL2|CCL3|CCL5|CXCL8|EGFR|GSTM1|IFNG|IL1A|IL4|IL6|PARP1|PYCARD|SDC1|SHBG|TF|TP53|TXN|VIM	121/44746 genes: 0.27%
Myocardial Reperfusion Injury	MESH:D015428	Cardiovascular disease|Pathology (process)	5.27e-19	1.02e-15	18	AGT|ALB|BAX|CASP3|CASP8|CAT|CCL2|EDN1|HIF1A|HMGB1|ICAM1|KNG1|NOS2|NOS3|SIRT1|TFRC|VDAC1|VEGFA	88/44746 genes: 0.20%
Kidney Failure, Chronic	MESH:D007676	Pathology (process)|Urogenital disease (female)|Urogenital disease (male)	5.79e-19	1.12e-15	15	ALB|CAT|CCL2|CRP|FASN|HMOX1|IL6|NFKB1|PTGS2|RELA|SERPINE1|SREBF1|SREBF2|TGFB1|TNF	49/44746 genes: 0.11%
Alzheimer Disease	MESH:D000544	Mental disorder|Nervous system disease	7.8e-19	1.5e-15	19	APOE|APP|BAX|BCL2|CASP3|EIF2S1|ENO1|F2|GSK3B|HMOX1|IL1B|INS|LEP|MTHFR|NOS3|PPARG|TF|TNF|VEGFA	106/44746 genes: 0.24%
Carcinoma, Non-Small-Cell Lung	MESH:D002289	Cancer|Respiratory tract disease	1.13e-18	2.18e-15	21	AXL|CASP8|CAT|CD74|CXCL8|EGFR|ENO1|HIF1A|IL10|ITGB1|KEAP1|LGALS1|MDM2|MMP1|MTOR|NFE2L2|PPIA|PYCARD|STAT3|TP53|VEGFA	145/44746 genes: 0.32%
Radiation Injuries	MESH:D011832	Wounds and injuries	1.65e-18	3.18e-15	13	AGT|CCL2|CXCL8|HIF1A|IFNG|IL18|IL1B|MAPK1|MAPK3|SOD1|TLR2|TNF|TP53	32/44746 genes: 0.07%
Lymphoma, T-Cell	MESH:D016399	Cancer|Immune system disease|Lymphatic disease	1.95e-18	3.77e-15	16	AKT1|BAX|CREBBP|EP300|HAVCR2|HSP90AA1|MAPK1|MCL1|PPARG|RELA|RHOA|STAT3|TGFB1|TNFAIP3|TNFRSF1B|TP53	65/44746 genes: 0.15%
Signs and Symptoms, Respiratory	MESH:D012818	Signs and symptoms	1.95e-18	3.77e-15	16	ACTB|AHR|APOA1|ATF4|DCTN1|EGR1|GAPDH|GNAS|HIF1A|IL4|KNG1|NOS2|NOS3|PLAT|TNFRSF1A|VEGFA	65/44746 genes: 0.15%
Leukocyte Disorders	MESH:D007960	Blood disease	2.53e-18	4.87e-15	17	CSF2|G6PD|HMGB1|ICAM1|IFNG|IL1B|IL2|IL5|IL7|MTHFR|MYD88|NCF2|PLG|PPARG|STAT3|TLR2|TLR4	80/44746 genes: 0.18%
Acute Coronary Syndrome	MESH:D054058	Cardiovascular disease	2.7e-18	5.21e-15	13	ACTG1|CKB|CRP|ENO1|FASN|GAPDH|GSN|IL6|SERPINC1|TLR4|TNF|TPM4|VIM	33/44746 genes: 0.07%
Skin Diseases, Infectious	MESH:D012874	Skin disease	2.7e-18	5.21e-15	13	CCL2|CRP|CXCL8|IFNG|IL10|IL18|IL1B|IL4|IL6|MCL1|NLRP3|STAT1|TNF	33/44746 genes: 0.07%
Renal Insufficiency, Chronic	MESH:D051436	Pathology (process)|Urogenital disease (female)|Urogenital disease (male)	3.05e-18	5.87e-15	15	ALB|CAT|CCL2|CRP|FASN|HMOX1|IL6|NFKB1|PTGS2|RELA|SERPINE1|SREBF1|SREBF2|TGFB1|TNF	54/44746 genes: 0.12%
Retinal Diseases	MESH:D012164	Eye disease	3.23e-18	6.22e-15	25	ACE2|ADAM9|AGT|AGTR1|APOE|ATF6|BCL2|CASP3|CCL2|CP|CRP|FBN2|HMOX1|HP|ICAM1|IL1A|IL1B|NOS2|REEP6|SIRT1|SOD1|TLR4|TNF|VEGFA|VIM	245/44746 genes: 0.55%
Dermatitis, Allergic Contact	MESH:D017449	Immune system disease|Skin disease	3.33e-18	6.42e-15	16	BCL2|CASP8|CD3D|CXCL2|IFNG|IL10|IL18|IL1A|IL2|IL4|IL5|NFE2L2|PLAT|SOCS1|SPP1|TNF	67/44746 genes: 0.15%
Aortic Diseases	MESH:D001018	Cardiovascular disease	4.34e-18	8.36e-15	13	ACE2|AGT|AGTR1|CAT|FBN1|IFIH1|LOX|NOS2|PARP1|PTGS2|SMAD3|SOD1|VKORC1	34/44746 genes: 0.08%
Body Temperature Changes	MESH:D001832	Signs and symptoms	4.67e-18	9e-15	14	CXCL8|GPX1|HMGB1|IFNG|IL1A|IL1B|IL2|IL6|NOS2|PTGS2|SOD1|STAT3|TNF|TNFRSF1A	44/44746 genes: 0.10%
Cerebral Arterial Diseases	MESH:D002539	Cardiovascular disease|Nervous system disease	4.67e-18	9e-15	14	AGER|ALOX5|APOE|APP|CCL2|CXCL2|EDN1|F2|FOS|ICAM1|IL1B|IL6|PLAT|STAT3	44/44746 genes: 0.10%
Squamous Cell Carcinoma of Head and Neck	MESH:D000077195	Cancer	4.67e-18	9e-15	14	ABCC1|AKT1|ATP7B|CASP8|CCNA2|CCNB1|CCND1|CDK2|CDK4|IL1A|PIK3CA|PTGS2|STAT3|TP53	44/44746 genes: 0.10%
Neuroendocrine Tumors	MESH:D018358	Cancer	5.11e-18	9.86e-15	27	AXL|CALR|CAPN1|CASP8|CDK2|CDK4|COMT|CP|CREB1|CSF2|EP300|FASN|GDF15|HDAC6|IFNA1|IFNG|IL10|IL2|LGALS3|MDM2|PARP1|PPARG|PTGS2|TLR4|TNF|TP53|VHL	304/44746 genes: 0.68%
Adenocarcinoma of Lung	MESH:D000077192	Cancer	5.32e-18	1.03e-14	21	AHR|ALB|ALOX5|ANXA5|APOA1|BZW2|CREBBP|EGFR|ENO1|EP300|FASN|GAPDH|HELLS|HNRNPA1|HSPB1|IMPDH2|LMNB1|MSH6|NPM1|PIK3CA|TF	156/44746 genes: 0.35%
Urinary Bladder Diseases	MESH:D001745	Urogenital disease (female)|Urogenital disease (male)	6.09e-18	1.17e-14	21	AHR|ANPEP|CREBBP|CXCL10|CXCL8|EDN1|EGFR|EP300|GPX1|GSTM1|IL2|INS|MTHFR|PABPC1|POR|PTGS2|RELA|RHOA|TFRC|TNF|TP53	157/44746 genes: 0.35%
Hypotension	MESH:D007022	Cardiovascular disease	7.56e-18	1.46e-14	15	AGT|ALB|CAT|EDN1|IFNG|IL1A|IL1B|IL2|IL6|INS|KNG1|PLAT|REN|SOD1|TNF	57/44746 genes: 0.13%
Alcohol-Related Disorders	MESH:D019973	Mental disorder|Substance-related disorder	7.61e-18	1.47e-14	17	AGT|BCL2|CAT|CCL5|COMT|CXCL8|GPHN|IL6|RELA|SHBG|SLC29A1|SMAD3|SOD1|SPP1|TF|TGFB1|TNF	85/44746 genes: 0.19%
Otorhinolaryngologic Diseases	MESH:D010038	Ear-nose-throat disease	8.73e-18	1.68e-14	29	ACTB|ACTG1|ALB|APOE|ATP6V1B2|BCL2L1|CAT|CCND1|CD151|COMT|DNMT1|EDN1|EGFR|IL13|IL4|MTHFR|MYO5A|NLRP3|NOS3|PEX1|PIK3CA|PTGS2|RDX|SMAD4|SOD1|STAT1|TIMM8A|TLR4|TP53	370/44746 genes: 0.83%
Edema	MESH:D004487	Signs and symptoms	1.06e-17	2.05e-14	13	APOA1|AQP1|CALCA|CASP3|CASP8|CAT|CXCL8|IL6|INS|KNG1|PTGS2|STAT6|TNF	36/44746 genes: 0.08%
Intracranial Arterial Diseases	MESH:D020765	Cardiovascular disease|Nervous system disease	1.35e-17	2.6e-14	14	AGER|ALOX5|APOE|APP|CCL2|CXCL2|EDN1|F2|FOS|ICAM1|IL1B|IL6|PLAT|STAT3	47/44746 genes: 0.11%
Osteoporosis	MESH:D010024	Metabolic disease|Musculoskeletal disease	1.48e-17	2.86e-14	16	ACTG1|ANXA2|CAT|ENO1|GAPDH|GPX1|GSN|IFIH1|IL1B|IL6|P4HB|REN|TGFB1|TNF|TPM4|TUBA1B	73/44746 genes: 0.16%
Bone Diseases, Metabolic	MESH:D001851	Metabolic disease|Musculoskeletal disease	1.5e-17	2.9e-14	18	ACTG1|ANXA2|CAT|ENO1|GAPDH|GNAS|GPX1|GSN|IFIH1|IL1B|IL6|P4HB|REN|TGFB1|TNF|TPM4|TUBA1B|VDR	105/44746 genes: 0.23%
Cerebral Hemorrhage	MESH:D002543	Cardiovascular disease|Nervous system disease|Pathology (process)	1.57e-17	3.04e-14	12	BAX|BCL2|BCL2L1|CASP3|CASP8|HMOX1|ITGAV|MMP3|PLAT|SERPINC1|SPP1|VEGFA	28/44746 genes: 0.06%
Nevi and Melanomas	MESH:D018326	Cancer	1.66e-17	3.2e-14	24	CALR|CAPN1|CASP8|CDK2|CDK4|CP|CREB1|CSF2|EP300|FASN|GDF15|HDAC6|IFNA1|IFNG|IL2|LGALS3|MDM2|PARP1|PIK3CA|PPARG|PTGS2|TLR4|TNF|TP53	236/44746 genes: 0.53%
Asbestosis	MESH:D001195	Occupational disease|Respiratory tract disease	1.91e-17	3.68e-14	10	ATF6|DDIT3|GSTT1|HSPA5|IL1B|NLRP3|NOS2|SPP1|TNF|TPM4	15/44746 genes: 0.03%
Heat Stress Disorders	MESH:D018882	Wounds and injuries	1.91e-17	3.68e-14	10	FOS|GPX1|IL10|IL1A|IL1B|IL6|NFKB1|RELA|RELB|TNF	15/44746 genes: 0.03%
Mouth Neoplasms	MESH:D009062	Cancer|Mouth disease	2.54e-17	4.9e-14	18	ANXA2|ANXA5|AQP1|ATP7B|CCL2|CCND1|ENO1|GAPDH|HSPB1|ICAM1|IL18|PIK3CA|PPIA|PTGS2|RACK1|TP53|UMPS|VDAC2	108/44746 genes: 0.24%
Vasculitis	MESH:D014657	Cardiovascular disease	3.63e-17	7e-14	13	AHR|APOA1|CAT|CBL|CXCL8|HLA-B|HMGB1|ICAM1|IL10|NFKBIA|NOS2|SERPINE1|TNFAIP3	39/44746 genes: 0.09%
Liver Neoplasms, Experimental	MESH:D008114	Cancer|Digestive system disease	4.23e-17	8.16e-14	18	ATP7B|BCL2|BCL2L1|CCND1|CP|IKBKG|IL6|JAK2|MAPK1|MAPK3|MFGE8|PML|SOCS1|SPP1|STAT3|TGFB1|TNF|TP53	111/44746 genes: 0.25%
Hyperplasia	MESH:D006965	Pathology (process)	4.4e-17	8.48e-14	12	AKT1|CCND1|HIF1A|HMOX1|HSPB1|IL13|LDLR|LEP|NFE2L2|PIK3CA|PTGS2|TGFB1	30/44746 genes: 0.07%
Ureteral Diseases	MESH:D014515	Urogenital disease (female)|Urogenital disease (male)	7.12e-17	1.37e-13	12	AGT|AHR|CAT|CCL2|EDN1|NOS2|NOS3|RELA|SERPINE1|SMAD3|SOD1|TGFB1	31/44746 genes: 0.07%
Shock	MESH:D012769	Pathology (process)	7.67e-17	1.48e-13	11	ALOX5|AQP1|C5AR1|CXCL2|HMGB1|ICAM1|IL10|IL6|NOS2|PLAT|TNF	23/44746 genes: 0.05%
Skin Diseases, Vesiculobullous	MESH:D012872	Skin disease	8.5e-17	1.64e-13	15	ALB|CAV1|CD151|CRP|CXCL8|EP300|HLA-A|HLA-B|HLA-C|IFNG|MMP1|NEDD4|NOS2|PARP1|PML	66/44746 genes: 0.15%
Abnormalities, Multiple	MESH:D000015	Congenital abnormality	9.95e-17	1.92e-13	31	AKT1|AQP1|ARNTL|ATP6V1B2|CALCA|CAT|CCND1|COMT|CREBBP|CXCL8|EGFR|EP300|FBN1|GSK3B|IKBKG|MTHFR|NFKBIA|NOS2|NPHP3|PCSK5|PEX1|PPARG|PRKCSH|RAB18|RHOA|SMAD3|SOD1|TIMM8A|TP53|UBE3A|VHL	473/44746 genes: 1.06%
Mood Disorders	MESH:D019964	Mental disorder	1.09e-16	2.09e-13	15	ALB|CAT|CNR2|DCTN1|EDN1|FGF2|FTL|GNB1|GSK3B|IL2|IL6|ISG15|MTHFR|PTGS2|SOD1	67/44746 genes: 0.15%
Obstetric Labor Complications	MESH:D007744	Pregnancy complication	1.22e-16	2.34e-13	10	CAT|CCL2|EDN1|IL1A|IL4|IL6|MBL2|NOS3|PTGS2|TNF	17/44746 genes: 0.04%
Melanoma	MESH:D008545	Cancer	1.26e-16	2.42e-13	23	CALR|CAPN1|CASP8|CDK2|CDK4|CP|CREB1|CSF2|EP300|FASN|GDF15|HDAC6|IFNA1|IFNG|IL2|LGALS3|MDM2|PARP1|PPARG|PTGS2|TLR4|TNF|TP53	231/44746 genes: 0.52%
Autoimmune Diseases of the Nervous System	MESH:D020274	Immune system disease|Nervous system disease	1.39e-16	2.67e-13	17	ADAR|APOE|ERN1|HLA-B|ICAM1|IFIH1|IFNG|IL10|IL1B|IL7|NFE2L2|NLRP3|SIRT1|TNFAIP3|TNFRSF1A|VDR|VHL	100/44746 genes: 0.22%
Urticaria	MESH:D014581	Immune system disease|Skin disease	1.4e-16	2.71e-13	11	ALB|ALOX5|GSTM1|ICAM1|IL18|IL1B|KNG1|NLRP3|PLAT|TGFB1|TNF	24/44746 genes: 0.05%
Diabetic Retinopathy	MESH:D003930	Cardiovascular disease|Endocrine system disease|Eye disease	1.5e-16	2.89e-13	9	ACE2|AGT|AGTR1|CASP3|CRP|ICAM1|SIRT1|SOD1|VEGFA	12/44746 genes: 0.03%
Cerebral Infarction	MESH:D002544	Cardiovascular disease|Nervous system disease|Pathology (process)	1.58e-16	3.04e-13	13	AGER|ALOX5|CCL2|CXCL2|EDN1|F2|FOS|HBA1|ICAM1|IL1B|IL6|PLAT|STAT3	43/44746 genes: 0.10%
Duodenal Diseases	MESH:D004378	Digestive system disease	2.48e-16	4.79e-13	11	CAT|CXCL8|EDN1|IL1B|LEP|NOS2|NOS3|PTGS2|TGFB1|TNF|VEGFA	25/44746 genes: 0.06%
Peptic Ulcer	MESH:D010437	Digestive system disease	2.48e-16	4.79e-13	11	CAT|CXCL8|EDN1|IL1B|LEP|NOS2|NOS3|PTGS2|TGFB1|TNF|VEGFA	25/44746 genes: 0.06%
Severe Acute Respiratory Syndrome	MESH:D045169	Respiratory tract disease|Viral disease	2.71e-16	5.23e-13	10	ACE2|CCL2|IFNA1|IRF3|MAPK1|MAPK3|MYD88|RELA|TBK1|VIM	18/44746 genes: 0.04%
Pain	MESH:D010146	Signs and symptoms	2.94e-16	5.67e-13	16	AGER|AKT1|ALB|AQP1|BDKRB1|COMT|CSF2|CXCL8|EDN1|HMGB1|IL2|IL6|KNG1|PLAT|TLR4|TNF	87/44746 genes: 0.19%
Heat Stroke	MESH:D018883	Wounds and injuries	4.83e-16	9.32e-13	9	FOS|IL10|IL1A|IL1B|IL6|NFKB1|RELA|RELB|TNF	13/44746 genes: 0.03%
Leishmaniasis, Visceral	MESH:D007898	Parasitic disease	4.83e-16	9.32e-13	9	CRP|CSF2|CXCL8|HMOX1|IFNG|IL10|IL1B|IL6|TNF	13/44746 genes: 0.03%
Mammary Neoplasms, Animal	MESH:D015674	Animal disease|Cancer	4.84e-16	9.32e-13	20	ACTB|ACTG1|ANXA2|AQP1|CCND1|CDK4|COMT|EEF1A1|EGFR|ENO1|EZR|HBA1|HMOX1|HNRNPA1|IL10|KNG1|PIK3R1|SPP1|STAT3|TF	170/44746 genes: 0.38%
Pleural Diseases	MESH:D010995	Respiratory tract disease	5.68e-16	1.09e-12	10	CCL2|ICAM1|IFNG|IL10|IL1B|IL4|IL6|SPP1|TGFB1|TNF	19/44746 genes: 0.04%
Infarction, Middle Cerebral Artery	MESH:D020244	Cardiovascular disease|Nervous system disease|Pathology (process)	6.04e-16	1.16e-12	12	AGER|ALOX5|CCL2|CXCL2|EDN1|F2|FOS|ICAM1|IL1B|IL6|PLAT|STAT3	36/44746 genes: 0.08%
Weight Gain	MESH:D015430	Signs and symptoms	6.29e-16	1.21e-12	17	AHR|ANXA2|ANXA5|APP|CAV1|CAVIN1|GDF15|GSN|IL7|LEP|MMP12|PIK3CA|PYCARD|SEPSECS|TNF|TPM4|VIM	109/44746 genes: 0.24%
Epilepsy	MESH:D004827	Nervous system disease	6.43e-16	1.24e-12	22	ACTB|ACTG1|AKT1|ALB|BCKDK|BDKRB1|EEF1A2|ERN1|FGF2|FOS|FTL|GPX1|IL1A|IL1B|MTOR|SPTAN1|TGFB1|UBE3A|VDAC1|VDAC2|VDR|VEGFA	222/44746 genes: 0.50%
Carcinoma, Renal Cell	MESH:D002292	Cancer|Urogenital disease (female)|Urogenital disease (male)	8.84e-16	1.7e-12	18	ALOX5|CTSB|DNMT1|ELOC|GSTM1|GSTT1|HSPB1|IL13|IL6|KEAP1|KRT8|MTOR|PIK3CA|PTGS2|RELA|TP53|VEGFA|VHL	131/44746 genes: 0.29%
Demyelinating Diseases	MESH:D003711	Nervous system disease	1.01e-15	1.94e-12	17	APOE|ERN1|HMOX1|ICAM1|IFNG|IL10|IL1B|IL7|LMNB1|NFE2L2|NLRP3|SIRT1|TNFAIP3|TNFRSF1A|TP53|VDR|VHL	112/44746 genes: 0.25%
Depressive Disorder	MESH:D003866	Mental disorder	1.28e-15	2.48e-12	14	ALB|CAT|CNR2|EDN1|FGF2|FTL|GNB1|GSK3B|IL2|IL6|ISG15|MTHFR|PTGS2|SOD1	63/44746 genes: 0.14%
Lipidoses	MESH:D008064	Genetic disease (inborn)|Metabolic disease	1.28e-15	2.48e-12	14	APOE|GLA|GSK3B|INHBE|MAPK1|MAPK3|NPC1|NPC2|PARP1|PPARG|PPT1|SERPINA3|SIRT1|SMPD1	63/44746 genes: 0.14%
Leukemia, Myeloid, Acute	MESH:D015470	Cancer	1.33e-15	2.57e-12	20	AKT1|ANXA2|ANXA5|BCL2|CNR2|CSF2|F3|GPHN|HSPB1|IFNG|JAK2|LEP|NPM1|NUP214|PML|PPARG|SPI1|STAT3|TP53|UMPS	179/44746 genes: 0.40%
Alcohol-Induced Disorders	MESH:D020751	Substance-related disorder	1.44e-15	2.78e-12	13	AGT|BCL2|CAT|CCL5|CXCL8|IL6|RELA|SLC29A1|SMAD3|SOD1|SPP1|TGFB1|TNF	50/44746 genes: 0.11%
Diabetes Mellitus, Type 1	MESH:D003922	Endocrine system disease|Immune system disease|Metabolic disease	1.44e-15	2.78e-12	13	CAT|CP|CRP|DDIT3|EIF2AK3|HP|IFNG|IL10|IL6|INS|NOS3|STAT3|TNF	50/44746 genes: 0.11%
Parkinsonian Disorders	MESH:D020734	Nervous system disease	1.52e-15	2.94e-12	18	AGER|BECN1|CNR2|CP|DCTN1|EDN1|GAPDH|GIGYF2|GPX1|GSTM1|HMOX1|IL6|INS|MTHFR|NOS2|PARP1|SOD1|TNF	135/44746 genes: 0.30%
Dermatitis, Atopic	MESH:D003876	Genetic disease (inborn)|Immune system disease|Skin disease	1.84e-15	3.55e-12	12	AHR|CCL5|CXCL10|IFNG|IL10|IL13|IL1B|IL4|IL5|IL6|MAPK8|STAT6	39/44746 genes: 0.09%
Neoplasms, Plasma Cell	MESH:D054219	Cancer	1.84e-15	3.55e-12	12	BCL2|BCL2L1|CCL2|CCND1|CSF2|GSTT1|HLA-A|HSPB1|IL6|MCL1|MYD88|PARP1	39/44746 genes: 0.09%
Erythema	MESH:D004890	Signs and symptoms|Skin disease	1.92e-15	3.7e-12	13	ALB|CAV1|CRP|CTSB|EP300|HLA-A|HLA-B|HLA-C|IFNG|NEDD4|NOS2|PARP1|PML	51/44746 genes: 0.11%
Skin Neoplasms	MESH:D012878	Cancer|Skin disease	2.26e-15	4.36e-12	15	AKT1|CASP8|CDK4|CREB1|CSNK2A1|CSNK2A2|CSNK2B|GSTT1|HIF1A|IL1A|NFE2L2|PTGS2|RELA|TGFB1|TP53	81/44746 genes: 0.18%
Nervous System Malformations	MESH:D009421	Congenital abnormality|Nervous system disease	2.45e-15	4.72e-12	28	ACTB|ACTG1|ADAR|CAPN1|CCL2|CENPF|CIT|CSF2|DNM2|DNMT1|ERLIN2|GBF1|HSPB1|IFIH1|IFNG|IL6|INS|MTHFR|MTOR|NAGLU|NEFL|NPHP3|PCSK5|PIK3CA|PIK3R2|RAB18|RAD50|SOD1	423/44746 genes: 0.95%
Infant, Newborn, Diseases	MESH:D007232	Infant-newborn disease	2.58e-15	4.97e-12	18	ADA|AGT|AHR|ATF6|CAT|CD3D|EGFR|IKBKB|IL1B|PCSK5|PTGS2|SOD1|SRP72|STIM1|TFRC|TGFB1|TNFRSF1A|TXN	139/44746 genes: 0.31%
Paraproteinemias	MESH:D010265	Blood disease|Immune system disease	2.6e-15	5.02e-12	12	BCL2|BCL2L1|CCL2|CCND1|CSF2|GSTT1|HLA-A|HSPB1|IL6|MCL1|MYD88|PARP1	40/44746 genes: 0.09%
Fever	MESH:D005334	Signs and symptoms	2.92e-15	5.62e-12	11	CXCL8|HMGB1|IFNG|IL1A|IL1B|IL2|IL6|PTGS2|STAT3|TNF|TNFRSF1A	30/44746 genes: 0.07%
Hereditary Autoinflammatory Diseases	MESH:D056660	Genetic disease (inborn)|Skin disease	2.92e-15	5.62e-12	11	AHR|APOA1|CAT|CXCL8|HLA-B|ICAM1|IL10|NLRP3|SERPINE1|TNFAIP3|TNFRSF1A	30/44746 genes: 0.07%
Bone Diseases, Developmental	MESH:D001848	Musculoskeletal disease	4.69e-15	9.05e-12	26	ACTB|AKT1|BCL2|CAT|CLCN7|CREBBP|EIF2AK3|EP300|FBN1|FKBP10|FOS|GNAS|HDAC6|MDM2|NOS2|P4HB|PCSK5|PLOD2|POR|SMAD2|SOD1|TGFB1|TNF|TP53|VEGFA|ZMPSTE24	366/44746 genes: 0.82%
Stevens-Johnson Syndrome	MESH:D013262	Immune system disease|Mouth disease|Skin disease	5.07e-15	9.77e-12	12	ALB|CAV1|CRP|EP300|HLA-A|HLA-B|HLA-C|IFNG|NEDD4|NOS2|PARP1|PML	42/44746 genes: 0.09%
Uterine Neoplasms	MESH:D014594	Cancer|Urogenital disease (female)	5.67e-15	1.09e-11	16	CASP8|CCL2|CCND1|CNR2|CXCL8|EGFR|EP300|JAK2|MSH6|MTHFR|MTOR|NFE2L2|SMAD3|SOCS3|STAT3|VEGFA	104/44746 genes: 0.23%
Cardiovascular Abnormalities	MESH:D018376	Cardiovascular disease|Congenital abnormality	6.9e-15	1.33e-11	21	AGT|AGTR1|AHR|CAT|CBL|COMT|EDN1|FBN1|GATA6|HIF1A|IL6|MTHFR|NOS2|NR2F2|PCSK5|PIK3CA|PKP2|POU5F1|SMAD4|SOD1|VEGFA	221/44746 genes: 0.49%
Erythema Multiforme	MESH:D004892	Skin disease	6.97e-15	1.34e-11	12	ALB|CAV1|CRP|EP300|HLA-A|HLA-B|HLA-C|IFNG|NEDD4|NOS2|PARP1|PML	43/44746 genes: 0.10%
Infertility	MESH:D007246		8.76e-15	1.69e-11	17	AHR|ALB|AR|ARNTL|BAX|BCL2|CBL|ENO1|GSTT1|LEP|MAPK1|MAPK3|MDM2|MTHFR|NOS3|NR2F2|TP53	127/44746 genes: 0.28%
Crohn Disease	MESH:D003424	Digestive system disease	9.49e-15	1.83e-11	12	CCL2|CRP|IFNG|IL10|IL6|LEP|MTHFR|NLRP3|PPARG|SMAD3|TLR4|TNF	44/44746 genes: 0.10%
Lipid Metabolism, Inborn Errors	MESH:D008052	Genetic disease (inborn)|Metabolic disease	1e-14	1.93e-11	17	APOE|CAV1|CAVIN1|GLA|GSK3B|INHBE|LDLR|MAPK1|MAPK3|NPC1|NPC2|PARP1|PPARG|PPT1|SERPINA3|SIRT1|SMPD1	128/44746 genes: 0.29%
Uterine Diseases	MESH:D014591	Urogenital disease (female)	1.05e-14	2.02e-11	16	CASP8|CCL2|CCND1|CNR2|CXCL8|EGFR|EP300|JAK2|MSH6|MTHFR|MTOR|NFE2L2|SMAD3|SOCS3|STAT3|VEGFA	108/44746 genes: 0.24%
Stomatitis	MESH:D013280	Mouth disease	1.28e-14	2.47e-11	12	ALB|CAV1|CRP|EP300|HLA-A|HLA-B|HLA-C|IFNG|NEDD4|NOS2|PARP1|PML	45/44746 genes: 0.10%
Uremia	MESH:D014511	Urogenital disease (female)|Urogenital disease (male)	1.47e-14	2.84e-11	11	ALB|ICAM1|IL1A|IL1B|IL6|NOS3|REN|SPP1|TGFB1|TNF|VDR	34/44746 genes: 0.08%
Motor Neuron Disease	MESH:D016472	Nervous system disease	1.49e-14	2.86e-11	17	AR|BCL2L1|BSG|CD40LG|CREBBP|DCTN1|FOS|HNRNPA1|HSPB1|LDLR|NFE2L2|PTGS2|SOD1|TBK1|TNF|TP53|VIM	131/44746 genes: 0.29%
Behcet Syndrome	MESH:D001528	Cardiovascular disease|Eye disease|Genetic disease (inborn)|Mouth disease|Skin disease	1.59e-14	3.06e-11	9	AHR|APOA1|CAT|CXCL8|HLA-B|ICAM1|IL10|SERPINE1|TNFAIP3	17/44746 genes: 0.04%
Panuveitis	MESH:D015864	Eye disease	1.59e-14	3.06e-11	9	AHR|APOA1|CAT|CXCL8|HLA-B|ICAM1|IL10|SERPINE1|TNFAIP3	17/44746 genes: 0.04%
Uveitis, Anterior	MESH:D014606	Eye disease	1.59e-14	3.06e-11	9	AHR|APOA1|CAT|CXCL8|HLA-B|ICAM1|IL10|SERPINE1|TNFAIP3	17/44746 genes: 0.04%
Hyperthyroidism	MESH:D006980	Endocrine system disease	2.13e-14	4.11e-11	11	AQP1|CAT|GPX1|IFIH1|IFNG|IL4|IL6|MTHFR|PTGS2|SOD1|TGFB1	35/44746 genes: 0.08%
Blood Coagulation Disorders	MESH:D001778	Blood disease	3.04e-14	5.85e-11	13	ABCB11|ANO6|F2|F3|FGF2|HMOX1|JAK2|KNG1|LMAN1|MTHFR|SERPINC1|TGFB1|VKORC1	62/44746 genes: 0.14%
Primary Immunodeficiency Diseases	MESH:D000081207	Genetic disease (inborn)|Immune system disease	3.08e-14	5.94e-11	14	ADA|C5|CD3D|CD40LG|HELLS|IFNG|IKBKG|KNG1|MRE11|MYD88|NFKBIA|STAT3|STIM1|TFRC	78/44746 genes: 0.17%
Oral Submucous Fibrosis	MESH:D009914	Mouth disease	3.15e-14	6.07e-11	9	CXCL8|FGF2|IFNG|IL6|LOX|MMP1|PTGS2|TGFB1|TNF	18/44746 genes: 0.04%
Obstetric Labor, Premature	MESH:D007752	Pregnancy complication	3.51e-14	6.78e-11	8	CAT|CCL2|EDN1|IL4|IL6|MBL2|PTGS2|TNF	12/44746 genes: 0.03%
Radiation Injuries, Experimental	MESH:D011833	Wounds and injuries	3.51e-14	6.78e-11	8	HIF1A|IFNG|IL18|IL1B|MAPK1|MAPK3|SOD1|TNF	12/44746 genes: 0.03%
Hernia, Diaphragmatic	MESH:D006548	Pathology (anatomical condition)	3.79e-14	7.31e-11	13	AGT|CCL2|EDN1|FGF2|GATA6|ICAM1|IL6|NOS3|NR2F2|RHOA|STAT3|TGFB1|TNF	63/44746 genes: 0.14%
Internal Hernia	MESH:D000082122	Pathology (anatomical condition)	3.79e-14	7.31e-11	13	AGT|CCL2|EDN1|FGF2|GATA6|ICAM1|IL6|NOS3|NR2F2|RHOA|STAT3|TGFB1|TNF	63/44746 genes: 0.14%
Gram-Negative Bacterial Infections	MESH:D016905	Bacterial infection or mycosis	4.29e-14	8.28e-11	11	CASP3|CP|CRP|CXCL8|HP|IFNG|LDLR|NOS2|NPC1|TFRC|TNF	37/44746 genes: 0.08%
Demyelinating Autoimmune Diseases, CNS	MESH:D020278	Immune system disease|Nervous system disease	4.46e-14	8.6e-11	14	APOE|ERN1|ICAM1|IFNG|IL10|IL1B|IL7|NFE2L2|NLRP3|SIRT1|TNFAIP3|TNFRSF1A|VDR|VHL	80/44746 genes: 0.18%
Intellectual Disability	MESH:D008607	Mental disorder|Nervous system disease|Signs and symptoms	4.63e-14	8.93e-11	28	ACTB|ACTG1|AHSG|APP|BCKDK|CALCA|CCNA2|CP|CREBBP|CSNK2A1|CXCL8|EEF1A2|EP300|ERLIN2|FASN|FMR1|GNAS|GNB1|HMOX1|IFNG|MTHFR|NAGLU|PARP1|RAB18|SMAD4|SOD1|TIMM8A|TP53	476/44746 genes: 1.06%
Multiple Myeloma	MESH:D009101	Blood disease|Cancer|Cardiovascular disease|Immune system disease	5.99e-14	1.16e-10	11	BCL2|BCL2L1|CCL2|CCND1|CSF2|GSTT1|HLA-A|HSPB1|IL6|MCL1|PARP1	38/44746 genes: 0.08%
Leishmaniasis, Cutaneous	MESH:D016773	Parasitic disease|Skin disease	6.1e-14	1.18e-10	7	CCL2|CXCL8|IFNG|IL10|IL1B|IL4|TNF	8/44746 genes: 0.02%
Hypertension, Pulmonary	MESH:D006976	Cardiovascular disease|Respiratory tract disease	6.72e-14	1.3e-10	12	ACE2|ALOX5|CALCA|CAV1|CCL2|CD40LG|CXCL8|EDN1|HIF1A|LOX|NOS3|TNF	51/44746 genes: 0.11%
Uveitis	MESH:D014605	Eye disease	7.46e-14	1.44e-10	10	AHR|ALB|APOA1|CAT|CXCL8|HLA-B|ICAM1|IL10|SERPINE1|TNFAIP3	28/44746 genes: 0.06%
Coronary Artery Disease	MESH:D003324	Cardiovascular disease	7.62e-14	1.47e-10	14	APOA1|CCL2|CD40LG|CRP|GDF15|HMOX1|LDLR|MMP3|NOS3|PROCR|PTGS2|TLR4|TRAF6|VEGFA	83/44746 genes: 0.19%
Liver Diseases, Alcoholic	MESH:D008108	Digestive system disease|Substance-related disorder	8.27e-14	1.59e-10	11	BCL2|CAT|CCL5|CXCL8|IL6|RELA|SMAD3|SOD1|SPP1|TGFB1|TNF	39/44746 genes: 0.09%
Hemostatic Disorders	MESH:D020141	Blood disease|Cardiovascular disease	8.87e-14	1.71e-10	13	BCL2|BCL2L1|CCL2|CCND1|CSF2|GSTT1|HLA-A|HSPB1|IL6|MCL1|MYD88|PARP1|SMAD4	67/44746 genes: 0.15%
Dyslipidemias	MESH:D050171	Metabolic disease	9.06e-14	1.75e-10	14	AHR|AKT1|APOE|ATP7B|CRP|EDN1|HP|ICAM1|INS|LDLR|LEP|NOS3|PML|PPARG	84/44746 genes: 0.19%
Dyskinesias	MESH:D020820	Nervous system disease|Signs and symptoms	9.34e-14	1.8e-10	21	ACTB|AGT|APOA1|CALCA|CAT|CNR2|CP|DNMT1|FMR1|FOS|HMOX1|HSPA5|HYOU1|IL2|MRE11|NLRP3|NPC1|P4HB|SLC29A1|TIMM8A|TOR1A	252/44746 genes: 0.56%
Cranial Nerve Diseases	MESH:D003389	Nervous system disease	9.74e-14	1.88e-10	16	AHR|ATF6|CALCA|CAPN1|EIF2AK3|FOS|IL1A|IL1B|MAPK1|MAPK3|MAPK8|NPC1|RAB18|SOD1|TIMM8A|TNF	124/44746 genes: 0.28%
Hernia	MESH:D006547	Pathology (anatomical condition)	1.08e-13	2.07e-10	14	AGT|CCL2|EDN1|FGF2|GATA6|ICAM1|IL6|NOS3|NR2F2|PCSK5|RHOA|STAT3|TGFB1|TNF	85/44746 genes: 0.19%
Heart Valve Diseases	MESH:D006349	Cardiovascular disease	1.25e-13	2.41e-10	15	AKT1|CASP3|CCL2|FASN|FBN1|HSPB1|IL18|IL1B|INS|JAK2|LOX|PYCARD|SPP1|TGFB1|TP53	105/44746 genes: 0.23%
Amyotrophic Lateral Sclerosis	MESH:D000690	Metabolic disease|Nervous system disease	1.44e-13	2.78e-10	15	BCL2L1|BSG|CD40LG|CREBBP|DCTN1|FOS|HNRNPA1|LDLR|NFE2L2|PTGS2|SOD1|TBK1|TNF|TP53|VIM	106/44746 genes: 0.24%
Hypoxia	MESH:D000860	Signs and symptoms	1.53e-13	2.95e-10	11	ACTB|APOA1|ATF4|EGR1|GAPDH|GNAS|HIF1A|NOS2|NOS3|PLAT|VEGFA	41/44746 genes: 0.09%
Blood Platelet Disorders	MESH:D001791	Blood disease	1.77e-13	3.42e-10	14	ALB|CALR|CSF2|F3|FGF2|HLA-A|IL1A|IL1B|IL6|JAK2|MTHFR|TGFB1|TNF|VEGFA	88/44746 genes: 0.20%
Myeloproliferative Disorders	MESH:D009196	Blood disease	1.79e-13	3.46e-10	12	ALOX5|ARNTL|CALR|FGF2|HBA1|HSPA5|JAK2|MAPK14|NPM1|TGFB1|TP53|UMPS	55/44746 genes: 0.12%
Brain Injuries, Traumatic	MESH:D000070642	Nervous system disease|Wounds and injuries	2.1e-13	4.04e-10	8	ICAM1|IL1B|ITGB1|NOS2|PARP1|PTGS2|RELA|TNF	14/44746 genes: 0.03%
Hyperemia	MESH:D006940	Cardiovascular disease	2.1e-13	4.04e-10	8	ADA|AGT|CAT|CNR2|IL1B|KNG1|NOS2|PTGS2	14/44746 genes: 0.03%
Subarachnoid Hemorrhage	MESH:D013345	Cardiovascular disease|Nervous system disease|Pathology (process)	2.1e-13	4.04e-10	8	CASP3|EDN1|IL1B|IL6|NOS2|PPARG|RELA|TNF	14/44746 genes: 0.03%
Mammary Neoplasms, Experimental	MESH:D008325	Cancer	2.5e-13	4.81e-10	17	ACTB|ACTG1|AQP1|CCND1|CDK4|EEF1A1|EGFR|ENO1|EZR|HBA1|HMOX1|HNRNPA1|IL10|PIK3R1|SPP1|STAT3|TF	155/44746 genes: 0.35%
Anxiety Disorders	MESH:D001008	Mental disorder	2.84e-13	5.48e-10	12	ACE2|APOE|APP|CAT|COMT|CRP|DNMT1|FMR1|FOS|GNB1|INS|TNF	57/44746 genes: 0.13%
TDP-43 Proteinopathies	MESH:D057177	Metabolic disease|Nervous system disease	2.9e-13	5.58e-10	15	BCL2L1|BSG|CD40LG|CREBBP|DCTN1|FOS|HNRNPA1|LDLR|NFE2L2|PTGS2|SOD1|TBK1|TNF|TP53|VIM	111/44746 genes: 0.25%
Esophageal Squamous Cell Carcinoma	MESH:D000077277	Cancer|Digestive system disease	3.35e-13	6.47e-10	14	CALR|CCND1|CREBBP|EGFR|EP300|FASN|GSTT1|HIF1A|HMGB1|HSPA5|KRT19|NFE2L2|PTGS2|TP53	92/44746 genes: 0.21%
Anemia, Hemolytic	MESH:D000743	Blood disease	3.44e-13	6.64e-10	13	ALB|G6PD|GPX1|HBA1|HMOX1|HP|IL1A|IL1B|IL6|NFE2L2|TFRC|TNF|UMPS	74/44746 genes: 0.17%
Memory Disorders	MESH:D008569	Nervous system disease|Signs and symptoms	3.55e-13	6.85e-10	12	APP|BCL2|COMT|CSF2|GNAI1|IL1A|IL1B|IL2|IL6|INS|STAT3|VEGFA	58/44746 genes: 0.13%
Urinary Bladder Neoplasms	MESH:D001749	Cancer|Urogenital disease (female)|Urogenital disease (male)	4.21e-13	8.12e-10	16	ANPEP|CREBBP|CXCL8|EGFR|EP300|GPX1|GSTM1|IL2|MTHFR|PABPC1|POR|PTGS2|RHOA|TFRC|TNF|TP53	136/44746 genes: 0.30%
Neoplasms, Connective Tissue	MESH:D009372	Cancer|Connective tissue disease	4.73e-13	9.12e-10	16	BCL2|CHEK2|CREB1|EGFR|EIF2S1|HDAC6|HMOX1|IL1A|LOX|NPC1|SIRT1|STAT6|TNF|TP53|VEGFA|VIM	137/44746 genes: 0.31%
Venous Thrombosis	MESH:D020246	Cardiovascular disease	5.07e-13	9.77e-10	9	CSF2|F2|F3|JAK2|MTHFR|PLAT|PLG|SERPINC1|VEGFA	23/44746 genes: 0.05%
Hepatomegaly	MESH:D006529	Digestive system disease|Pathology (anatomical condition)	5.48e-13	1.06e-09	12	AHR|AKT1|ALB|KEAP1|LEP|MAPK14|MTOR|NFE2L2|NOS2|NOS3|RELA|TGFB1	60/44746 genes: 0.13%
Precancerous Conditions	MESH:D011230	Cancer	5.94e-13	1.15e-09	16	AKT1|CAT|CCND1|COG4|CXCL8|IL6|KRT8|MAPK8|MCL1|MDM2|PPARG|PTGS2|RELA|STAT3|TPM4|VEGFA	139/44746 genes: 0.31%
Actinomycetales Infections	MESH:D000193	Bacterial infection or mycosis	7.08e-13	1.36e-09	10	CCL2|F2|GSN|HP|IFNG|IL4|MMP3|STAT1|TF|TLR2	34/44746 genes: 0.08%
Aneurysm	MESH:D000783	Cardiovascular disease	7.08e-13	1.36e-09	10	ACE2|AGT|AGTR1|FBN1|LOX|MMP1|PARP1|PTGS2|SMAD3|VKORC1	34/44746 genes: 0.08%
Mycobacterium Infections	MESH:D009164	Bacterial infection or mycosis	7.08e-13	1.36e-09	10	CCL2|F2|GSN|HP|IFNG|IL4|MMP3|STAT1|TF|TLR2	34/44746 genes: 0.08%
Amebiasis	MESH:D000562	Parasitic disease	8.04e-13	1.55e-09	6	IFNG|IL10|IL1B|IL2|IL5|IL6	6/44746 genes: 0.01%
Entamoebiasis	MESH:D004749	Parasitic disease	8.04e-13	1.55e-09	6	IFNG|IL10|IL1B|IL2|IL5|IL6	6/44746 genes: 0.01%
Thyroid Neoplasms	MESH:D013964	Cancer|Endocrine system disease	1.1e-12	2.11e-09	14	CCL2|CCND1|CSF2|CXCL10|CXCL8|HIF1A|IL1B|IL6|MAPK1|MSH6|PPARG|PTGS2|TNF|TP53	100/44746 genes: 0.22%
Metabolic Syndrome	MESH:D024821	Metabolic disease	1.25e-12	2.4e-09	9	CCL2|CRP|IL18|IL6|INS|LEP|NOS3|SHBG|SIRT1	25/44746 genes: 0.06%
DNA Virus Infections	MESH:D004266	Viral disease	1.37e-12	2.64e-09	13	BCL2|CASP8|HLA-C|HP|IFNA1|IFNG|IL18|IL6|IRF3|LOX|PIK3R1|STAT1|TRAF3	82/44746 genes: 0.18%
Craniofacial Abnormalities	MESH:D019465	Congenital abnormality|Musculoskeletal disease	1.44e-12	2.77e-09	27	ACTB|ACTG1|ATP6V1B2|CBL|CENPF|CIT|COMT|CREBBP|EDN1|EGFR|EP300|FGF2|FMR1|HELLS|MTHFR|NOS3|P4HB|PCSK5|RAB18|RAD50|RHOA|SMAD2|SMAD3|SMAD4|TGFB1|UBE3A|ZMPSTE24	508/44746 genes: 1.14%
Ear Diseases	MESH:D004427	Ear-nose-throat disease	1.86e-12	3.59e-09	20	ACTB|ACTG1|APOE|ATP6V1B2|BCL2L1|CD151|COMT|DNMT1|EDN1|MTHFR|MYO5A|NLRP3|NOS3|PEX1|RDX|SMAD4|SOD1|STAT1|TIMM8A|TLR4	262/44746 genes: 0.59%
Essential Hypertension	MESH:D000075222	Cardiovascular disease	1.89e-12	3.64e-09	9	AGT|AGTR1|HMGB1|IL1B|NOS3|TJP1|TLR2|TLR4|TNF	26/44746 genes: 0.06%
Iron Metabolism Disorders	MESH:D019189	Metabolic disease	1.89e-12	3.64e-09	9	CP|FTL|HMOX1|HP|SLC40A1|SOD1|TF|TFRC|TNF	26/44746 genes: 0.06%
Ureteral Obstruction	MESH:D014517	Urogenital disease (female)|Urogenital disease (male)	1.89e-12	3.64e-09	9	AGT|CCL2|EDN1|NOS2|NOS3|RELA|SERPINE1|SMAD3|TGFB1	26/44746 genes: 0.06%
Multiple Sclerosis	MESH:D009103	Immune system disease|Nervous system disease	2.21e-12	4.26e-09	12	APOE|ERN1|ICAM1|IFNG|IL10|IL1B|IL7|NLRP3|TNFAIP3|TNFRSF1A|VDR|VHL	67/44746 genes: 0.15%
Premature Birth	MESH:D047928	Pregnancy complication	2.46e-12	4.73e-09	7	CAT|EDN1|IL4|IL6|MBL2|PTGS2|TNF	11/44746 genes: 0.02%
Stomach Ulcer	MESH:D013276	Digestive system disease	2.95e-12	5.69e-09	8	CAT|IL1B|LEP|NOS2|NOS3|PTGS2|TNF|VEGFA	18/44746 genes: 0.04%
Lupus Erythematosus, Systemic	MESH:D008180	Connective tissue disease|Immune system disease	4.55e-12	8.78e-09	12	CAT|CD40LG|CRP|IFIH1|IFNG|IL10|IL4|IL6|JAK1|PTGS2|STAT1|TNFAIP3	71/44746 genes: 0.16%
Facial Nerve Diseases	MESH:D005155	Mouth disease|Nervous system disease	5.84e-12	1.13e-08	7	CALCA|FOS|IL1B|MAPK1|MAPK3|MAPK8|TNF	12/44746 genes: 0.03%
Facial Neuralgia	MESH:D005156	Mouth disease|Nervous system disease	5.84e-12	1.13e-08	7	CALCA|FOS|IL1B|MAPK1|MAPK3|MAPK8|TNF	12/44746 genes: 0.03%
Trigeminal Nerve Diseases	MESH:D020433	Mouth disease|Nervous system disease	5.84e-12	1.13e-08	7	CALCA|FOS|IL1B|MAPK1|MAPK3|MAPK8|TNF	12/44746 genes: 0.03%
Trigeminal Neuralgia	MESH:D014277	Mouth disease|Nervous system disease	5.84e-12	1.13e-08	7	CALCA|FOS|IL1B|MAPK1|MAPK3|MAPK8|TNF	12/44746 genes: 0.03%
Aortic Aneurysm	MESH:D001014	Cardiovascular disease	5.9e-12	1.14e-08	9	ACE2|AGT|AGTR1|FBN1|LOX|PARP1|PTGS2|SMAD3|VKORC1	29/44746 genes: 0.06%
Disease Susceptibility	MESH:D004198	Pathology (process)	9.53e-12	1.84e-08	11	CCL2|GSTM1|GSTT1|HLA-A|HLA-B|IFNG|IL10|IL1B|JAK2|MSH6|TLR2	58/44746 genes: 0.13%
Astrocytoma	MESH:D001254	Cancer	9.55e-12	1.84e-08	13	AR|BRD2|CTSB|CXCL8|EGFR|GSTT1|HIF1A|IL1B|IL2|MMP3|MTOR|PML|VEGFA	95/44746 genes: 0.21%
Pigmentation Disorders	MESH:D010859	Pathology (process)|Skin disease	1.1e-11	2.11e-08	13	ADAR|AHR|CCR6|GNAS|IFIH1|IKBKG|IL1A|MYO5A|NFE2L2|PIK3R1|POLA1|RHOA|TNF	96/44746 genes: 0.21%
Heavy Metal Poisoning, Nervous System	MESH:D020260	Nervous system disease	1.24e-11	2.39e-08	12	CRP|CXCL2|CXCL3|IFNG|IL1A|IL1B|MTHFR|NOS2|PTX3|SLC39A14|TNF|TP53	77/44746 genes: 0.17%
Burns	MESH:D002056	Wounds and injuries	1.26e-11	2.42e-08	7	IL10|IL1A|IL1B|IL6|NOS2|PTGS2|TNF	13/44746 genes: 0.03%
Hypertension, Pregnancy-Induced	MESH:D046110	Cardiovascular disease|Pregnancy complication	1.34e-11	2.58e-08	8	AGT|ANXA5|CP|EDN1|HMOX1|HP|NOS3|SERPINE1	21/44746 genes: 0.05%
Substance Withdrawal Syndrome	MESH:D013375	Mental disorder|Substance-related disorder	1.41e-11	2.72e-08	11	CREB1|CRP|FOS|GNAI1|GNAS|MAPK1|MAPK3|NOS2|REN|RHOA|SLC29A1	60/44746 genes: 0.13%
Uveal Diseases	MESH:D014603	Eye disease	1.41e-11	2.72e-08	11	AHR|ALB|APOA1|CAT|CXCL8|HLA-B|ICAM1|IL10|SERPINE1|TNFAIP3|VEGFA	60/44746 genes: 0.13%
DNA Repair-Deficiency Disorders	MESH:D049914	Metabolic disease	1.45e-11	2.8e-08	12	ADA|CD3D|CHEK2|FANCD2|FANCI|MRE11|MSH6|RAD50|STIM1|TFRC|TNF|TP53	78/44746 genes: 0.17%
Urogenital Abnormalities	MESH:D014564	Congenital abnormality|Urogenital disease (female)|Urogenital disease (male)	1.63e-11	3.15e-08	13	AGT|AGTR1|AR|BCL2L1|CASP3|CAT|CBL|FMR1|NOS2|POR|REN|SMAD4|SOD1	99/44746 genes: 0.22%
Abortion, Spontaneous	MESH:D000022	Pregnancy complication	1.75e-11	3.37e-08	14	ACE2|AGTR1|AHR|ANXA5|APOE|CXCL10|F2|IL1B|IL6|JAK2|LGALS3|MMP12|TFRC|TGFB1	122/44746 genes: 0.27%
Schizophrenia	MESH:D012559	Mental disorder	1.75e-11	3.37e-08	16	AKT1|APOE|CCL2|COMT|CP|F2|GSK3B|HP|IL1B|IL6|MTHFR|MTOR|PIK3CB|PML|TNF|TP53	173/44746 genes: 0.39%
Hearing Loss	MESH:D034381	Ear-nose-throat disease|Nervous system disease|Signs and symptoms	1.84e-11	3.54e-08	18	ACTB|ACTG1|APOE|ATP6V1B2|BCL2L1|CD151|COMT|DNMT1|MTHFR|MYO5A|NLRP3|PEX1|RDX|SMAD4|SOD1|STAT1|TIMM8A|TLR4	232/44746 genes: 0.52%
Heart Defects, Congenital	MESH:D006330	Cardiovascular disease|Congenital abnormality	1.85e-11	3.57e-08	17	AGTR1|AHR|CAT|CBL|COMT|EDN1|FBN1|GATA6|HIF1A|MTHFR|NOS2|NR2F2|PCSK5|PKP2|POU5F1|SOD1|VEGFA	202/44746 genes: 0.45%
Nervous System Neoplasms	MESH:D009423	Cancer|Nervous system disease	2.3e-11	4.44e-08	12	AGTR1|AKT1|AXL|CCND1|CDK4|HLA-B|IL2|RELA|SIRT1|SPP1|TP53|VEGFA	81/44746 genes: 0.18%
Hearing Disorders	MESH:D006311	Ear-nose-throat disease|Nervous system disease|Signs and symptoms	2.44e-11	4.7e-08	18	ACTB|ACTG1|APOE|ATP6V1B2|BCL2L1|CD151|COMT|DNMT1|MTHFR|MYO5A|NLRP3|PEX1|RDX|SMAD4|SOD1|STAT1|TIMM8A|TLR4	236/44746 genes: 0.53%
Precursor Cell Lymphoblastic Leukemia-Lymphoma	MESH:D054198	Cancer|Immune system disease|Lymphatic disease	3.59e-11	6.92e-08	12	BAX|BCL2|CASP8|CCND3|GNB1|MTHFR|MTOR|NUP214|SPI1|STAT1|STAT3|TP53	84/44746 genes: 0.19%
Lymphoma, B-Cell	MESH:D016393	Cancer|Immune system disease|Lymphatic disease	4.19e-11	8.08e-08	11	BCL2|CAT|CDK1|CSF2|MYD88|PIK3CA|PIK3CB|PIK3CG|PIK3R1|PTGS2|SOD3	66/44746 genes: 0.15%
Albuminuria	MESH:D000419	Signs and symptoms|Urogenital disease (female)|Urogenital disease (male)	4.72e-11	9.09e-08	8	AGT|CP|IL6|INS|PTGS2|PYCARD|REN|TNF	24/44746 genes: 0.05%
Chromosome Disorders	MESH:D025063	Congenital abnormality|Genetic disease (inborn)	5.68e-11	1.1e-07	14	APP|CALCA|CAT|COMT|CREBBP|CXCL8|EP300|FMR1|INS|MTHFR|NOS2|SOD1|TP53|UBE3A	133/44746 genes: 0.30%
Spinal Diseases	MESH:D013122	Musculoskeletal disease	7.31e-11	1.41e-07	10	ANO6|CXCL8|DUSP1|HLA-B|HLA-C|IL6|NOS2|PARP1|TGFB1|TNF	52/44746 genes: 0.12%
Synucleinopathies	MESH:D000080874	Metabolic disease|Nervous system disease	8.01e-11	1.54e-07	13	AGER|BECN1|CP|EDN1|GIGYF2|GPX1|GSTM1|HMOX1|IL6|INS|MTHFR|SOD1|TNF	112/44746 genes: 0.25%
Schizophrenia Spectrum and Other Psychotic Disorders	MESH:D019967	Mental disorder	1.06e-10	2.05e-07	16	AKT1|APOE|CCL2|COMT|CP|F2|GSK3B|HP|IL1B|IL6|MTHFR|MTOR|PIK3CB|PML|TNF|TP53	195/44746 genes: 0.44%
Deficiency Diseases	MESH:D003677	Nutrition disorder	1.09e-10	2.1e-07	10	AGT|APOA1|CAT|CP|MTHFR|PARP1|PYCARD|SOD1|TNF|VDR	54/44746 genes: 0.12%
Spondylarthritis	MESH:D025241	Musculoskeletal disease	1.39e-10	2.68e-07	8	ANO6|CXCL8|DUSP1|HLA-B|HLA-C|IL6|NOS2|TNF	27/44746 genes: 0.06%
Spondylitis	MESH:D013166	Musculoskeletal disease	1.39e-10	2.68e-07	8	ANO6|CXCL8|DUSP1|HLA-B|HLA-C|IL6|NOS2|TNF	27/44746 genes: 0.06%
Thrombocytopenia	MESH:D013921	Blood disease	1.59e-10	3.06e-07	10	ALB|CSF2|F3|HLA-A|IL1A|IL1B|IL6|MTHFR|TNF|VEGFA	56/44746 genes: 0.13%
Erectile Dysfunction	MESH:D007172	Mental disorder|Urogenital disease (male)	1.63e-10	3.15e-07	6	BCL2|BCL2L1|EDN1|NOS3|SHBG|VEGFA	10/44746 genes: 0.02%
Lymphoma, T-Cell, Cutaneous	MESH:D016410	Cancer|Immune system disease|Lymphatic disease	1.86e-10	3.59e-07	9	BAX|CREBBP|MAPK1|MCL1|RHOA|TGFB1|TNFAIP3|TNFRSF1B|TP53	41/44746 genes: 0.09%
Malnutrition	MESH:D044342	Nutrition disorder	1.91e-10	3.68e-07	10	AGT|APOA1|CAT|CP|MTHFR|PARP1|PYCARD|SOD1|TNF|VDR	57/44746 genes: 0.13%
Paralysis	MESH:D010243	Nervous system disease|Signs and symptoms	1.91e-10	3.68e-07	10	APP|EIF2AK3|HMOX1|IL1A|IL1B|INS|NPC1|PARP1|SIRT1|SOD1	57/44746 genes: 0.13%
Peritoneal Diseases	MESH:D010532	Digestive system disease	2.23e-10	4.31e-07	7	C5|F2|GSK3B|IFNG|JAK2|TGFB1|VIM	18/44746 genes: 0.04%
Carcinoma, Transitional Cell	MESH:D002295	Cancer	2.35e-10	4.53e-07	9	CCND1|CREBBP|EP300|GPX1|PABPC1|PTGS2|TNF|TP53|VDR	42/44746 genes: 0.09%
Glioblastoma	MESH:D005909	Cancer	2.37e-10	4.57e-07	11	BRD2|CTSB|CXCL8|EGFR|GSTT1|HIF1A|IL1B|IL2|MTOR|PML|VEGFA	77/44746 genes: 0.17%
Infertility, Male	MESH:D007248	Urogenital disease (male)	2.57e-10	4.96e-07	12	AHR|ALB|AR|BAX|BCL2|CBL|ENO1|GSTT1|MDM2|MTHFR|NOS3|TP53	99/44746 genes: 0.22%
Glomerulosclerosis, Focal Segmental	MESH:D005923	Urogenital disease (female)|Urogenital disease (male)	2.64e-10	5.09e-07	8	ACE2|AGT|EDN1|NOS2|SERPINE1|SPP1|TGFB1|ZMPSTE24	29/44746 genes: 0.06%
Ventricular Dysfunction	MESH:D018754	Cardiovascular disease	2.95e-10	5.68e-07	9	AGT|IL6|INS|NFE2L2|PIK3CA|PLAT|TLR4|TNF|VDAC1	43/44746 genes: 0.10%
Colitis, Ulcerative	MESH:D003093	Digestive system disease	3.25e-10	6.27e-07	10	CASP3|CCR6|CXCL8|ICAM1|IL10|IL1B|JAK2|RELA|STAT3|TNF	60/44746 genes: 0.13%
Liver Failure	MESH:D017093	Digestive system disease	3.25e-10	6.27e-07	10	ALB|ATP7B|CD74|F2|INS|KRT8|MAPK8|SERPINC1|TNF|VEGFA	60/44746 genes: 0.13%
Amyloidosis	MESH:D000686	Metabolic disease	3.51e-10	6.76e-07	7	APOA1|APOE|APP|GSN|NLRP3|POLA1|TTR	19/44746 genes: 0.04%
Glucose Intolerance	MESH:D018149	Metabolic disease	3.57e-10	6.88e-07	8	AGT|AHR|IKBKB|IL7|INS|LEP|PIK3R1|SIRT1	30/44746 genes: 0.07%
Chromosome Aberrations	MESH:D002869	Pathology (process)	3.67e-10	7.07e-07	12	APOE|CAT|CD40LG|GSTM1|GSTT1|HELLS|HIF1A|IL4|INS|NFE2L2|TNF|TP53	102/44746 genes: 0.23%
Neuroinflammatory Diseases	MESH:D000090862	Nervous system disease|Pathology (process)	4.77e-10	9.19e-07	8	ALB|CRP|IL1B|IL6|IRF3|PLAT|TNF|TRAF3	31/44746 genes: 0.07%
Cardiotoxicity	MESH:D066126	Cardiovascular disease|Pathology (process)|Wounds and injuries	5.35e-10	1.03e-06	7	AGT|CCL2|CXCL8|IL1B|TLR2|TNF|TP53	20/44746 genes: 0.04%
Pre-Eclampsia	MESH:D011225	Pregnancy complication	5.35e-10	1.03e-06	7	AGT|ANXA5|CP|EDN1|HMOX1|NOS3|SERPINE1	20/44746 genes: 0.04%
Thrombotic Microangiopathies	MESH:D057049	Blood disease	5.35e-10	1.03e-06	7	ALB|F3|IL1A|IL1B|IL6|TNF|VEGFA	20/44746 genes: 0.04%
Genetic Diseases, X-Linked	MESH:D040181	Genetic disease (inborn)	5.53e-10	1.07e-06	16	APP|AR|CCL2|CD40LG|CP|FMR1|G6PD|GLA|HMOX1|IFNG|IKBKG|LMNB1|NCF2|NPM1|POLA1|TGFB1	218/44746 genes: 0.49%
Osteochondrodysplasias	MESH:D010009	Genetic disease (inborn)|Musculoskeletal disease	6.21e-10	1.2e-06	14	BCL2|CLCN7|EIF2AK3|FKBP10|FOS|GNAS|HDAC6|MDM2|P4HB|PLOD2|TGFB1|TNF|TP53|VEGFA	159/44746 genes: 0.36%
Infertility, Female	MESH:D007247	Urogenital disease (female)	6.3e-10	1.21e-06	8	AR|ARNTL|LEP|MAPK1|MAPK3|MTHFR|NR2F2|TP53	32/44746 genes: 0.07%
Leukemia-Lymphoma, Adult T-Cell	MESH:D015459	Cancer|Immune system disease|Lymphatic disease	6.3e-10	1.21e-06	8	CSNK2A1|CSNK2B|IFNA1|IFNG|IL10|IL2|IL4|STAT3	32/44746 genes: 0.07%
Endometrial Neoplasms	MESH:D016889	Cancer|Urogenital disease (female)	6.31e-10	1.22e-06	10	CCL2|CCND1|CNR2|CXCL8|EP300|MSH6|MTHFR|NFE2L2|SOCS3|VEGFA	64/44746 genes: 0.14%
Cachexia	MESH:D002100	Signs and symptoms	7.07e-10	1.36e-06	6	CXCL8|GDF15|IL6|PTGS2|TNF|TNFRSF1A	12/44746 genes: 0.03%
Amyotrophic lateral sclerosis 1	MESH:C531617	Metabolic disease|Nervous system disease	1.02e-09	1.97e-06	9	BCL2L1|BSG|CREBBP|DCTN1|FOS|LDLR|SOD1|TNF|VIM	49/44746 genes: 0.11%
Carcinoma, Ductal	MESH:D044584	Cancer	1.02e-09	1.97e-06	9	AGTR1|ATF4|DNMT1|HIF1A|NFE2L2|PTGS2|SMAD4|TP53|VEGFA	49/44746 genes: 0.11%
Gliosis	MESH:D005911	Pathology (process)	1.16e-09	2.23e-06	7	APP|FGF2|ITGA5|ITGB1|MAPK1|MAPK3|SOD1	22/44746 genes: 0.05%
Central Nervous System Neoplasms	MESH:D016543	Cancer|Nervous system disease	1.17e-09	2.26e-06	10	AGTR1|AKT1|CCND1|CDK4|IL2|RELA|SIRT1|SPP1|TP53|VEGFA	68/44746 genes: 0.15%
Cognition Disorders	MESH:D003072	Mental disorder	1.17e-09	2.26e-06	10	AGT|APOE|APP|COMT|EIF2S1|FMR1|GSK3B|PTGS2|SLC29A1|SMAD4	68/44746 genes: 0.15%
Growth Disorders	MESH:D006130	Pathology (process)	1.22e-09	2.35e-06	12	AGT|AHR|CBL|COMT|HMOX1|NOS3|PIK3CA|PIK3R1|RAD50|REN|SMAD4|SOD1	113/44746 genes: 0.25%
Emaciation	MESH:D004614	Signs and symptoms	1.3e-09	2.51e-06	6	CXCL8|GDF15|IL6|PTGS2|TNF|TNFRSF1A	13/44746 genes: 0.03%
Communication Disorders	MESH:D003147	Mental disorder|Nervous system disease|Signs and symptoms	1.36e-09	2.62e-06	10	APP|BCL2|CSNK2A1|HMOX1|IL1B|NPC1|PLAT|POR|TLR4|VEGFA	69/44746 genes: 0.15%
Uterine Cervical Diseases	MESH:D002577	Urogenital disease (female)	1.37e-09	2.65e-06	8	CASP8|CCND1|EGFR|JAK2|MTHFR|MTOR|STAT3|VEGFA	35/44746 genes: 0.08%
Uterine Cervical Neoplasms	MESH:D002583	Cancer|Urogenital disease (female)	1.37e-09	2.65e-06	8	CASP8|CCND1|EGFR|JAK2|MTHFR|MTOR|STAT3|VEGFA	35/44746 genes: 0.08%
Ventricular Dysfunction, Left	MESH:D018487	Cardiovascular disease	1.37e-09	2.65e-06	8	AGT|IL6|INS|NFE2L2|PIK3CA|PLAT|TLR4|VDAC1	35/44746 genes: 0.08%
Brain Neoplasms	MESH:D001932	Cancer|Nervous system disease	1.48e-09	2.86e-06	9	AGTR1|CCND1|CDK4|IL2|RELA|SIRT1|SPP1|TP53|VEGFA	51/44746 genes: 0.11%
Malaria	MESH:D008288	Parasitic disease	1.65e-09	3.18e-06	7	BSG|CRP|G6PD|HP|ICAM1|NOS2|TNF	23/44746 genes: 0.05%
Hemolysis	MESH:D006461	Pathology (process)	1.73e-09	3.34e-06	5	G6PD|HMOX1|HP|SLC40A1|SOD1	7/44746 genes: 0.02%
Osteoporosis, Postmenopausal	MESH:D015663	Metabolic disease|Musculoskeletal disease	1.73e-09	3.34e-06	5	CAT|IL1B|IL6|TGFB1|TNF	7/44746 genes: 0.02%
Pleurisy	MESH:D010998	Respiratory tract disease	1.73e-09	3.34e-06	5	ICAM1|IL10|IL1B|IL6|TNF	7/44746 genes: 0.02%
Leukemia, T-Cell	MESH:D015458	Cancer|Immune system disease|Lymphatic disease	2.22e-09	4.27e-06	8	CSNK2A1|CSNK2B|IFNA1|IFNG|IL10|IL2|IL4|STAT3	37/44746 genes: 0.08%
Nephrotic Syndrome	MESH:D009404	Urogenital disease (female)|Urogenital disease (male)	2.22e-09	4.27e-06	8	ALB|F3|FGF2|IL2|SERPINC1|SERPINE1|TF|TGFB1	37/44746 genes: 0.08%
Sexual Dysfunction, Physiological	MESH:D012735		2.26e-09	4.36e-06	6	BCL2|BCL2L1|EDN1|NOS3|SHBG|VEGFA	14/44746 genes: 0.03%
Leukoencephalopathies	MESH:D056784	Nervous system disease	2.4e-09	4.62e-06	10	ERN1|HMOX1|IFNG|LMNB1|MTHFR|NFE2L2|RHOA|SIRT1|SPP1|TGFB1	73/44746 genes: 0.16%
Alopecia	MESH:D000505	Pathology (anatomical condition)|Skin disease	2.78e-09	5.37e-06	8	AHSG|AR|CXCL10|MTHFR|PARP1|PRDX5|RHOA|VDR	38/44746 genes: 0.08%
Mitochondrial Diseases	MESH:D028361	Metabolic disease	3.1e-09	5.97e-06	13	AKT1|CASP8|ETFA|IL1A|IL1B|IL6|NOS2|PIK3CA|SOD1|SUCLA2|TNF|TP53|VDAC1	150/44746 genes: 0.34%
Neoplasms, Ductal, Lobular, and Medullary	MESH:D018299	Cancer	3.54e-09	6.83e-06	9	AGTR1|ATF4|DNMT1|HIF1A|NFE2L2|PTGS2|SMAD4|TP53|VEGFA	56/44746 genes: 0.13%
Lymphoma, Follicular	MESH:D008224	Cancer|Immune system disease|Lymphatic disease	3.74e-09	7.21e-06	6	ATP6V1B2|BCL2|CREBBP|MTHFR|MYD88|TNFAIP3	15/44746 genes: 0.03%
Sexual Dysfunctions, Psychological	MESH:D020018	Mental disorder	3.74e-09	7.21e-06	6	BCL2|BCL2L1|EDN1|NOS3|SHBG|VEGFA	15/44746 genes: 0.03%
Lymphoma, Large B-Cell, Diffuse	MESH:D016403	Cancer|Immune system disease|Lymphatic disease	4.3e-09	8.3e-06	8	BCL2|CAT|CDK1|MYD88|PIK3CA|PIK3CB|PIK3CG|SOD3	40/44746 genes: 0.09%
Pneumococcal Infections	MESH:D011008	Bacterial infection or mycosis	4.59e-09	8.84e-06	5	CXCL8|IKBKG|MAPK1|MAPK3|SIRT1	8/44746 genes: 0.02%
Polymyositis	MESH:D017285	Musculoskeletal disease|Nervous system disease	4.59e-09	8.84e-06	5	HLA-B|IL1A|IL1B|IL6|TNF	8/44746 genes: 0.02%
Streptococcal Infections	MESH:D013290	Bacterial infection or mycosis	4.59e-09	8.84e-06	5	CXCL8|IKBKG|MAPK1|MAPK3|SIRT1	8/44746 genes: 0.02%
Liver Failure, Acute	MESH:D017114	Digestive system disease	5.3e-09	1.02e-05	8	ALB|ATP7B|CD74|INS|KRT8|MAPK8|SERPINC1|TNF	41/44746 genes: 0.09%
Signs and Symptoms, Digestive	MESH:D012817	Signs and symptoms	5.72e-09	1.1e-05	9	CD14|CNR2|IFNG|IL1A|IL1B|IL2|LEP|TNF|TNFRSF1A	59/44746 genes: 0.13%
Cholangiocarcinoma	MESH:D018281	Cancer	5.78e-09	1.11e-05	7	EGFR|GNAS|IL6|NOS2|PTGS2|SMAD4|TP53	27/44746 genes: 0.06%
Heavy Metal Poisoning	MESH:D000075322		5.78e-09	1.11e-05	7	APOE|IFNG|IL1B|NOS2|SLC39A14|TNF|VDR	27/44746 genes: 0.06%
Hypertrophy, Left Ventricular	MESH:D017379	Cardiovascular disease|Pathology (anatomical condition)	7.64e-09	1.47e-05	7	AGT|AHR|CKB|EDN1|GDF15|MTOR|REN	28/44746 genes: 0.06%
Parkinson Disease	MESH:D010300	Nervous system disease	7.67e-09	1.48e-05	11	CP|EDN1|GIGYF2|GPX1|GSTM1|HMOX1|IL6|INS|MTHFR|SOD1|TNF	106/44746 genes: 0.24%
Arthritis, Juvenile	MESH:D001171	Connective tissue disease|Immune system disease|Musculoskeletal disease	7.94e-09	1.53e-05	12	CD14|DDIT3|DUSP1|EGR1|FOS|IL6|MAPK1|PLAUR|PLOD2|SMAD3|STAT3|STIM1	133/44746 genes: 0.30%
HIV Wasting Syndrome	MESH:D019247	Immune system disease|Metabolic disease|Nutrition disorder|Viral disease	8.73e-09	1.68e-05	4	IL1A|IL1B|IL6|TNF	4/44746 genes: 0.01%
Intraabdominal Infections	MESH:D059413		8.73e-09	1.68e-05	4	C5|GSK3B|IFNG|IL10	4/44746 genes: 0.01%
Wasting Syndrome	MESH:D019282	Metabolic disease|Nutrition disorder	8.73e-09	1.68e-05	4	IL1A|IL1B|IL6|TNF	4/44746 genes: 0.01%
Arsenic Poisoning	MESH:D020261	Nervous system disease	9.01e-09	1.74e-05	9	CRP|CXCL2|CXCL3|IL1A|IL1B|MTHFR|PTX3|TNF|TP53	62/44746 genes: 0.14%
Amnesia	MESH:D000647	Mental disorder|Nervous system disease|Signs and symptoms	9.09e-09	1.75e-05	6	APP|CSF2|GNAI1|IL1A|IL2|IL6	17/44746 genes: 0.04%
Tuberculosis	MESH:D014376	Bacterial infection or mycosis	9.09e-09	1.75e-05	6	CCL2|HP|IFNG|IL4|MMP3|TLR2	17/44746 genes: 0.04%
Pulmonary Edema	MESH:D011654	Respiratory tract disease	1.02e-08	1.97e-05	5	CAT|NLRP3|NOS3|PARP1|TNF	9/44746 genes: 0.02%
Hyperlipidemias	MESH:D006949	Metabolic disease	1.04e-08	2.01e-05	9	AKT1|APOE|CRP|EDN1|ICAM1|INS|LDLR|LEP|NOS3	63/44746 genes: 0.14%
Liver Cirrhosis, Alcoholic	MESH:D008104	Digestive system disease|Pathology (process)|Substance-related disorder	1.29e-08	2.49e-05	7	BCL2|CAT|IL6|RELA|SMAD3|TGFB1|TNF	30/44746 genes: 0.07%
Bone Marrow Failure Disorders	MESH:D000080983	Blood disease	1.82e-08	3.51e-05	9	CSF2|FANCD2|FANCI|IFNG|NPM1|RPS17|SRP72|TNF|UMPS	67/44746 genes: 0.15%
Arrhythmias, Cardiac	MESH:D001145	Cardiovascular disease|Pathology (process)	1.89e-08	3.64e-05	15	AGT|AHR|CAV1|EDN1|GNAS|INS|KNG1|LEP|NOS3|PKP2|PTGS2|SIRT1|SMAD7|TNF|XPO1	242/44746 genes: 0.54%
Myositis	MESH:D009220	Musculoskeletal disease|Nervous system disease	1.96e-08	3.78e-05	6	HLA-B|HNRNPA1|IL1A|IL1B|IL6|TNF	19/44746 genes: 0.04%
Aortic Aneurysm, Abdominal	MESH:D017544	Cardiovascular disease	2.03e-08	3.92e-05	5	ACE2|AGT|AGTR1|PARP1|PTGS2	10/44746 genes: 0.02%
Vascular System Injuries	MESH:D057772	Cardiovascular disease|Wounds and injuries	2.03e-08	3.92e-05	5	BDKRB1|HMOX1|NFE2L2|SPP1|TNF	10/44746 genes: 0.02%
Hypopigmentation	MESH:D017496	Skin disease	2.34e-08	4.51e-05	8	CCR6|IFIH1|IL1A|MYO5A|NFE2L2|PIK3R1|RHOA|TNF	49/44746 genes: 0.11%
Neoplasms, Vascular Tissue	MESH:D009383	Cancer	2.34e-08	4.51e-05	8	AKT1|BCL2|CCND1|GLA|HIF1A|IL6|TP53|VEGFA	49/44746 genes: 0.11%
Osteosarcoma	MESH:D012516	Cancer	2.34e-08	4.51e-05	8	CHEK2|EGFR|EIF2S1|HDAC6|LOX|SIRT1|TP53|VEGFA	49/44746 genes: 0.11%
Learning Disabilities	MESH:D007859	Mental disorder|Nervous system disease|Signs and symptoms	2.64e-08	5.1e-05	7	APP|BCL2|HMOX1|IL1B|POR|TLR4|VEGFA	33/44746 genes: 0.07%
Vitiligo	MESH:D014820	Skin disease	2.78e-08	5.36e-05	6	CCR6|IFIH1|IL1A|NFE2L2|PIK3R1|TNF	20/44746 genes: 0.04%
Limb Deformities, Congenital	MESH:D017880	Congenital abnormality|Musculoskeletal disease	2.79e-08	5.38e-05	13	AKT1|ATP6V1B2|FBN1|FBN2|GNAS|HDAC6|MTHFR|PCSK5|PIK3CA|PIK3R2|SMAD2|SMAD4|TGFB1	180/44746 genes: 0.40%
Retinal Degeneration	MESH:D012162	Eye disease	3.18e-08	6.14e-05	13	ADAM9|APOE|ATF6|BCL2|CCL2|CP|FBN2|IL1A|IL1B|REEP6|SOD1|TLR4|VEGFA	182/44746 genes: 0.41%
Tachycardia	MESH:D013610	Cardiovascular disease|Pathology (process)	3.3e-08	6.37e-05	7	AHR|GNAS|INS|KNG1|LEP|NOS3|TNF	34/44746 genes: 0.08%
Asthma, Occupational	MESH:D059366	Immune system disease|Occupational disease|Respiratory tract disease	3.69e-08	7.12e-05	5	AGER|PRKCA|PTGS2|TGFB1|TNF	11/44746 genes: 0.02%
Copper-Overload Cirrhosis	MESH:C566858	Digestive system disease|Genetic disease (inborn)|Metabolic disease|Nervous system disease	3.69e-08	7.12e-05	5	CASP3|KRT19|SMAD2|STAT3|TGFB1	11/44746 genes: 0.02%
Diabetic Cardiomyopathies	MESH:D058065	Cardiovascular disease|Endocrine system disease	3.69e-08	7.12e-05	5	AGT|APOA1|INS|SPP1|TNF	11/44746 genes: 0.02%
Leukemia, Promyelocytic, Acute	MESH:D015473	Cancer	4.44e-08	8.57e-05	8	AKT1|F3|GPHN|IFNG|LEP|NPM1|PML|PPARG	53/44746 genes: 0.12%
Thromboembolism	MESH:D013923	Cardiovascular disease	5.26e-08	0.000101	6	F2|JAK2|MTHFR|PLAT|SERPINC1|TNF	22/44746 genes: 0.05%
Atrophy	MESH:D001284	Pathology (anatomical condition)	6.16e-08	0.000119	7	AHR|AKT1|GSK3B|MAPK3|SOD1|STAT3|TNF	37/44746 genes: 0.08%
Water-Electrolyte Imbalance	MESH:D014883	Metabolic disease	6.16e-08	0.000119	7	AGT|CALCA|IFNG|IL6|INS|PIK3R1|TNF	37/44746 genes: 0.08%
Helminthiasis	MESH:D006373	Parasitic disease	6.28e-08	0.000121	5	ALB|IFNG|NOS2|SOD1|TF	12/44746 genes: 0.03%
Histiocytosis	MESH:D015614	Lymphatic disease	6.28e-08	0.000121	5	APOE|HAVCR2|NPC1|NPC2|SMPD1	12/44746 genes: 0.03%
Histiocytosis, Non-Langerhans-Cell	MESH:D015616	Lymphatic disease	6.28e-08	0.000121	5	APOE|HAVCR2|NPC1|NPC2|SMPD1	12/44746 genes: 0.03%
Rhinitis	MESH:D012220	Ear-nose-throat disease|Respiratory tract disease	6.28e-08	0.000121	5	ALB|CAT|IL13|IL4|PTGS2	12/44746 genes: 0.03%
Neoplasms, Bone Tissue	MESH:D018213	Cancer	6.94e-08	0.000134	8	CHEK2|EGFR|EIF2S1|HDAC6|LOX|SIRT1|TP53|VEGFA	56/44746 genes: 0.13%
Carotid Artery Diseases	MESH:D002340	Cardiovascular disease|Nervous system disease	7.06e-08	0.000136	6	AGT|APOE|CCL2|HMOX1|SPP1|TP53	23/44746 genes: 0.05%
Spondylarthropathies	MESH:D025242	Musculoskeletal disease	7.06e-08	0.000136	6	ANO6|CXCL8|HLA-B|HLA-C|NOS2|TNF	23/44746 genes: 0.05%
Leukemia, B-Cell	MESH:D015448	Cancer|Immune system disease|Lymphatic disease	7.49e-08	0.000144	7	BCL2|IL6|MTHFR|PTGS2|TFRC|TP53|VDR	38/44746 genes: 0.08%
Leukemia, Lymphocytic, Chronic, B-Cell	MESH:D015451	Cancer|Immune system disease|Lymphatic disease|Pathology (process)	7.49e-08	0.000144	7	BCL2|IL6|MTHFR|PTGS2|TFRC|TP53|VDR	38/44746 genes: 0.08%
Neoplastic Syndromes, Hereditary	MESH:D009386	Cancer|Genetic disease (inborn)	7.7e-08	0.000149	10	AKT1|CHEK2|EGFR|IFNG|MSH6|PIK3CA|PTGS2|SMAD4|TP53|VHL	104/44746 genes: 0.23%
Hypotrichosis	MESH:D007039	Skin disease	8.01e-08	0.000154	8	AHSG|AR|CXCL10|MTHFR|PARP1|PRDX5|RHOA|VDR	57/44746 genes: 0.13%
Neuronal Ceroid-Lipofuscinoses	MESH:D009472	Genetic disease (inborn)|Metabolic disease|Nervous system disease	9.34e-08	0.00018	6	GSK3B|MAPK1|MAPK3|PARP1|PPT1|SIRT1	24/44746 genes: 0.05%
Ataxia	MESH:D001259	Nervous system disease|Signs and symptoms	9.6e-08	0.000185	11	APOA1|CP|DNMT1|FMR1|HMOX1|HSPA5|HYOU1|MRE11|NLRP3|NPC1|P4HB	135/44746 genes: 0.30%
Pulmonary Emphysema	MESH:D011656	Pathology (process)|Respiratory tract disease	1.01e-07	0.000195	5	AGER|HMOX1|MMP12|TGFB1|TNF	13/44746 genes: 0.03%
Genetic Predisposition to Disease	MESH:D020022	Pathology (process)	1.09e-07	0.00021	7	GSTM1|HLA-A|HLA-B|IL10|IL1B|JAK2|MSH6	40/44746 genes: 0.09%
Graves Disease	MESH:D006111	Endocrine system disease|Eye disease|Immune system disease	1.22e-07	0.000235	6	IFIH1|IFNG|IL4|IL6|PTGS2|TGFB1	25/44746 genes: 0.06%
Dermatomyositis	MESH:D003882	Connective tissue disease|Musculoskeletal disease|Nervous system disease|Skin disease	1.29e-07	0.000249	4	HLA-B|IL1A|IL1B|TNF	6/44746 genes: 0.01%
Osteoarthritis, Spine	MESH:D055013	Musculoskeletal disease	1.29e-07	0.000249	4	CXCL8|DUSP1|IL6|TNF	6/44746 genes: 0.01%
Pneumonia, Bacterial	MESH:D018410	Bacterial infection or mycosis|Respiratory tract disease	1.29e-07	0.000249	4	CXCL8|MAPK1|MAPK3|SIRT1	6/44746 genes: 0.01%
Pneumonia, Pneumococcal	MESH:D011018	Bacterial infection or mycosis|Respiratory tract disease	1.29e-07	0.000249	4	CXCL8|MAPK1|MAPK3|SIRT1	6/44746 genes: 0.01%
Rhinitis, Allergic	MESH:D065631	Ear-nose-throat disease|Immune system disease|Respiratory tract disease	1.29e-07	0.000249	4	ALB|CAT|IL13|PTGS2	6/44746 genes: 0.01%
Shock, Septic	MESH:D012772	Pathology (process)	1.29e-07	0.000249	4	AQP1|C5AR1|NOS2|TNF	6/44746 genes: 0.01%
Respiration Disorders	MESH:D012120	Respiratory tract disease	1.43e-07	0.000276	10	ACE2|AHR|ALB|CCL2|DCTN1|EDN1|GNAS|KNG1|PLAT|SERPINC1	111/44746 genes: 0.25%
Adenocarcinoma Of Esophagus	MESH:C562730	Cancer|Digestive system disease	1.56e-07	0.000301	5	PIK3CA|PTGS2|SMAD4|TLR4|TP53	14/44746 genes: 0.03%
Manganese Poisoning	MESH:D020149	Nervous system disease	1.56e-07	0.000301	5	IFNG|IL1B|NOS2|SLC39A14|TNF	14/44746 genes: 0.03%
Sex Chromosome Disorders	MESH:D025064	Congenital abnormality|Genetic disease (inborn)	1.56e-07	0.000301	5	APP|CAT|FMR1|NOS2|SOD1	14/44746 genes: 0.03%
Exophthalmos	MESH:D005094	Eye disease	1.57e-07	0.000303	6	IFIH1|IFNG|IL4|IL6|PTGS2|TGFB1	26/44746 genes: 0.06%
Hemoglobinopathies	MESH:D006453	Blood disease|Genetic disease (inborn)	1.57e-07	0.000303	6	HBA1|HP|NFE2L2|TFRC|TNF|UMPS	26/44746 genes: 0.06%
Orbital Diseases	MESH:D009916	Eye disease	1.57e-07	0.000303	6	IFIH1|IFNG|IL4|IL6|PTGS2|TGFB1	26/44746 genes: 0.06%
Amino Acid Metabolism, Inborn Errors	MESH:D000592	Genetic disease (inborn)|Metabolic disease	1.99e-07	0.000384	11	AASS|AGT|ARNTL|CAVIN1|ETFA|FAH|MTHFR|MYO5A|PYCARD|SUCLA2|TNF	145/44746 genes: 0.32%
Micronuclei, Chromosome-Defective	MESH:D048629	Pathology (process)	2e-07	0.000386	6	GSTM1|GSTT1|HIF1A|INS|NFE2L2|TNF	27/44746 genes: 0.06%
Chromosome Breakage	MESH:D019457	Pathology (process)	2.33e-07	0.000448	5	CAT|CD40LG|GSTM1|IL4|NFE2L2	15/44746 genes: 0.03%
Clinical Deterioration	MESH:D000075902	Pathology (process)	2.33e-07	0.000448	5	CCND1|GAPDH|MTOR|NFE2L2|NPM1	15/44746 genes: 0.03%
Iron Overload	MESH:D019190	Metabolic disease	2.33e-07	0.000448	5	CP|HP|SLC40A1|TF|TNF	15/44746 genes: 0.03%
Cocaine-Related Disorders	MESH:D019970	Mental disorder|Substance-related disorder	2.35e-07	0.000454	10	COMT|CREB1|EGR1|FGF2|FOS|GPHN|MAPK1|MAPK3|RHOA|SMAD3	117/44746 genes: 0.26%
Hydrocephalus	MESH:D006849	Nervous system disease	2.53e-07	0.000488	6	HDAC6|NPHP3|P4HB|PIK3CA|PIK3R2|TXN	28/44746 genes: 0.06%
Anemia, Hemolytic, Congenital	MESH:D000745	Blood disease|Genetic disease (inborn)	2.54e-07	0.00049	7	G6PD|HBA1|HP|NFE2L2|TFRC|TNF|UMPS	45/44746 genes: 0.10%
Laminopathies	MESH:D000083083	Genetic disease (inborn)	2.72e-07	0.000524	9	BAG3|CAV1|EGFR|FASN|GPX1|ITGB1|PPARG|SHBG|ZMPSTE24	91/44746 genes: 0.20%
Malabsorption Syndromes	MESH:D008286	Digestive system disease|Metabolic disease	2.9e-07	0.00056	8	AGT|CXCL10|IFNG|MMP12|MMP3|MTHFR|PYCARD|TNF	67/44746 genes: 0.15%
Shock, Hemorrhagic	MESH:D012771	Pathology (process)	2.99e-07	0.000576	4	CXCL2|ICAM1|IL6|TNF	7/44746 genes: 0.02%
Hemolytic-Uremic Syndrome	MESH:D006463	Blood disease|Urogenital disease (female)|Urogenital disease (male)	3.36e-07	0.000647	5	ALB|IL1A|IL1B|IL6|TNF	16/44746 genes: 0.04%
Anemia, Aplastic	MESH:D000741	Blood disease	3.46e-07	0.000668	7	CSF2|FANCD2|FANCI|IFNG|RPS17|TNF|UMPS	47/44746 genes: 0.11%
Avitaminosis	MESH:D001361	Nutrition disorder	3.46e-07	0.000668	7	AGT|APOA1|MTHFR|PARP1|PYCARD|TNF|VDR	47/44746 genes: 0.11%
Carcinoma, Ovarian Epithelial	MESH:D000077216	Cancer|Endocrine system disease|Urogenital disease (female)	3.92e-07	0.000756	6	AGER|FOS|GSTM1|GSTT1|KPNB1|TP53	30/44746 genes: 0.07%
Goiter	MESH:D006042	Endocrine system disease	3.92e-07	0.000756	6	IFIH1|IFNG|IL4|IL6|PTGS2|TGFB1	30/44746 genes: 0.07%
Hair Diseases	MESH:D006201	Skin disease	3.94e-07	0.000759	9	AHSG|AR|CP|CXCL10|MTHFR|PARP1|PRDX5|RHOA|VDR	95/44746 genes: 0.21%
Fetal Diseases	MESH:D005315	Fetal disease|Pregnancy complication	4.02e-07	0.000775	7	AGT|CAT|COMT|IL1A|NOS3|REN|SOD1	48/44746 genes: 0.11%
Collagen Diseases	MESH:D003095	Connective tissue disease	4.58e-07	0.000883	8	ALB|FKBP10|FTL|LGALS1|MMP1|NEDD4|P4HB|PLOD2	71/44746 genes: 0.16%
Barrett Esophagus	MESH:D001471	Cancer|Digestive system disease	4.72e-07	0.000909	5	CXCL8|MCL1|PPARG|PTGS2|RELA	17/44746 genes: 0.04%
Calculi	MESH:D002137	Pathology (anatomical condition)	4.72e-07	0.000909	5	AHR|CAT|GNAS|SOD1|SPP1	17/44746 genes: 0.04%
Gallbladder Diseases	MESH:D005705	Digestive system disease	4.72e-07	0.000909	5	BCL2|EGFR|GNAS|KEAP1|TP53	17/44746 genes: 0.04%
Herpesviridae Infections	MESH:D006566	Viral disease	4.82e-07	0.00093	6	BCL2|IL6|IRF3|PIK3R1|STAT1|TRAF3	31/44746 genes: 0.07%
Endometriosis	MESH:D004715	Urogenital disease (female)	5.7e-07	0.0011	11	DUSP1|EGFR|FBN1|FOS|IL10|ITGB1|NR2F2|NRP1|PTGS2|SLC40A1|STC2	161/44746 genes: 0.36%
Angina Pectoris	MESH:D000787	Cardiovascular disease|Signs and symptoms	5.92e-07	0.00114	4	CXCL8|MTHFR|TLR4|TNF	8/44746 genes: 0.02%
Hyperoxaluria	MESH:D006959	Urogenital disease (female)|Urogenital disease (male)	5.92e-07	0.00114	4	CCL2|CCL5|IL6|NFKB1	8/44746 genes: 0.02%
Intracranial Thrombosis	MESH:D020767	Cardiovascular disease|Nervous system disease	5.92e-07	0.00114	4	F2|MTHFR|PLAT|SERPINC1	8/44746 genes: 0.02%
Mucositis	MESH:D052016	Digestive system disease|Mouth disease	5.92e-07	0.00114	4	CSF2|IL10|IL1B|MTHFR	8/44746 genes: 0.02%
Multiple Organ Failure	MESH:D009102	Pathology (process)	5.92e-07	0.00114	4	ALOX5|HMGB1|IL10|TNF	8/44746 genes: 0.02%
Venous Thromboembolism	MESH:D054556	Cardiovascular disease	5.92e-07	0.00114	4	F2|PLAT|SERPINC1|TNF	8/44746 genes: 0.02%
Amphetamine-Related Disorders	MESH:D019969	Mental disorder|Substance-related disorder	7.02e-07	0.00135	8	AKT1|COMT|FOS|GSTM1|GSTT1|PLAT|POU5F1|RELA	75/44746 genes: 0.17%
Hepatitis, Viral, Human	MESH:D006525	Digestive system disease|Viral disease	7.07e-07	0.00136	7	CD81|DDX58|HLA-C|HP|IFNA1|IFNG|LOX	52/44746 genes: 0.12%
Cysts	MESH:D003560	Cancer|Pathology (anatomical condition)	7.45e-07	0.00144	12	AQP1|BAX|BCL2|CCNB1|GNAS|HELLS|INS|LEP|NFKB1|NPHP3|PRKCSH|TFRC	201/44746 genes: 0.45%
Carcinoma in Situ	MESH:D002278	Cancer	8.72e-07	0.00168	5	AR|DNMT1|HIF1A|MTHFR|PTGS2	19/44746 genes: 0.04%
Enterocolitis	MESH:D004760	Digestive system disease	8.72e-07	0.00168	5	ENO1|IL10|NOS2|NOS3|TLR4	19/44746 genes: 0.04%
Lipodystrophy	MESH:D008060	Metabolic disease|Skin disease	8.72e-07	0.00168	5	CAV1|CAVIN1|FBN1|PPARG|ZMPSTE24	19/44746 genes: 0.04%
Skin Diseases, Metabolic	MESH:D012875	Metabolic disease|Skin disease	8.72e-07	0.00168	5	CAV1|CAVIN1|FBN1|PPARG|ZMPSTE24	19/44746 genes: 0.04%
Acquired Immunodeficiency Syndrome	MESH:D000163	Immune system disease|Viral disease	9.06e-07	0.00175	3	IFNA1|IFNG|IL2	3/44746 genes: 0.01%
Leukostasis	MESH:D018921	Blood disease	9.06e-07	0.00175	3	HMGB1|ICAM1|PPARG	3/44746 genes: 0.01%
Peritonitis	MESH:D010538	Digestive system disease	9.06e-07	0.00175	3	C5|GSK3B|IFNG	3/44746 genes: 0.01%
Spinal Cord Compression	MESH:D013117	Nervous system disease|Wounds and injuries	9.06e-07	0.00175	3	CCL2|PLAT|TNF	3/44746 genes: 0.01%
Adrenal Gland Diseases	MESH:D000307	Endocrine system disease	9.52e-07	0.00183	8	EGFR|GNAS|HMOX1|IFNG|POR|PTGS2|REN|TP53	78/44746 genes: 0.17%
Anemia, Sickle Cell	MESH:D000755	Blood disease|Genetic disease (inborn)	1.06e-06	0.00204	4	HP|NFE2L2|TNF|UMPS	9/44746 genes: 0.02%
Coronary Stenosis	MESH:D023921	Cardiovascular disease	1.06e-06	0.00204	4	MMP3|MTHFR|PRKCE|TNF	9/44746 genes: 0.02%
Silicosis	MESH:D012829	Occupational disease|Respiratory tract disease	1.06e-06	0.00204	4	AHR|CCL2|IL1B|NOS2	9/44746 genes: 0.02%
Spinocerebellar Ataxia 17	MESH:C564616	Genetic disease (inborn)|Nervous system disease	1.06e-06	0.00204	4	HMOX1|HSPA5|HYOU1|P4HB	9/44746 genes: 0.02%
Neuroectodermal Tumors, Primitive	MESH:D018242	Cancer	1.08e-06	0.00209	9	BRD2|CHEK2|DNMT1|GNAS|IL1B|PIK3CG|RELA|STAT3|TNF	107/44746 genes: 0.24%
Hepatitis C	MESH:D006526	Digestive system disease|Viral disease	1.15e-06	0.00222	5	CD81|DDX58|HP|IFNG|LOX	20/44746 genes: 0.04%
Sphingolipidoses	MESH:D013106	Genetic disease (inborn)|Metabolic disease|Nervous system disease	1.15e-06	0.00222	5	APOE|GLA|NPC1|NPC2|SMPD1	20/44746 genes: 0.04%
Ocular Motility Disorders	MESH:D015835	Eye disease|Nervous system disease	1.18e-06	0.00228	7	AHR|ATF6|EIF2AK3|IL1A|IL1B|NPC1|SOD1	56/44746 genes: 0.13%
Splenomegaly	MESH:D013163	Pathology (anatomical condition)	1.5e-06	0.0029	5	AHR|APOE|APP|BDKRB1|NFE2L2	21/44746 genes: 0.05%
Thrombophilia	MESH:D019851	Blood disease	1.5e-06	0.0029	5	F2|F3|MTHFR|PLAT|SERPINC1	21/44746 genes: 0.05%
Influenza, Human	MESH:D007251	Respiratory tract disease|Viral disease	1.51e-06	0.00291	7	CCL2|CXCL10|DDX58|EIF2AK2|IFIH1|ISG15|STAT1	58/44746 genes: 0.13%
Neural Tube Defects	MESH:D009436	Congenital abnormality|Nervous system disease	1.7e-06	0.00328	7	CCL2|CSF2|IFNG|INS|MTHFR|PCSK5|SOD1	59/44746 genes: 0.13%
Ischemic Stroke	MESH:D000083242	Cardiovascular disease|Nervous system disease	1.75e-06	0.00337	4	F2|NOS3|PLAT|VDR	10/44746 genes: 0.02%
Neoplasms, Adipose Tissue	MESH:D018205	Cancer	1.75e-06	0.00337	4	CDK4|DDIT3|FASN|PIK3CA	10/44746 genes: 0.02%
Thrombocytosis	MESH:D013922	Blood disease	1.75e-06	0.00337	4	CALR|FGF2|JAK2|TGFB1	10/44746 genes: 0.02%
Neurocutaneous Syndromes	MESH:D020752	Congenital abnormality|Genetic disease (inborn)|Nervous system disease|Skin disease	1.93e-06	0.00372	5	CCND1|IFNG|MRE11|RHOA|VHL	22/44746 genes: 0.05%
Ventricular Remodeling	MESH:D020257	Pathology (anatomical condition)	1.93e-06	0.00372	5	AGT|NFE2L2|SMAD2|SMAD3|TGFB1	22/44746 genes: 0.05%
Orthomyxoviridae Infections	MESH:D009976	Viral disease	2.14e-06	0.00412	7	CCL2|CXCL10|DDX58|EIF2AK2|IFIH1|ISG15|STAT1	61/44746 genes: 0.14%
Testicular Diseases	MESH:D013733	Endocrine system disease|Urogenital disease (male)	2.34e-06	0.0045	6	ALOX5|BCL2L1|CASP3|CBL|RFWD3|SMAD4	40/44746 genes: 0.09%
Congenital Bone Marrow Failure Syndromes	MESH:D000080984	Blood disease|Infant-newborn disease	2.39e-06	0.00461	7	FANCD2|FANCI|NPM1|RPS17|SRP72|TNF|UMPS	62/44746 genes: 0.14%
Mitochondrial Myopathies	MESH:D017240	Metabolic disease|Musculoskeletal disease|Nervous system disease	2.39e-06	0.00461	7	IL1A|IL1B|IL6|SOD1|SUCLA2|TNF|VDAC1	62/44746 genes: 0.14%
Cardiac Conduction System Disease	MESH:D000075224	Cardiovascular disease	2.67e-06	0.00514	7	AHR|GNAS|INS|KNG1|LEP|NOS3|TNF	63/44746 genes: 0.14%
Diabetes, Gestational	MESH:D016640	Endocrine system disease|Metabolic disease|Pregnancy complication	2.73e-06	0.00526	4	AR|FGF2|LEP|MBL2	11/44746 genes: 0.02%
Gallbladder Neoplasms	MESH:D005706	Cancer|Digestive system disease	2.73e-06	0.00526	4	BCL2|EGFR|KEAP1|TP53	11/44746 genes: 0.02%
Marfan Syndrome	MESH:D008382	Cardiovascular disease|Congenital abnormality|Connective tissue disease|Genetic disease (inborn)|Musculoskeletal disease	2.73e-06	0.00526	4	CAT|FBN1|NOS2|SOD1	11/44746 genes: 0.02%
Flaviviridae Infections	MESH:D018178	Viral disease	3.06e-06	0.0059	5	CD81|DDX58|HP|IFNG|LOX	24/44746 genes: 0.05%
Acromicric dysplasia	MESH:C535662	Congenital abnormality|Musculoskeletal disease	3.6e-06	0.00694	3	FBN1|SMAD2|TGFB1	4/44746 genes: 0.01%
Allanson Pantzar McLeod syndrome	MESH:C537048	Congenital abnormality|Urogenital disease (female)|Urogenital disease (male)	3.6e-06	0.00694	3	AGT|AGTR1|REN	4/44746 genes: 0.01%
Arthritis, Infectious	MESH:D001170	Musculoskeletal disease	3.6e-06	0.00694	3	IFNG|IL1B|TNF	4/44746 genes: 0.01%
Hypoalbuminemia	MESH:D034141	Blood disease	3.6e-06	0.00694	3	ALB|IL6|TNFRSF1B	4/44746 genes: 0.01%
Hypoproteinemia	MESH:D007019	Blood disease	3.6e-06	0.00694	3	ALB|IL6|TNFRSF1B	4/44746 genes: 0.01%
Inflammatory Breast Neoplasms	MESH:D058922	Cancer|Skin disease	3.6e-06	0.00694	3	CCL2|CTSB|CXCL8	4/44746 genes: 0.01%
Niemann-Pick Diseases	MESH:D009542	Genetic disease (inborn)|Lymphatic disease|Metabolic disease|Nervous system disease	3.6e-06	0.00694	3	NPC1|NPC2|SMPD1	4/44746 genes: 0.01%
Pasteurellaceae Infections	MESH:D016871	Bacterial infection or mycosis	3.6e-06	0.00694	3	CP|CRP|HP	4/44746 genes: 0.01%
RENAL TUBULAR DYSGENESIS	OMIM:267430	Congenital abnormality|Urogenital disease (female)|Urogenital disease (male)	3.6e-06	0.00694	3	AGT|AGTR1|REN	4/44746 genes: 0.01%
Slow Virus Diseases	MESH:D012897	Viral disease	3.6e-06	0.00694	3	IFNA1|IFNG|IL2	4/44746 genes: 0.01%
Meningitis	MESH:D008581	Nervous system disease	4.06e-06	0.00783	4	ALB|CRP|IL6|PLAT	12/44746 genes: 0.03%
Neurogenic Inflammation	MESH:D020078	Nervous system disease|Pathology (process)	4.06e-06	0.00783	4	APP|CALCA|PTGS2|TNF	12/44746 genes: 0.03%
Papilloma	MESH:D010212	Cancer	4.06e-06	0.00783	4	CCND1|EGFR|PTGS2|TGFB1	12/44746 genes: 0.03%
Urinary Calculi	MESH:D014545	Pathology (anatomical condition)|Urogenital disease (female)|Urogenital disease (male)	4.06e-06	0.00783	4	AHR|CAT|SOD1|SPP1	12/44746 genes: 0.03%
Bone Resorption	MESH:D001862	Musculoskeletal disease	4.66e-06	0.00899	5	AHR|CXCL2|SPP1|TNF|ZMPSTE24	26/44746 genes: 0.06%
Precursor T-Cell Lymphoblastic Leukemia-Lymphoma	MESH:D054218	Cancer|Immune system disease|Lymphatic disease	4.66e-06	0.00899	5	BCL2|CCND3|MTOR|SPI1|STAT1	26/44746 genes: 0.06%
Aortic Valve Disease	MESH:D000082862	Cardiovascular disease	4.95e-06	0.00954	7	AKT1|FASN|HSPB1|INS|LOX|TGFB1|TP53	69/44746 genes: 0.15%
Keratosis	MESH:D007642	Skin disease	4.95e-06	0.00954	7	AHR|CAT|CTSB|KEAP1|NFE2L2|PIK3CA|TP53	69/44746 genes: 0.15%
